# Supplementary material for: PAV markers in Sorghum bicolour: genome pattern, affected genes and pathways, and genetic linkage map construction
Source: Theor Appl Genet. 2015 Jan 30;128(4):623–37. doi: 10.1007/s00122-015-2458-4 (PMC4361761; doi:10.1007/s00122-015-2458-4)
Supplement: Supplementary file 6 — Supplementary material 6 (XLSX 2773 kb) [file 122_2015_2458_MOESM6_ESM.xlsx]

## Sheet: S1
Table S1.1. The information of 5511 small size PAVs (40 bp-10 kb) in three sorghum accessions. These PAVs were estimated by resequencing and located in the different regions of genes.
Accession	Chromosome	Type	SV Start	SV end	Length (bp)	Region	Transcript ID
Ji2731	chr_1	Insertion	42396	42560	164	CDS	Sb01g000220.1
Ji2731	chr_1	Deletion	160119	160772	653	Intron	Sb01g000300.1
E-Tian	chr_1	Deletion	160142	160813	671	Intron	Sb01g000300.1
Keller	chr_1	Deletion	160255	160806	551	Intron	Sb01g000300.1
Ji2731	chr_1	Deletion	510200	517738	7538	CDS	Sb01g000585.1
Ji2731	chr_1	Deletion	863649	864225	576	Intron	Sb01g000900.1
Ji2731	chr_1	Deletion	948072	948776	704	CDS	Sb01g001040.1
Keller	chr_1	Deletion	1012393	1013111	718	3-UTR	Sb01g001120.1
E-Tian	chr_1	Deletion	1012448	1013054	606	3-UTR	Sb01g001120.1
E-Tian	chr_1	Insertion	1015783	1015958	175	CDS	Sb01g001130.1
Ji2731	chr_1	Insertion	1015847	1016128	281	CDS	Sb01g001130.1
Ji2731	chr_1	Insertion	1228659	1228891	232	CDS	Sb01g001270.1
Ji2731	chr_1	Deletion	1234985	1235525	540	5-UTR	Sb01g001290.1
Keller	chr_1	Deletion	1234990	1235540	550	5-UTR	Sb01g001290.1
E-Tian	chr_1	Deletion	1235034	1235518	484	5-UTR	Sb01g001290.1
E-Tian	chr_1	Deletion	1255290	1255792	502	3-UTR	Sb01g001330.1
Keller	chr_1	Deletion	1255419	1255769	350	3-UTR	Sb01g001330.1
Ji2731	chr_1	Deletion	1255434	1255820	386	3-UTR	Sb01g001330.1
Keller	chr_1	Insertion	1257729	1257966	237	5-UTR	Sb01g001330.1
Ji2731	chr_1	Insertion	1257782	1258035	253	5-UTR	Sb01g001330.1
E-Tian	chr_1	Insertion	1352450	1352645	195	CDS	Sb01g001460.1
Keller	chr_1	Insertion	1352452	1352627	175	CDS	Sb01g001460.1
Ji2731	chr_1	Deletion	1359650	1360379	729	3-UTR	Sb01g001480.1
Keller	chr_1	Insertion	1491416	1491643	227	Intron	Sb01g001670.1
Ji2731	chr_1	Insertion	1591916	1592139	223	CDS	Sb01g001860.1
Ji2731	chr_1	Deletion	1592621	1593631	1010	CDS	Sb01g001860.1
Keller	chr_1	Deletion	1735102	1735857	755	3-UTR	Sb01g002020.1
E-Tian	chr_1	Deletion	1735216	1735867	651	3-UTR	Sb01g002020.1
E-Tian	chr_1	Insertion	1743283	1743500	217	Intron	Sb01g002020.1
Keller	chr_1	Insertion	1743365	1743588	223	Intron	Sb01g002020.1
Ji2731	chr_1	Deletion	1930495	1931552	1057	CDS	Sb01g002335.1
Ji2731	chr_1	Deletion	1961428	1961913	485	Intron	Sb01g002400.1
Keller	chr_1	Deletion	1961481	1961903	422	Intron	Sb01g002400.1
Keller	chr_1	Deletion	1968397	1975656	7259	CDS	Sb01g002410.1
Ji2731	chr_1	Deletion	1968414	1975625	7211	CDS	Sb01g002410.1
Ji2731	chr_1	Deletion	2099178	2107535	8357	CDS	Sb01g002570.1
Ji2731	chr_1	Deletion	2260145	2262779	2634	3-UTR	Sb01g002750.1
Keller	chr_1	Insertion	2286841	2287140	299	CDS	Sb01g002775.1
Keller	chr_1	Deletion	2392330	2392911	581	5-UTR	Sb01g002950.1
E-Tian	chr_1	Deletion	2392356	2392806	450	5-UTR	Sb01g002950.1
Keller	chr_1	Deletion	2650282	2651390	1108	CDS	Sb01g003290.1
Ji2731	chr_1	Deletion	2785225	2785646	421	Intron	Sb01g003440.1
Keller	chr_1	Deletion	2885210	2891684	6474	CDS	Sb01g003550.1
Ji2731	chr_1	Deletion	2885263	2891657	6394	CDS	Sb01g003550.1
Ji2731	chr_1	Deletion	2925666	2926992	1326	5-UTR	Sb01g003620.1
Keller	chr_1	Deletion	2925679	2927076	1397	5-UTR	Sb01g003620.1
Keller	chr_1	Deletion	2928458	2929573	1115	CDS	Sb01g003620.1
Ji2731	chr_1	Deletion	2931911	2932591	680	3-UTR	Sb01g003630.1
Keller	chr_1	Deletion	2931970	2932585	615	3-UTR	Sb01g003630.1
Keller	chr_1	Deletion	2999244	2999676	432	3-UTR	Sb01g003720.1
Ji2731	chr_1	Deletion	2999257	2999661	404	3-UTR	Sb01g003720.1
Keller	chr_1	Deletion	3116439	3118550	2111	CDS	Sb01g003860.1
Ji2731	chr_1	Deletion	3116482	3118496	2014	Intron	Sb01g003860.1
Ji2731	chr_1	Deletion	3266374	3270246	3872	CDS	Sb01g004013.1
Keller	chr_1	Deletion	3266377	3270259	3882	CDS	Sb01g004013.1
Ji2731	chr_1	Deletion	3336105	3336921	816	CDS	Sb01g004140.1
Keller	chr_1	Deletion	3415845	3416360	515	3-UTR	Sb01g004260.1
Ji2731	chr_1	Deletion	3469751	3470779	1028	5-UTR	Sb01g004340.1
Ji2731	chr_1	Deletion	3501971	3502956	985	Intron	Sb01g004375.1
Keller	chr_1	Deletion	3544318	3546279	1961	Intron	Sb01g004430.1
Ji2731	chr_1	Deletion	3653339	3654238	899	Intron	Sb01g004563.1
Keller	chr_1	Deletion	3800049	3800552	503	3-UTR	Sb01g004730.1
Keller	chr_1	Deletion	3885291	3886457	1166	CDS	Sb01g004840.1
Keller	chr_1	Deletion	3907620	3908327	707	Intron	Sb01g004860.1
Keller	chr_1	Deletion	3910663	3911229	566	Intron	Sb01g004870.1
Ji2731	chr_1	Insertion	4566609	4566942	333	CDS	Sb01g005580.1
Keller	chr_1	Deletion	4965015	4971630	6615	CDS	Sb01g005955.1
Keller	chr_1	Deletion	4997401	5007079	9678	CDS	Sb01g005970.1
Ji2731	chr_1	Deletion	4997403	5007142	9739	CDS	Sb01g005970.1
E-Tian	chr_1	Insertion	5655935	5656190	255	CDS	Sb01g006700.1
Ji2731	chr_1	Deletion	6015448	6016200	752	CDS	Sb01g007100.1
Ji2731	chr_1	Deletion	6016700	6017353	653	CDS	Sb01g007100.1
Ji2731	chr_1	Insertion	6039909	6040149	240	3-UTR	Sb01g007120.1
Ji2731	chr_1	Deletion	6045262	6045995	733	Intron	Sb01g007120.1
Keller	chr_1	Deletion	6086587	6088172	1585	Intron	Sb01g007150.1
Ji2731	chr_1	Deletion	6086650	6088186	1536	Intron	Sb01g007150.1
E-Tian	chr_1	Deletion	6086742	6088152	1410	Intron	Sb01g007150.1
Ji2731	chr_1	Deletion	6231264	6232063	799	Intron	Sb01g007270.1
Ji2731	chr_1	Deletion	6236663	6237394	731	CDS	Sb01g007280.1
Ji2731	chr_1	Deletion	6256443	6257115	672	CDS	Sb01g007300.1
Ji2731	chr_1	Deletion	6302080	6303986	1906	CDS	Sb01g007330.1
Ji2731	chr_1	Deletion	6326693	6327215	522	Intron	Sb01g007380.1
Ji2731	chr_1	Deletion	6336849	6337757	908	3-UTR	Sb01g007400.1
E-Tian	chr_1	Deletion	6359888	6365103	5215	5-UTR	Sb01g007410.1
Keller	chr_1	Deletion	6359907	6365394	5487	5-UTR	Sb01g007410.1
Ji2731	chr_1	Deletion	6380822	6381320	498	Intron	Sb01g007440.1
Keller	chr_1	Deletion	6380825	6381341	516	Intron	Sb01g007440.1
E-Tian	chr_1	Deletion	6380835	6381317	482	Intron	Sb01g007440.1
E-Tian	chr_1	Insertion	6508899	6509060	161	5-UTR	Sb01g007560.1
Ji2731	chr_1	Deletion	6650674	6651364	690	CDS	Sb01g007720.1
Ji2731	chr_1	Deletion	6667553	6674780	7227	CDS	Sb01g007750.1
Ji2731	chr_1	Deletion	6761371	6761718	347	CDS	Sb01g007840.1
Ji2731	chr_1	Insertion	6786530	6786717	187	Intron	Sb01g007860.1
Ji2731	chr_1	Deletion	6923133	6923705	572	CDS	Sb01g007980.1
Ji2731	chr_1	Deletion	6927204	6927643	439	Intron	Sb01g008000.1
Ji2731	chr_1	Deletion	7026675	7027376	701	CDS	Sb01g008140.1
Ji2731	chr_1	Deletion	7036944	7038484	1540	3-UTR	Sb01g008160.1
Keller	chr_1	Deletion	7044937	7048166	3229	CDS	Sb01g008170.1
Ji2731	chr_1	Deletion	7044977	7048149	3172	CDS	Sb01g008170.1
E-Tian	chr_1	Deletion	7045004	7048230	3226	CDS	Sb01g008170.1
Ji2731	chr_1	Deletion	7294640	7295238	598	CDS	Sb01g008460.1
E-Tian	chr_1	Deletion	7294681	7295230	549	CDS	Sb01g008460.1
Keller	chr_1	Deletion	7294709	7295215	506	CDS	Sb01g008460.1
Ji2731	chr_1	Deletion	7349321	7349780	459	CDS	Sb01g008500.1
Ji2731	chr_1	Deletion	7377443	7378462	1019	CDS	Sb01g008540.1
Keller	chr_1	Deletion	7377482	7378463	981	CDS	Sb01g008540.1
Ji2731	chr_1	Deletion	7398965	7399913	948	5-UTR	Sb01g008560.1
Ji2731	chr_1	Deletion	7401844	7407029	5185	3-UTR	Sb01g008570.1
Ji2731	chr_1	Deletion	7579314	7580541	1227	3-UTR	Sb01g008770.1
Ji2731	chr_1	Deletion	7586228	7588558	2330	CDS	Sb01g008780.1
Ji2731	chr_1	Deletion	7606502	7606913	411	3-UTR	Sb01g008800.1
Ji2731	chr_1	Deletion	7709954	7710615	661	CDS	Sb01g008970.1
E-Tian	chr_1	Deletion	7890365	7891474	1109	CDS	Sb01g009135.1
Keller	chr_1	Deletion	7890373	7891579	1206	CDS	Sb01g009135.1
Ji2731	chr_1	Deletion	7890375	7891506	1131	CDS	Sb01g009135.1
Ji2731	chr_1	Deletion	7901584	7909654	8070	CDS	Sb01g009161.1
Ji2731	chr_1	Deletion	7915516	7921463	5947	CDS	Sb01g009170.1
E-Tian	chr_1	Deletion	7915685	7921449	5764	Intron	Sb01g009170.1
Keller	chr_1	Deletion	7915757	7921471	5714	Intron	Sb01g009170.1
Keller	chr_1	Deletion	8016857	8017310	453	CDS	Sb01g009280.1
E-Tian	chr_1	Deletion	8016863	8017320	457	CDS	Sb01g009280.1
Ji2731	chr_1	Deletion	8105003	8105714	711	3-UTR	Sb01g009410.1
Keller	chr_1	Deletion	8207828	8209292	1464	Intron	Sb01g009475.1
E-Tian	chr_1	Deletion	8207877	8209326	1449	Intron	Sb01g009475.1
Ji2731	chr_1	Deletion	8212031	8212634	603	Intron	Sb01g009475.1
Ji2731	chr_1	Insertion	8222392	8222609	217	5-UTR	Sb01g009480.1
Ji2731	chr_1	Deletion	8233818	8234220	402	CDS	Sb01g009490.1
Keller	chr_1	Deletion	8277684	8278079	395	3-UTR	Sb01g009530.1
Ji2731	chr_1	Deletion	8277695	8278068	373	3-UTR	Sb01g009530.1
Keller	chr_1	Deletion	8402008	8402574	566	Intron	Sb01g009630.1
E-Tian	chr_1	Deletion	8402064	8402672	608	Intron	Sb01g009630.1
Ji2731	chr_1	Deletion	8595666	8600790	5124	CDS	Sb01g009835.1
Ji2731	chr_1	Deletion	8645010	8649883	4873	CDS	Sb01g009863.1
Ji2731	chr_1	Deletion	8672995	8673482	487	Intron	Sb01g009880.1
Ji2731	chr_1	Deletion	8716187	8719539	3352	Intron	Sb01g009900.1
Ji2731	chr_1	Deletion	8939575	8941612	2037	CDS	Sb01g010095.1
Ji2731	chr_1	Deletion	8946834	8947252	418	CDS	Sb01g010100.1
Ji2731	chr_1	Deletion	8957644	8958226	582	CDS	Sb01g010110.1
Ji2731	chr_1	Deletion	9097608	9098281	673	3-UTR	Sb01g010260.1
Ji2731	chr_1	Deletion	9110305	9110918	613	5-UTR	Sb01g010270.1
Ji2731	chr_1	Deletion	9120415	9121574	1159	5-UTR	Sb01g010280.1
Ji2731	chr_1	Deletion	9157675	9158254	579	CDS	Sb01g010325.1
Ji2731	chr_1	Insertion	9322995	9323223	228	CDS	Sb01g010540.1
E-Tian	chr_1	Insertion	9692741	9692986	245	CDS	Sb01g010790.1
Ji2731	chr_1	Deletion	9827533	9828107	574	5-UTR	Sb01g010940.1
Ji2731	chr_1	Deletion	9843892	9844751	859	CDS	Sb01g010980.1
E-Tian	chr_1	Insertion	10022948	10023227	279	3-UTR	Sb01g011160.1
Ji2731	chr_1	Deletion	10173518	10182349	8831	CDS	Sb01g011320.1
Ji2731	chr_1	Deletion	10397695	10398629	934	5-UTR	Sb01g011570.1
Ji2731	chr_1	Deletion	10405221	10406028	807	Intron	Sb01g011580.1
Ji2731	chr_1	Deletion	10416498	10422363	5865	CDS	Sb01g011595.1
Ji2731	chr_1	Deletion	10631214	10631942	728	Intron	Sb01g011750.1
Keller	chr_1	Deletion	10686114	10686700	586	CDS	Sb01g011830.1
Ji2731	chr_1	Deletion	10686178	10686569	391	CDS	Sb01g011830.1
E-Tian	chr_1	Deletion	10686179	10686570	391	CDS	Sb01g011830.1
Ji2731	chr_1	Deletion	10707156	10707866	710	Intron	Sb01g011850.1
Ji2731	chr_1	Deletion	10710208	10714408	4200	CDS	Sb01g011855.1
E-Tian	chr_1	Deletion	10824802	10826216	1414	Intron	Sb01g011910.1
E-Tian	chr_1	Deletion	10826560	10827042	482	Intron	Sb01g011910.1
Ji2731	chr_1	Deletion	10925334	10926116	782	CDS	Sb01g012000.1
Keller	chr_1	Deletion	10925347	10926104	757	CDS	Sb01g012000.1
E-Tian	chr_1	Deletion	10925360	10926138	778	CDS	Sb01g012000.1
Ji2731	chr_1	Insertion	10963642	10963882	240	CDS	Sb01g012040.1
E-Tian	chr_1	Insertion	10963647	10963923	276	CDS	Sb01g012040.1
Ji2731	chr_1	Deletion	11017583	11018282	699	CDS	Sb01g012080.1
Ji2731	chr_1	Deletion	11227026	11227759	733	CDS	Sb01g012220.1
Ji2731	chr_1	Deletion	11507777	11508585	808	CDS	Sb01g012470.1
E-Tian	chr_1	Deletion	11507921	11508751	830	CDS	Sb01g012470.1
Keller	chr_1	Deletion	11507941	11508593	652	CDS	Sb01g012470.1
Ji2731	chr_1	Deletion	11683347	11683906	559	Intron	Sb01g012690.1
Ji2731	chr_1	Deletion	11694225	11694702	477	CDS	Sb01g012706.1
Ji2731	chr_1	Deletion	11811997	11812917	920	CDS	Sb01g012785.1
Ji2731	chr_1	Deletion	11955574	11956410	836	CDS	Sb01g012890.1
Ji2731	chr_1	Deletion	12083623	12084208	585	CDS	Sb01g013065.1
Keller	chr_1	Deletion	12338051	12338619	568	CDS	Sb01g013300.1
E-Tian	chr_1	Deletion	12338080	12338667	587	CDS	Sb01g013300.1
Ji2731	chr_1	Deletion	12338097	12338634	537	CDS	Sb01g013300.1
Ji2731	chr_1	Deletion	12408824	12410564	1740	CDS	Sb01g013410.1
Keller	chr_1	Deletion	12408848	12410540	1692	CDS	Sb01g013410.1
E-Tian	chr_1	Deletion	12408876	12410531	1655	CDS	Sb01g013410.1
Keller	chr_1	Deletion	12809761	12810323	562	Intron	Sb01g013750.1
Ji2731	chr_1	Deletion	12819716	12820892	1176	CDS	Sb01g013760.1
E-Tian	chr_1	Deletion	12819735	12820863	1128	CDS	Sb01g013760.1
Ji2731	chr_1	Deletion	12937020	12937459	439	CDS	Sb01g013840.1
E-Tian	chr_1	Deletion	12937105	12937501	396	CDS	Sb01g013840.1
Keller	chr_1	Deletion	12937144	12937535	391	CDS	Sb01g013840.1
Keller	chr_1	Deletion	12961946	12967664	5718	CDS	Sb01g013846.1
E-Tian	chr_1	Deletion	12961974	12967576	5602	CDS	Sb01g013846.1
Ji2731	chr_1	Deletion	12961996	12967682	5686	CDS	Sb01g013846.1
E-Tian	chr_1	Deletion	12981254	12982255	1001	CDS	Sb01g013860.1
Ji2731	chr_1	Deletion	13210755	13211313	558	CDS	Sb01g014020.1
Keller	chr_1	Deletion	13378483	13379765	1282	Intron	Sb01g014190.1
Ji2731	chr_1	Deletion	13378486	13379716	1230	Intron	Sb01g014190.1
Keller	chr_1	Deletion	13479983	13480639	656	Intron	Sb01g014290.1
Ji2731	chr_1	Deletion	14098898	14099546	648	CDS	Sb01g014800.1
E-Tian	chr_1	Deletion	14098983	14099542	559	CDS	Sb01g014800.1
Keller	chr_1	Deletion	14099021	14099645	624	CDS	Sb01g014800.1
Ji2731	chr_1	Deletion	14099842	14100907	1065	3-UTR	Sb01g014800.1
Ji2731	chr_1	Deletion	14217471	14218710	1239	5-UTR	Sb01g014890.1
Keller	chr_1	Insertion	14292864	14293051	187	CDS	Sb01g014940.1
Keller	chr_1	Insertion	14292955	14293254	299	CDS	Sb01g014940.1
Ji2731	chr_1	Deletion	14328987	14329528	541	CDS	Sb01g014980.1
Keller	chr_1	Deletion	14329037	14329506	469	CDS	Sb01g014980.1
Keller	chr_1	Deletion	14335834	14337655	1821	CDS	Sb01g014995.1
Ji2731	chr_1	Deletion	14341298	14341652	354	CDS	Sb01g014995.1
Keller	chr_1	Deletion	14425995	14431178	5183	CDS	Sb01g015022.1
Ji2731	chr_1	Deletion	14426001	14431224	5223	CDS	Sb01g015022.1
Keller	chr_1	Deletion	14496388	14497131	743	5-UTR	Sb01g015060.1
Keller	chr_1	Insertion	14497589	14497721	132	Intron	Sb01g015060.1
Ji2731	chr_1	Deletion	14501093	14501938	845	3-UTR	Sb01g015060.1
Keller	chr_1	Deletion	14501112	14501996	884	3-UTR	Sb01g015060.1
E-Tian	chr_1	Deletion	14691011	14695681	4670	CDS	Sb01g015195.1
E-Tian	chr_1	Insertion	14745145	14745356	211	3-UTR	Sb01g015240.1
E-Tian	chr_1	Deletion	14763784	14765437	1653	CDS	Sb01g015290.1
E-Tian	chr_1	Deletion	14766898	14767579	681	CDS	Sb01g015300.1
E-Tian	chr_1	Deletion	14790821	14791519	698	3-UTR	Sb01g015320.1
E-Tian	chr_1	Deletion	14905249	14911040	5791	CDS	Sb01g015405.1
E-Tian	chr_1	Deletion	15006870	15010294	3424	CDS	Sb01g015480.1
Ji2731	chr_1	Deletion	15166920	15169756	2836	5-UTR	Sb01g015570.2
Ji2731	chr_1	Deletion	15252697	15253310	613	Intron	Sb01g015660.1
E-Tian	chr_1	Deletion	15407123	15407738	615	Intron	Sb01g015790.1
Ji2731	chr_1	Deletion	15408190	15408886	696	CDS	Sb01g015790.1
E-Tian	chr_1	Deletion	15415145	15417251	2106	CDS	Sb01g015803.1
E-Tian	chr_1	Deletion	15417701	15422900	5199	CDS	Sb01g015806.1
E-Tian	chr_1	Deletion	15449378	15449921	543	CDS	Sb01g015855.1
E-Tian	chr_1	Deletion	15452674	15453308	634	CDS	Sb01g015860.1
E-Tian	chr_1	Deletion	15466731	15467662	931	3-UTR	Sb01g015870.1
Keller	chr_1	Deletion	15478431	15482333	3902	CDS	Sb01g015880.1
Ji2731	chr_1	Deletion	15478451	15482301	3850	CDS	Sb01g015880.1
Ji2731	chr_1	Deletion	15826284	15826909	625	CDS	Sb01g016050.1
E-Tian	chr_1	Deletion	15826330	15826862	532	CDS	Sb01g016050.1
Keller	chr_1	Deletion	15829962	15834897	4935	CDS	Sb01g016055.1
Ji2731	chr_1	Insertion	15869008	15869274	266	CDS	Sb01g016090.1
E-Tian	chr_1	Deletion	15878538	15879239	701	5-UTR	Sb01g016100.1
Ji2731	chr_1	Deletion	15880352	15881075	723	Intron	Sb01g016100.1
E-Tian	chr_1	Deletion	15927173	15930618	3445	CDS	Sb01g016150.1
E-Tian	chr_1	Deletion	16485243	16489338	4095	CDS	Sb01g016440.1
Keller	chr_1	Deletion	16685154	16685964	810	CDS	Sb01g016545.1
E-Tian	chr_1	Deletion	16685156	16685989	833	CDS	Sb01g016545.1
Ji2731	chr_1	Deletion	16685233	16685811	578	CDS	Sb01g016545.1
E-Tian	chr_1	Insertion	16787064	16787219	155	CDS	Sb01g016650.1
E-Tian	chr_1	Deletion	16801383	16803006	1623	Intron	Sb01g016660.1
Ji2731	chr_1	Deletion	17022136	17028313	6177	CDS	Sb01g016830.1
Keller	chr_1	Deletion	17022242	17028282	6040	CDS	Sb01g016830.1
E-Tian	chr_1	Deletion	17022243	17028228	5985	CDS	Sb01g016830.1
E-Tian	chr_1	Deletion	17062012	17062557	545	Intron	Sb01g016850.1
Keller	chr_1	Deletion	17062053	17062469	416	Intron	Sb01g016850.1
Ji2731	chr_1	Deletion	17666110	17667227	1117	3-UTR	Sb01g017230.1
Ji2731	chr_1	Deletion	17801776	17807190	5414	3-UTR	Sb01g017300.1
E-Tian	chr_1	Deletion	17801906	17807225	5319	3-UTR	Sb01g017300.1
Keller	chr_1	Deletion	17801914	17807253	5339	3-UTR	Sb01g017300.1
Ji2731	chr_1	Insertion	17919085	17919275	190	Intron	Sb01g017433.1
E-Tian	chr_1	Deletion	18163717	18164558	841	CDS	Sb01g017620.1
E-Tian	chr_1	Deletion	18194546	18195340	794	5-UTR	Sb01g017640.1
Ji2731	chr_1	Deletion	18619061	18624690	5629	CDS	Sb01g017970.1
E-Tian	chr_1	Deletion	18619107	18624764	5657	CDS	Sb01g017970.1
E-Tian	chr_1	Deletion	18870616	18871612	996	Intron	Sb01g018160.1
Ji2731	chr_1	Deletion	18875906	18876733	827	CDS	Sb01g018180.1
Ji2731	chr_1	Deletion	18878662	18879315	653	3-UTR	Sb01g018190.1
E-Tian	chr_1	Deletion	18878669	18879044	375	3-UTR	Sb01g018190.1
Keller	chr_1	Deletion	18901024	18906868	5844	Intron	Sb01g018220.1
Ji2731	chr_1	Deletion	18959110	18960128	1018	CDS	Sb01g018280.1
E-Tian	chr_1	Deletion	18959157	18960184	1027	CDS	Sb01g018280.1
Keller	chr_1	Deletion	18959267	18960101	834	CDS	Sb01g018280.1
E-Tian	chr_1	Deletion	18989551	18995511	5960	CDS	Sb01g018310.1
Ji2731	chr_1	Deletion	19069070	19069619	549	CDS	Sb01g018365.1
E-Tian	chr_1	Deletion	19120850	19121507	657	CDS	Sb01g018390.1
Ji2731	chr_1	Deletion	19139937	19140463	526	5-UTR	Sb01g018400.1
E-Tian	chr_1	Deletion	19151374	19152040	666	CDS	Sb01g018410.1
Ji2731	chr_1	Deletion	19240954	19244714	3760	CDS	Sb01g018503.1
Ji2731	chr_1	Deletion	19346105	19346605	500	CDS	Sb01g018560.1
Ji2731	chr_1	Deletion	19548392	19549393	1001	CDS	Sb01g018700.1
Ji2731	chr_1	Insertion	19710941	19711195	254	CDS	Sb01g018790.1
Keller	chr_1	Deletion	20242923	20243491	568	5-UTR	Sb01g019120.1
Ji2731	chr_1	Deletion	20242960	20243459	499	5-UTR	Sb01g019120.1
E-Tian	chr_1	Deletion	20243000	20243464	464	5-UTR	Sb01g019120.1
Ji2731	chr_1	Deletion	20323812	20324950	1138	CDS	Sb01g019170.1
Ji2731	chr_1	Deletion	21039509	21047602	8093	CDS	Sb01g019500.1
Ji2731	chr_1	Deletion	21271201	21276970	5769	Intron	Sb01g019560.1
Ji2731	chr_1	Deletion	21392933	21394584	1651	CDS	Sb01g019620.1
Keller	chr_1	Deletion	21406737	21407470	733	Intron	Sb01g019630.1
Ji2731	chr_1	Deletion	21407636	21408323	687	Intron	Sb01g019630.1
Ji2731	chr_1	Deletion	21498444	21499079	635	CDS	Sb01g019670.1
Ji2731	chr_1	Insertion	22331572	22331822	250	CDS	Sb01g020200.1
Ji2731	chr_1	Deletion	22418542	22419680	1138	3-UTR	Sb01g020310.1
Keller	chr_1	Deletion	22873944	22875548	1604	CDS	Sb01g020450.1
Ji2731	chr_1	Deletion	22874074	22875561	1487	CDS	Sb01g020450.1
E-Tian	chr_1	Deletion	22874080	22875527	1447	CDS	Sb01g020450.1
Ji2731	chr_1	Deletion	23821582	23822966	1384	Intron	Sb01g020820.1
Ji2731	chr_1	Deletion	23846153	23847000	847	Intron	Sb01g020835.1
Ji2731	chr_1	Deletion	23850786	23852902	2116	CDS	Sb01g020840.1
Ji2731	chr_1	Deletion	23877611	23884993	7382	CDS	Sb01g020860.1
Ji2731	chr_1	Deletion	23885643	23892873	7230	CDS	Sb01g020870.1
Ji2731	chr_1	Deletion	24687075	24697060	9985	CDS	Sb01g021210.1
Ji2731	chr_1	Deletion	26030746	26034523	3777	CDS	Sb01g021815.1
Ji2731	chr_1	Deletion	26181829	26190089	8260	CDS	Sb01g021840.1
Ji2731	chr_1	Deletion	26712150	26712954	804	5-UTR	Sb01g021970.1
Ji2731	chr_1	Insertion	27146000	27146278	278	Intron	Sb01g022150.1
Ji2731	chr_1	Deletion	27348778	27349676	898	5-UTR	Sb01g022260.1
E-Tian	chr_1	Deletion	27496677	27497284	607	5-UTR	Sb01g022290.1
Ji2731	chr_1	Deletion	27496716	27497229	513	5-UTR	Sb01g022290.1
Ji2731	chr_1	Deletion	27502661	27503231	570	CDS	Sb01g022300.1
Ji2731	chr_1	Deletion	30227680	30228469	789	3-UTR	Sb01g023070.1
Ji2731	chr_1	Deletion	30552889	30558586	5697	CDS	Sb01g023130.1
Keller	chr_1	Deletion	45475052	45484691	9639	CDS	Sb01g026672.1
E-Tian	chr_1	Deletion	45475124	45484600	9476	CDS	Sb01g026672.1
Ji2731	chr_1	Deletion	45808586	45813192	4606	CDS	Sb01g026780.1
Ji2731	chr_1	Deletion	46081327	46086987	5660	CDS	Sb01g026930.1
Keller	chr_1	Deletion	46716646	46717622	976	CDS	Sb01g027250.1
Ji2731	chr_1	Deletion	46716859	46717663	804	CDS	Sb01g027250.1
E-Tian	chr_1	Deletion	46716882	46717632	750	CDS	Sb01g027250.1
Ji2731	chr_1	Deletion	47066269	47066752	483	CDS	Sb01g027370.1
Ji2731	chr_1	Deletion	47075355	47078898	3543	CDS	Sb01g027375.1
Ji2731	chr_1	Deletion	47234454	47236384	1930	CDS	Sb01g027415.1
Keller	chr_1	Deletion	47401624	47404264	2640	CDS	Sb01g027450.1
Ji2731	chr_1	Deletion	47401751	47404204	2453	CDS	Sb01g027450.1
Ji2731	chr_1	Deletion	47432972	47434282	1310	Intron	Sb01g027460.1
Keller	chr_1	Deletion	47939029	47939646	617	3-UTR	Sb01g027610.1
Ji2731	chr_1	Deletion	48001245	48001894	649	CDS	Sb01g027630.1
Ji2731	chr_1	Deletion	48042498	48043059	561	3-UTR	Sb01g027660.1
Ji2731	chr_1	Deletion	48169165	48169893	728	3-UTR	Sb01g027690.1
Ji2731	chr_1	Deletion	48232666	48233610	944	5-UTR	Sb01g027700.1
Keller	chr_1	Deletion	48232689	48233526	837	5-UTR	Sb01g027700.1
Ji2731	chr_1	Deletion	48246427	48246915	488	3-UTR	Sb01g027740.1
Ji2731	chr_1	Insertion	48249723	48249937	214	CDS	Sb01g027740.1
Ji2731	chr_1	Insertion	48451291	48451534	243	Intron	Sb01g027820.1
Keller	chr_1	Deletion	48560559	48566312	5753	Intron	Sb01g027910.1
E-Tian	chr_1	Deletion	48649947	48650381	434	Intron	Sb01g027950.1
E-Tian	chr_1	Deletion	48651262	48651717	455	CDS	Sb01g027950.1
Ji2731	chr_1	Deletion	48651276	48651761	485	CDS	Sb01g027950.1
Ji2731	chr_1	Deletion	48733804	48734872	1068	3-UTR	Sb01g027960.1
E-Tian	chr_1	Deletion	48733850	48734786	936	3-UTR	Sb01g027960.1
E-Tian	chr_1	Deletion	48740243	48742506	2263	CDS	Sb01g027970.1
E-Tian	chr_1	Deletion	48744483	48744954	471	CDS	Sb01g027980.1
Ji2731	chr_1	Deletion	48744525	48745027	502	CDS	Sb01g027980.1
E-Tian	chr_1	Deletion	48751489	48751938	449	5-UTR	Sb01g027990.1
Ji2731	chr_1	Insertion	48997037	48997280	243	Intron	Sb01g028120.1
Ji2731	chr_1	Deletion	48998680	49007132	8452	CDS	Sb01g028130.1
Ji2731	chr_1	Deletion	49071553	49072125	572	CDS	Sb01g028140.1
E-Tian	chr_1	Deletion	49071564	49072211	647	CDS	Sb01g028140.1
Ji2731	chr_1	Deletion	49369970	49374709	4739	CDS	Sb01g028270.1
Ji2731	chr_1	Deletion	49466087	49466769	682	3-UTR	Sb01g028330.1
Ji2731	chr_1	Deletion	49475679	49477209	1530	CDS	Sb01g028360.1
E-Tian	chr_1	Deletion	49613756	49614498	742	CDS	Sb01g028420.1
Keller	chr_1	Deletion	49613931	49614586	655	CDS	Sb01g028420.1
Ji2731	chr_1	Deletion	49667477	49672359	4882	3-UTR	Sb01g028470.1
Ji2731	chr_1	Deletion	49674010	49674532	522	CDS	Sb01g028470.1
Ji2731	chr_1	Deletion	49702464	49703434	970	3-UTR	Sb01g028500.1
Ji2731	chr_1	Insertion	49799571	49799774	203	CDS	Sb01g028550.1
Keller	chr_1	Deletion	50269022	50269850	828	Intron	Sb01g028810.1
E-Tian	chr_1	Deletion	50269052	50269859	807	Intron	Sb01g028810.1
Ji2731	chr_1	Deletion	50269054	50269848	794	Intron	Sb01g028810.1
Ji2731	chr_1	Insertion	50385384	50385652	268	3-UTR	Sb01g028900.1
Ji2731	chr_1	Deletion	50564124	50568817	4693	5-UTR	Sb01g028970.1
Ji2731	chr_1	Deletion	50571221	50571922	701	3-UTR	Sb01g028980.1
Ji2731	chr_1	Deletion	50992965	50993820	855	5-UTR	Sb01g029192.1
E-Tian	chr_1	Deletion	51083598	51085303	1705	CDS	Sb01g029240.1
Ji2731	chr_1	Deletion	51083697	51085324	1627	CDS	Sb01g029240.1
Keller	chr_1	Deletion	51509387	51509952	565	3-UTR	Sb01g029480.1
Ji2731	chr_1	Deletion	51555012	51555834	822	3-UTR	Sb01g029510.1
Keller	chr_1	Deletion	51555016	51555843	827	3-UTR	Sb01g029510.1
E-Tian	chr_1	Deletion	51560080	51569233	9153	3-UTR	Sb01g029530.1
Ji2731	chr_1	Deletion	51593631	51594180	549	CDS	Sb01g029560.1
Keller	chr_1	Deletion	51687350	51687903	553	3-UTR	Sb01g029610.1
E-Tian	chr_1	Deletion	51851879	51852510	631	CDS	Sb01g029750.1
Keller	chr_1	Deletion	51851880	51852530	650	CDS	Sb01g029750.1
Ji2731	chr_1	Deletion	51851908	51852560	652	CDS	Sb01g029750.1
E-Tian	chr_1	Deletion	51883523	51884129	606	CDS	Sb01g029780.1
Keller	chr_1	Deletion	51883709	51884170	461	CDS	Sb01g029780.1
Ji2731	chr_1	Deletion	51907213	51908185	972	5-UTR	Sb01g029820.1
E-Tian	chr_1	Deletion	51907552	51908154	602	5-UTR	Sb01g029820.1
Keller	chr_1	Insertion	51913664	51913914	250	CDS	Sb01g029830.1
Keller	chr_1	Deletion	52020540	52021274	734	CDS	Sb01g029900.1
Ji2731	chr_1	Deletion	52020657	52021353	696	CDS	Sb01g029900.1
E-Tian	chr_1	Deletion	52020673	52021298	625	CDS	Sb01g029900.1
Keller	chr_1	Deletion	52022492	52024743	2251	Intron	Sb01g029900.1
Ji2731	chr_1	Deletion	52022529	52024796	2267	Intron	Sb01g029900.1
Keller	chr_1	Deletion	52324233	52325328	1095	CDS	Sb01g030090.1
Ji2731	chr_1	Deletion	52324264	52325361	1097	CDS	Sb01g030090.1
E-Tian	chr_1	Deletion	52324428	52325286	858	CDS	Sb01g030090.1
E-Tian	chr_1	Deletion	52325902	52326805	903	CDS	Sb01g030090.1
Ji2731	chr_1	Insertion	52553003	52553302	299	Intron	Sb01g030236.1
E-Tian	chr_1	Insertion	52553066	52553304	238	Intron	Sb01g030236.1
E-Tian	chr_1	Deletion	52578418	52578967	549	CDS	Sb01g030260.1
Ji2731	chr_1	Deletion	52852806	52858576	5770	CDS	Sb01g030410.1
Ji2731	chr_1	Deletion	53568366	53575857	7491	CDS	Sb01g030985.1
Keller	chr_1	Deletion	53568394	53575884	7490	CDS	Sb01g030985.1
Keller	chr_1	Deletion	53581023	53581780	757	5-UTR	Sb01g031000.1
Ji2731	chr_1	Deletion	53879120	53881044	1924	5-UTR	Sb01g031330.1
E-Tian	chr_1	Deletion	53879124	53881031	1907	5-UTR	Sb01g031330.1
Keller	chr_1	Deletion	53879127	53881043	1916	5-UTR	Sb01g031330.1
Keller	chr_1	Deletion	53970773	53975233	4460	CDS	Sb01g031365.1
Ji2731	chr_1	Deletion	53970774	53975138	4364	CDS	Sb01g031365.1
E-Tian	chr_1	Deletion	53970928	53975154	4226	CDS	Sb01g031365.1
E-Tian	chr_1	Deletion	54112317	54113131	814	Intron	Sb01g031530.1
Ji2731	chr_1	Deletion	54529131	54531549	2418	Intron	Sb01g031810.1
E-Tian	chr_1	Deletion	54529232	54531431	2199	Intron	Sb01g031810.1
Keller	chr_1	Deletion	54529316	54531502	2186	Intron	Sb01g031810.1
Keller	chr_1	Deletion	54707270	54707892	622	3-UTR	Sb01g031950.1
E-Tian	chr_1	Deletion	54722674	54723817	1143	3-UTR	Sb01g031970.1
Ji2731	chr_1	Deletion	54851680	54852407	727	CDS	Sb01g032050.1
Keller	chr_1	Deletion	54924319	54925090	771	Intron	Sb01g032070.1
E-Tian	chr_1	Insertion	55092808	55092929	121	3-UTR	Sb01g032210.1
E-Tian	chr_1	Deletion	55125422	55126008	586	CDS	Sb01g032250.1
Keller	chr_1	Deletion	55125514	55125998	484	CDS	Sb01g032250.1
Ji2731	chr_1	Deletion	55125667	55125996	329	CDS	Sb01g032250.1
Ji2731	chr_1	Deletion	55125728	55126287	559	CDS	Sb01g032250.1
Ji2731	chr_1	Deletion	55156746	55157920	1174	CDS	Sb01g032270.1
E-Tian	chr_1	Deletion	55251279	55251906	627	CDS	Sb01g032350.1
Ji2731	chr_1	Deletion	55286868	55291130	4262	CDS	Sb01g032390.1
Ji2731	chr_1	Deletion	55360625	55361147	522	CDS	Sb01g032470.1
E-Tian	chr_1	Deletion	55360657	55361094	437	CDS	Sb01g032470.1
Keller	chr_1	Deletion	55360700	55361081	381	CDS	Sb01g032470.1
E-Tian	chr_1	Deletion	55419857	55423245	3388	CDS	Sb01g032540.1
E-Tian	chr_1	Deletion	55506971	55509279	2308	CDS	Sb01g032593.1
Ji2731	chr_1	Deletion	55507199	55509299	2100	Intron	Sb01g032593.1
Keller	chr_1	Deletion	55668672	55669591	919	3-UTR	Sb01g032740.1
Keller	chr_1	Insertion	55699729	55699944	215	CDS	Sb01g032780.1
Ji2731	chr_1	Insertion	55699739	55699992	253	CDS	Sb01g032780.1
E-Tian	chr_1	Insertion	55744936	55745152	216	5-UTR	Sb01g032810.1
Ji2731	chr_1	Deletion	55856793	55857352	559	CDS	Sb01g032900.1
E-Tian	chr_1	Deletion	55856830	55857385	555	CDS	Sb01g032900.1
Keller	chr_1	Deletion	55856836	55857370	534	CDS	Sb01g032900.1
E-Tian	chr_1	Deletion	56007168	56009149	1981	CDS	Sb01g032990.1
Ji2731	chr_1	Deletion	56007247	56009202	1955	CDS	Sb01g032990.1
Keller	chr_1	Deletion	56035454	56044668	9214	CDS	Sb01g033000.1
Keller	chr_1	Deletion	56111800	56112682	882	Intron	Sb01g033050.1
E-Tian	chr_1	Deletion	56461784	56462448	664	5-UTR	Sb01g033230.1
Ji2731	chr_1	Deletion	56461787	56462467	680	5-UTR	Sb01g033230.1
Ji2731	chr_1	Deletion	56564809	56565646	837	Intron	Sb01g033330.1
Keller	chr_1	Deletion	56564831	56565702	871	Intron	Sb01g033330.1
Ji2731	chr_1	Deletion	56567043	56567539	496	Intron	Sb01g033330.1
Keller	chr_1	Deletion	56567167	56567563	396	Intron	Sb01g033330.1
E-Tian	chr_1	Deletion	56567172	56567524	352	Intron	Sb01g033330.1
E-Tian	chr_1	Deletion	56568321	56569087	766	3-UTR	Sb01g033330.1
Ji2731	chr_1	Deletion	56568332	56569318	986	3-UTR	Sb01g033330.1
Keller	chr_1	Deletion	56568360	56569314	954	3-UTR	Sb01g033330.1
E-Tian	chr_1	Deletion	56604634	56605183	549	CDS	Sb01g033363.1
E-Tian	chr_1	Deletion	56663708	56664294	586	CDS	Sb01g033380.1
E-Tian	chr_1	Deletion	56713108	56713807	699	CDS	Sb01g033400.1
Ji2731	chr_1	Deletion	56727741	56728316	575	CDS	Sb01g033406.1
Keller	chr_1	Deletion	56727756	56728336	580	CDS	Sb01g033406.1
E-Tian	chr_1	Deletion	56727787	56728294	507	CDS	Sb01g033406.1
E-Tian	chr_1	Deletion	56893961	56894650	689	5-UTR	Sb01g033570.1
Keller	chr_1	Deletion	56909376	56909926	550	Intron	Sb01g033580.1
E-Tian	chr_1	Deletion	56909396	56909949	553	Intron	Sb01g033580.1
Keller	chr_1	Insertion	56915157	56915296	139	3-UTR	Sb01g033590.1
E-Tian	chr_1	Deletion	56973047	56974540	1493	Intron	Sb01g033650.1
Ji2731	chr_1	Deletion	56973072	56974501	1429	Intron	Sb01g033650.1
Keller	chr_1	Deletion	56973102	56974337	1235	Intron	Sb01g033650.1
Keller	chr_1	Deletion	56974986	56975532	546	Intron	Sb01g033650.1
Ji2731	chr_1	Deletion	56975056	56975511	455	Intron	Sb01g033650.1
E-Tian	chr_1	Deletion	56975134	56975522	388	Intron	Sb01g033650.1
Keller	chr_1	Deletion	56988409	56988765	356	CDS	Sb01g033680.1
E-Tian	chr_1	Deletion	57222130	57222903	773	CDS	Sb01g033820.1
E-Tian	chr_1	Deletion	57258809	57260074	1265	CDS	Sb01g033865.1
Ji2731	chr_1	Deletion	57259326	57260140	814	CDS	Sb01g033865.1
E-Tian	chr_1	Deletion	57259342	57260460	1118	CDS	Sb01g033865.1
Keller	chr_1	Insertion	57401743	57401980	237	CDS	Sb01g033990.1
Keller	chr_1	Deletion	57413063	57413693	630	5-UTR	Sb01g034010.1
Keller	chr_1	Deletion	57441847	57442760	913	CDS	Sb01g034050.1
E-Tian	chr_1	Deletion	57441918	57442729	811	CDS	Sb01g034050.1
E-Tian	chr_1	Deletion	57461595	57462654	1059	5-UTR	Sb01g034070.1
Ji2731	chr_1	Deletion	57463030	57463604	574	CDS	Sb01g034070.1
E-Tian	chr_1	Deletion	57463054	57463586	532	CDS	Sb01g034070.1
Keller	chr_1	Deletion	57463100	57463628	528	CDS	Sb01g034070.1
Keller	chr_1	Insertion	57606047	57606267	220	3-UTR	Sb01g034150.1
E-Tian	chr_1	Deletion	57608757	57610350	1593	CDS	Sb01g034160.1
Keller	chr_1	Deletion	57676589	57677167	578	3-UTR	Sb01g034220.1
E-Tian	chr_1	Deletion	57676657	57677155	498	3-UTR	Sb01g034220.1
E-Tian	chr_1	Deletion	57680340	57680875	535	5-UTR	Sb01g034220.1
Ji2731	chr_1	Insertion	57829164	57829381	217	Intron	Sb01g034390.1
Keller	chr_1	Deletion	57993063	57993600	537	Intron	Sb01g034530.1
E-Tian	chr_1	Deletion	57993096	57993596	500	Intron	Sb01g034530.1
E-Tian	chr_1	Insertion	58098190	58098462	272	5-UTR	Sb01g034640.1
Keller	chr_1	Deletion	58211657	58212442	785	CDS	Sb01g034750.1
Ji2731	chr_1	Deletion	58211694	58212277	583	CDS	Sb01g034750.1
Keller	chr_1	Deletion	58218474	58219330	856	CDS	Sb01g034770.1
Keller	chr_1	Deletion	58411500	58417211	5711	Intron	Sb01g034950.1
Ji2731	chr_1	Deletion	58411529	58417273	5744	Intron	Sb01g034950.1
Keller	chr_1	Insertion	58432813	58433047	234	Intron	Sb01g034960.1
Ji2731	chr_1	Insertion	58442151	58442328	177	5-UTR	Sb01g034980.1
Ji2731	chr_1	Deletion	58617164	58617584	420	Intron	Sb01g035090.1
Keller	chr_1	Deletion	58617165	58617596	431	Intron	Sb01g035090.1
Ji2731	chr_1	Deletion	58619802	58620265	463	3-UTR	Sb01g035090.1
Keller	chr_1	Deletion	58619896	58620260	364	3-UTR	Sb01g035090.1
Ji2731	chr_1	Deletion	58706261	58706771	510	CDS	Sb01g035170.1
Keller	chr_1	Deletion	58706276	58706660	384	CDS	Sb01g035170.1
Keller	chr_1	Deletion	58721177	58721725	548	CDS	Sb01g035200.1
Ji2731	chr_1	Deletion	58721274	58721781	507	CDS	Sb01g035200.1
Keller	chr_1	Deletion	58885856	58886935	1079	3-UTR	Sb01g035350.1
E-Tian	chr_1	Deletion	58886105	58886982	877	CDS	Sb01g035350.1
Ji2731	chr_1	Deletion	58886133	58887007	874	CDS	Sb01g035350.1
Ji2731	chr_1	Deletion	58888402	58888823	421	Intron	Sb01g035350.1
E-Tian	chr_1	Deletion	58949200	58949836	636	3-UTR	Sb01g035400.1
Ji2731	chr_1	Deletion	58949202	58949753	551	3-UTR	Sb01g035400.1
Keller	chr_1	Insertion	58977313	58977507	194	Intron	Sb01g035430.1
Ji2731	chr_1	Deletion	59075806	59076509	703	Intron	Sb01g035510.1
E-Tian	chr_1	Deletion	59087769	59088375	606	5-UTR	Sb01g035510.1
Ji2731	chr_1	Deletion	59156482	59157406	924	CDS	Sb01g035550.1
Keller	chr_1	Deletion	59217244	59217776	532	3-UTR	Sb01g035580.1
Keller	chr_1	Deletion	59366043	59370538	4495	CDS	Sb01g035715.1
Keller	chr_1	Insertion	59404737	59404950	213	Intron	Sb01g035760.1
E-Tian	chr_1	Deletion	59420033	59421670	1637	3-UTR	Sb01g035780.1
E-Tian	chr_1	Deletion	59447936	59448811	875	Intron	Sb01g035840.1
E-Tian	chr_1	Deletion	59594410	59595088	678	Intron	Sb01g035950.1
E-Tian	chr_1	Insertion	59595062	59595214	152	Intron	Sb01g035950.1
Ji2731	chr_1	Insertion	59595071	59595277	206	Intron	Sb01g035950.1
Ji2731	chr_1	Insertion	59700585	59700849	264	5-UTR	Sb01g036070.1
E-Tian	chr_1	Insertion	59700608	59700793	185	5-UTR	Sb01g036070.1
Keller	chr_1	Deletion	59711306	59711704	398	Intron	Sb01g036080.1
Keller	chr_1	Deletion	59711361	59712056	695	Intron	Sb01g036080.1
Ji2731	chr_1	Deletion	59748115	59748820	705	CDS	Sb01g036130.1
E-Tian	chr_1	Deletion	59748140	59748830	690	CDS	Sb01g036130.1
E-Tian	chr_1	Deletion	59881808	59882273	465	Intron	Sb01g036250.1
Keller	chr_1	Deletion	59882277	59882756	479	Intron	Sb01g036250.1
E-Tian	chr_1	Deletion	59882280	59882945	665	CDS	Sb01g036250.1
E-Tian	chr_1	Insertion	59922567	59922802	235	5-UTR	Sb01g036290.1
E-Tian	chr_1	Insertion	59922810	59922982	172	5-UTR	Sb01g036290.1
Ji2731	chr_1	Insertion	59924260	59924478	218	Intron	Sb01g036290.2
Keller	chr_1	Deletion	59935379	59936651	1272	CDS	Sb01g036320.1
Ji2731	chr_1	Deletion	59935387	59936648	1261	CDS	Sb01g036320.1
E-Tian	chr_1	Deletion	59935409	59936700	1291	CDS	Sb01g036320.1
E-Tian	chr_1	Deletion	59943755	59945380	1625	CDS	Sb01g036340.1
Keller	chr_1	Deletion	59943769	59945408	1639	CDS	Sb01g036340.1
Ji2731	chr_1	Deletion	59943941	59945332	1391	Intron	Sb01g036340.1
Keller	chr_1	Insertion	59976841	59977028	187	Intron	Sb01g036360.1
E-Tian	chr_1	Insertion	59976850	59977040	190	Intron	Sb01g036360.1
Keller	chr_1	Deletion	59984339	59985782	1443	CDS	Sb01g036375.1
E-Tian	chr_1	Deletion	59984480	59985848	1368	CDS	Sb01g036375.1
Ji2731	chr_1	Deletion	59984547	59985813	1266	CDS	Sb01g036375.1
Ji2731	chr_1	Deletion	60003742	60005153	1411	5-UTR	Sb01g036400.1
Keller	chr_1	Insertion	60063531	60063753	222	3-UTR	Sb01g036470.1
Ji2731	chr_1	Deletion	60138891	60139805	914	CDS	Sb01g036520.1
Ji2731	chr_1	Deletion	60140104	60141590	1486	CDS	Sb01g036520.1
Ji2731	chr_1	Deletion	60436134	60436869	735	5-UTR	Sb01g036870.1
E-Tian	chr_1	Deletion	60436211	60436853	642	5-UTR	Sb01g036870.1
E-Tian	chr_1	Insertion	60507995	60508276	281	3-UTR	Sb01g036940.1
Ji2731	chr_1	Insertion	60508176	60508516	340	3-UTR	Sb01g036940.1
Ji2731	chr_1	Deletion	60543877	60544920	1043	Intron	Sb01g037010.1
Keller	chr_1	Deletion	60543886	60544968	1082	Intron	Sb01g037010.1
Keller	chr_1	Insertion	60552691	60552927	236	3-UTR	Sb01g037020.1
Ji2731	chr_1	Insertion	60552705	60552945	240	3-UTR	Sb01g037020.1
Keller	chr_1	Insertion	60600812	60601136	324	5-UTR	Sb01g037050.1
Keller	chr_1	Deletion	60601775	60603546	1771	Intron	Sb01g037050.1
Keller	chr_1	Deletion	60608161	60613379	5218	5-UTR	Sb01g037060.1
Keller	chr_1	Insertion	60613808	60614004	196	Intron	Sb01g037060.1
Keller	chr_1	Insertion	61015905	61016057	152	CDS	Sb01g037450.1
E-Tian	chr_1	Insertion	61209684	61209867	183	CDS	Sb01g037650.1
Ji2731	chr_1	Deletion	61397966	61398511	545	Intron	Sb01g037840.1
E-Tian	chr_1	Deletion	61398164	61398728	564	Intron	Sb01g037840.1
Keller	chr_1	Deletion	61398202	61398744	542	Intron	Sb01g037840.1
E-Tian	chr_1	Deletion	61399848	61400351	503	CDS	Sb01g037840.1
Ji2731	chr_1	Deletion	61400068	61400384	316	CDS	Sb01g037845.1
Ji2731	chr_1	Deletion	61568854	61569339	485	Intron	Sb01g037980.1
E-Tian	chr_1	Insertion	61573630	61573788	158	5-UTR	Sb01g037980.1
Ji2731	chr_1	Deletion	61621734	61626157	4423	CDS	Sb01g038035.1
Ji2731	chr_1	Deletion	61649108	61649686	578	3-UTR	Sb01g038050.1
Keller	chr_1	Deletion	61726022	61727844	1822	CDS	Sb01g038155.1
E-Tian	chr_1	Insertion	61769921	61770228	307	CDS	Sb01g038210.1
Ji2731	chr_1	Deletion	61822380	61823020	640	3-UTR	Sb01g038290.1
E-Tian	chr_1	Insertion	61993389	61993544	155	CDS	Sb01g038460.1
Keller	chr_1	Deletion	62638242	62638789	547	3-UTR	Sb01g039180.1
Keller	chr_1	Insertion	62642016	62642215	199	CDS	Sb01g039180.1
E-Tian	chr_1	Deletion	62690549	62691613	1064	3-UTR	Sb01g039240.1
E-Tian	chr_1	Deletion	62721007	62726935	5928	CDS	Sb01g039290.1
Keller	chr_1	Deletion	62721088	62727039	5951	CDS	Sb01g039290.1
E-Tian	chr_1	Deletion	62770381	62771493	1112	Intron	Sb01g039340.1
Keller	chr_1	Deletion	62853237	62854180	943	Intron	Sb01g039440.1
Keller	chr_1	Deletion	62913885	62914675	790	Intron	Sb01g039490.1
Ji2731	chr_1	Deletion	63100591	63101166	575	CDS	Sb01g039640.1
Keller	chr_1	Deletion	63100663	63101202	539	CDS	Sb01g039640.1
E-Tian	chr_1	Deletion	63100800	63101357	557	CDS	Sb01g039640.1
E-Tian	chr_1	Insertion	63688112	63688330	218	CDS	Sb01g040340.1
Keller	chr_1	Deletion	63834463	63835078	615	CDS	Sb01g040500.1
Ji2731	chr_1	Deletion	63834492	63835120	628	CDS	Sb01g040500.1
E-Tian	chr_1	Deletion	63998246	63998886	640	CDS	Sb01g040700.1
Keller	chr_1	Deletion	63998263	63998893	630	CDS	Sb01g040700.1
Keller	chr_1	Insertion	64104702	64104928	226	3-UTR	Sb01g040800.1
E-Tian	chr_1	Deletion	64320128	64320644	516	CDS	Sb01g041050.1
Keller	chr_1	Deletion	64320139	64320618	479	CDS	Sb01g041050.1
Ji2731	chr_1	Deletion	64371251	64371648	397	CDS	Sb01g041085.1
E-Tian	chr_1	Insertion	64379820	64380075	255	3-UTR	Sb01g041090.1
E-Tian	chr_1	Insertion	64590744	64590893	149	Intron	Sb01g041280.1
Keller	chr_1	Deletion	64675105	64675585	480	CDS	Sb01g041370.1
Ji2731	chr_1	Deletion	64675177	64675576	399	CDS	Sb01g041370.1
Keller	chr_1	Deletion	64699334	64708261	8927	CDS	Sb01g041396.1
Keller	chr_1	Deletion	64762612	64763177	565	5-UTR	Sb01g041440.1
Ji2731	chr_1	Deletion	64762737	64763151	414	5-UTR	Sb01g041440.1
Keller	chr_1	Insertion	64845806	64845977	171	Intron	Sb01g041540.1
Ji2731	chr_1	Deletion	64852568	64858476	5908	CDS	Sb01g041555.1
Keller	chr_1	Deletion	64852572	64858528	5956	CDS	Sb01g041555.1
Ji2731	chr_1	Deletion	64971329	64971813	484	5-UTR	Sb01g041700.1
E-Tian	chr_1	Deletion	64978129	64978550	421	CDS	Sb01g041710.1
E-Tian	chr_1	Deletion	65009913	65010310	397	CDS	Sb01g041750.1
E-Tian	chr_1	Deletion	65012791	65014725	1934	5-UTR	Sb01g041750.1
E-Tian	chr_1	Deletion	65018326	65018884	558	CDS	Sb01g041760.1
Ji2731	chr_1	Deletion	65047058	65047658	600	CDS	Sb01g041810.1
Keller	chr_1	Deletion	65075035	65079438	4403	CDS	Sb01g041845.1
Ji2731	chr_1	Deletion	65075182	65079450	4268	CDS	Sb01g041845.1
Ji2731	chr_1	Insertion	65199535	65199737	202	Intron	Sb01g041950.1
E-Tian	chr_1	Deletion	65269857	65272211	2354	CDS	Sb01g041980.1
Keller	chr_1	Deletion	65269865	65272241	2376	CDS	Sb01g041980.1
Ji2731	chr_1	Deletion	65270018	65272230	2212	CDS	Sb01g041980.1
Keller	chr_1	Insertion	65459335	65459634	299	CDS	Sb01g042150.1
Keller	chr_1	Deletion	65463686	65468577	4891	CDS	Sb01g042160.1
Ji2731	chr_1	Deletion	65463940	65468614	4674	CDS	Sb01g042160.1
Keller	chr_1	Insertion	65580833	65581143	310	CDS	Sb01g042290.1
Keller	chr_1	Deletion	65605840	65606463	623	CDS	Sb01g042330.1
Ji2731	chr_1	Deletion	65605850	65606480	630	CDS	Sb01g042330.1
E-Tian	chr_1	Deletion	65605864	65606453	589	CDS	Sb01g042330.1
E-Tian	chr_1	Deletion	65677776	65680081	2305	Intron	Sb01g042410.1
E-Tian	chr_1	Insertion	65681352	65681552	200	CDS	Sb01g042410.1
E-Tian	chr_1	Deletion	65685554	65686200	646	CDS	Sb01g042420.1
E-Tian	chr_1	Insertion	65748520	65748708	188	Intron	Sb01g042480.1
Keller	chr_1	Insertion	65751500	65751748	248	5-UTR	Sb01g042480.1
Ji2731	chr_1	Insertion	65751547	65751771	224	5-UTR	Sb01g042480.1
E-Tian	chr_1	Insertion	65751566	65751745	179	5-UTR	Sb01g042480.1
Ji2731	chr_1	Deletion	65765263	65766012	749	CDS	Sb01g042490.1
Ji2731	chr_1	Deletion	65776405	65777176	771	CDS	Sb01g042500.1
Keller	chr_1	Deletion	65951354	65951999	645	Intron	Sb01g042690.1
Ji2731	chr_1	Deletion	65951359	65952000	641	Intron	Sb01g042690.1
E-Tian	chr_1	Deletion	65951379	65952019	640	Intron	Sb01g042690.1
E-Tian	chr_1	Insertion	66336130	66336431	301	CDS	Sb01g043010.1
Ji2731	chr_1	Deletion	66341093	66341802	709	CDS	Sb01g043020.1
Ji2731	chr_1	Deletion	66341826	66342644	818	Intron	Sb01g043020.1
E-Tian	chr_1	Deletion	66345951	66350840	4889	CDS	Sb01g043025.1
Ji2731	chr_1	Deletion	66345960	66350842	4882	CDS	Sb01g043025.1
Ji2731	chr_1	Insertion	66412783	66413047	264	CDS	Sb01g043130.1
E-Tian	chr_1	Insertion	66412868	66413066	198	CDS	Sb01g043130.1
E-Tian	chr_1	Deletion	66414555	66421789	7234	CDS	Sb01g043140.1
Keller	chr_1	Deletion	66461748	66462904	1156	CDS	Sb01g043210.1
Ji2731	chr_1	Deletion	66461764	66462956	1192	CDS	Sb01g043210.1
E-Tian	chr_1	Deletion	66461790	66462935	1145	CDS	Sb01g043210.1
E-Tian	chr_1	Insertion	66500539	66500731	192	Intron	Sb01g043250.1
E-Tian	chr_1	Deletion	66555242	66555894	652	CDS	Sb01g043360.1
Keller	chr_1	Deletion	66555244	66555888	644	CDS	Sb01g043360.1
Ji2731	chr_1	Insertion	66576795	66577013	218	5-UTR	Sb01g043400.1
E-Tian	chr_1	Deletion	66652407	66653025	618	CDS	Sb01g043510.1
Keller	chr_1	Deletion	66656994	66657543	549	Intron	Sb01g043520.1
Keller	chr_1	Deletion	66661933	66662658	725	Intron	Sb01g043520.1
E-Tian	chr_1	Deletion	66661997	66662671	674	Intron	Sb01g043520.1
Ji2731	chr_1	Deletion	66665186	66666065	879	Intron	Sb01g043520.1
Keller	chr_1	Deletion	66665224	66666141	917	Intron	Sb01g043520.1
E-Tian	chr_1	Deletion	66665302	66666092	790	Intron	Sb01g043520.1
Keller	chr_1	Deletion	66809717	66813469	3752	Intron	Sb01g043660.1
Ji2731	chr_1	Deletion	66809721	66813637	3916	Intron	Sb01g043660.1
Keller	chr_1	Insertion	66831026	66831161	135	Intron	Sb01g043690.1
Keller	chr_1	Insertion	66865452	66865648	196	3-UTR	Sb01g043730.1
Ji2731	chr_1	Deletion	67227141	67227742	601	Intron	Sb01g044070.1
Keller	chr_1	Deletion	67227315	67227964	649	Intron	Sb01g044070.1
Ji2731	chr_1	Deletion	67230005	67230382	377	Intron	Sb01g044070.1
Keller	chr_1	Deletion	67230021	67230385	364	Intron	Sb01g044070.1
Ji2731	chr_1	Deletion	67230060	67230703	643	Intron	Sb01g044070.1
Keller	chr_1	Deletion	67329917	67338908	8991	CDS	Sb01g044170.1
Ji2731	chr_1	Deletion	67329936	67338997	9061	CDS	Sb01g044170.1
Keller	chr_1	Insertion	67380756	67380939	183	Intron	Sb01g044240.1
Keller	chr_1	Insertion	67380980	67381172	192	Intron	Sb01g044240.1
E-Tian	chr_1	Deletion	67432952	67433305	353	3-UTR	Sb01g044290.1
E-Tian	chr_1	Deletion	67433011	67433644	633	3-UTR	Sb01g044290.1
E-Tian	chr_1	Deletion	67446066	67448080	2014	CDS	Sb01g044310.1
Ji2731	chr_1	Deletion	67446114	67448111	1997	CDS	Sb01g044310.1
Ji2731	chr_1	Deletion	67448981	67449607	626	3-UTR	Sb01g044320.1
E-Tian	chr_1	Deletion	67449023	67449680	657	3-UTR	Sb01g044320.1
Keller	chr_1	Deletion	67469531	67472200	2669	3-UTR	Sb01g044350.1
Ji2731	chr_1	Deletion	67469532	67472199	2667	3-UTR	Sb01g044350.1
E-Tian	chr_1	Deletion	67469549	67472208	2659	3-UTR	Sb01g044350.1
E-Tian	chr_1	Insertion	67472130	67472313	183	Intron	Sb01g044360.1
Ji2731	chr_1	Insertion	67472152	67472368	216	Intron	Sb01g044360.1
E-Tian	chr_1	Insertion	67472305	67472490	185	Intron	Sb01g044360.1
Keller	chr_1	Deletion	67585574	67589454	3880	CDS	Sb01g044485.1
E-Tian	chr_1	Deletion	67585771	67589440	3669	CDS	Sb01g044485.1
E-Tian	chr_1	Deletion	67661817	67663412	1595	CDS	Sb01g044520.1
Keller	chr_1	Deletion	67843872	67844493	621	Intron	Sb01g044660.1
E-Tian	chr_1	Deletion	67844042	67844486	444	Intron	Sb01g044660.1
Keller	chr_1	Insertion	67902297	67902581	284	3-UTR	Sb01g044730.1
Ji2731	chr_1	Insertion	67902303	67902600	297	3-UTR	Sb01g044730.1
Keller	chr_1	Deletion	67937123	67937989	866	Intron	Sb01g044770.1
E-Tian	chr_1	Deletion	67947638	67951657	4019	CDS	Sb01g044790.1
Keller	chr_1	Deletion	67947653	67951782	4129	CDS	Sb01g044790.1
Ji2731	chr_1	Deletion	67947667	67951712	4045	CDS	Sb01g044790.1
Keller	chr_1	Deletion	67963115	67963882	767	CDS	Sb01g044805.1
Ji2731	chr_1	Insertion	68035768	68036084	316	3-UTR	Sb01g044890.1
Ji2731	chr_1	Deletion	68319614	68320250	636	Intron	Sb01g045150.1
Ji2731	chr_1	Insertion	68428664	68428837	173	Intron	Sb01g045290.1
E-Tian	chr_1	Deletion	68434745	68435334	589	Intron	Sb01g045300.1
E-Tian	chr_1	Deletion	68807684	68808302	618	5-UTR	Sb01g045720.1
Ji2731	chr_1	Deletion	68933820	68934251	431	CDS	Sb01g045850.1
E-Tian	chr_1	Deletion	68977307	68978047	740	CDS	Sb01g045890.1
Keller	chr_1	Deletion	69317135	69317560	425	CDS	Sb01g046245.1
E-Tian	chr_1	Deletion	69317188	69317557	369	CDS	Sb01g046245.1
Ji2731	chr_1	Deletion	69317206	69317548	342	CDS	Sb01g046245.1
Ji2731	chr_1	Deletion	69636554	69638627	2073	CDS	Sb01g046428.1
Keller	chr_1	Deletion	69656062	69656858	796	CDS	Sb01g046460.1
Ji2731	chr_1	Deletion	69997527	69998365	838	5-UTR	Sb01g046880.1
Ji2731	chr_1	Deletion	70055765	70060398	4633	CDS	Sb01g046970.1
Keller	chr_1	Deletion	70055778	70060455	4677	CDS	Sb01g046970.1
Ji2731	chr_1	Insertion	70112626	70112880	254	5-UTR	Sb01g047020.1
Keller	chr_1	Deletion	70128732	70129199	467	5-UTR	Sb01g047040.1
Ji2731	chr_1	Deletion	70133026	70133670	644	CDS	Sb01g047050.1
Keller	chr_1	Deletion	70203450	70207939	4489	CDS	Sb01g047112.1
Keller	chr_1	Insertion	70239858	70240143	285	3-UTR	Sb01g047130.1
Ji2731	chr_1	Insertion	70239999	70240201	202	3-UTR	Sb01g047130.1
Ji2731	chr_1	Deletion	70326898	70328423	1525	Intron	Sb01g047240.1
Ji2731	chr_1	Deletion	70355255	70356096	841	CDS	Sb01g047260.1
Keller	chr_1	Deletion	70355340	70356172	832	CDS	Sb01g047260.1
Ji2731	chr_1	Deletion	70592365	70593295	930	3-UTR	Sb01g047500.1
Keller	chr_1	Deletion	70699936	70700591	655	CDS	Sb01g047610.1
Keller	chr_1	Deletion	70702626	70704320	1694	CDS	Sb01g047615.1
Keller	chr_1	Deletion	70806227	70806773	546	CDS	Sb01g047720.1
Ji2731	chr_1	Deletion	70892861	70894624	1763	5-UTR	Sb01g047750.1
Keller	chr_1	Deletion	70893061	70894703	1642	CDS	Sb01g047755.1
E-Tian	chr_1	Deletion	70893136	70894631	1495	CDS	Sb01g047755.1
E-Tian	chr_1	Deletion	71059171	71059836	665	CDS	Sb01g047960.1
E-Tian	chr_1	Insertion	71060903	71061104	201	3-UTR	Sb01g047960.1
Keller	chr_1	Deletion	71066520	71072113	5593	CDS	Sb01g047985.1
Ji2731	chr_1	Deletion	71066552	71072102	5550	CDS	Sb01g047985.1
Ji2731	chr_1	Deletion	71082400	71083131	731	5-UTR	Sb01g048020.1
E-Tian	chr_1	Insertion	71110768	71110904	136	Intron	Sb01g048040.1
Ji2731	chr_1	Deletion	71153116	71154751	1635	CDS	Sb01g048080.1
Keller	chr_1	Deletion	71153146	71154607	1461	CDS	Sb01g048080.1
E-Tian	chr_1	Deletion	71153265	71154724	1459	CDS	Sb01g048080.1
E-Tian	chr_1	Deletion	71156612	71157488	876	CDS	Sb01g048090.1
Ji2731	chr_1	Deletion	71247930	71248632	702	CDS	Sb01g048200.1
Ji2731	chr_1	Deletion	71249207	71250393	1186	Intron	Sb01g048200.1
E-Tian	chr_1	Deletion	71267821	71268794	973	CDS	Sb01g048230.1
Keller	chr_1	Deletion	71302624	71303234	610	Intron	Sb01g048280.1
Ji2731	chr_1	Insertion	71445366	71445597	231	CDS	Sb01g048420.1
Ji2731	chr_1	Insertion	71446289	71446507	218	CDS	Sb01g048420.1
E-Tian	chr_1	Deletion	71495980	71496811	831	Intron	Sb01g048480.1
E-Tian	chr_1	Deletion	71497220	71497778	558	CDS	Sb01g048480.1
E-Tian	chr_1	Deletion	71499011	71499554	543	CDS	Sb01g048490.1
Ji2731	chr_1	Insertion	71556896	71557203	307	Intron	Sb01g048590.1
Keller	chr_1	Deletion	71665800	71666967	1167	3-UTR	Sb01g048720.1
E-Tian	chr_1	Deletion	71665814	71666951	1137	3-UTR	Sb01g048720.1
Ji2731	chr_1	Insertion	71809482	71809689	207	Intron	Sb01g048820.1
E-Tian	chr_1	Deletion	71824192	71824912	720	CDS	Sb01g048850.1
Keller	chr_1	Deletion	71824195	71824845	650	CDS	Sb01g048850.1
Keller	chr_1	Deletion	71826875	71832627	5752	Intron	Sb01g048850.1
E-Tian	chr_1	Deletion	71826913	71832895	5982	CDS	Sb01g048850.1
Keller	chr_1	Deletion	71848177	71849269	1092	CDS	Sb01g048890.1
Ji2731	chr_1	Deletion	71888069	71891962	3893	CDS	Sb01g048932.1
Ji2731	chr_1	Deletion	72025848	72029709	3861	CDS	Sb01g049020.1
Keller	chr_1	Deletion	72025881	72029717	3836	CDS	Sb01g049020.1
E-Tian	chr_1	Deletion	72026002	72029711	3709	CDS	Sb01g049020.1
Ji2731	chr_1	Deletion	72050747	72051567	820	5-UTR	Sb01g049040.1
Keller	chr_1	Insertion	72127388	72127550	162	Intron	Sb01g049140.1
E-Tian	chr_1	Insertion	72210921	72211145	224	5-UTR	Sb01g049200.1
E-Tian	chr_1	Deletion	72309379	72309947	568	CDS	Sb01g049300.1
E-Tian	chr_1	Insertion	72318353	72318552	199	Intron	Sb01g049310.1
E-Tian	chr_1	Deletion	72422446	72422860	414	CDS	Sb01g049450.1
Ji2731	chr_1	Deletion	72466804	72467154	350	Intron	Sb01g049520.1
Ji2731	chr_1	Deletion	72466864	72467552	688	5-UTR	Sb01g049520.1
E-Tian	chr_1	Deletion	72485506	72486030	524	Intron	Sb01g049540.1
Keller	chr_1	Deletion	72519323	72520219	896	5-UTR	Sb01g049560.1
Keller	chr_1	Deletion	72588922	72589575	653	5-UTR	Sb01g049640.1
Keller	chr_1	Insertion	72799430	72799624	194	Intron	Sb01g049800.1
Ji2731	chr_1	Deletion	72833504	72842067	8563	CDS	Sb01g049840.1
Keller	chr_1	Deletion	72833505	72842071	8566	CDS	Sb01g049840.1
Keller	chr_1	Insertion	72897819	72898022	203	CDS	Sb01g049900.1
Ji2731	chr_1	Deletion	72925512	72926097	585	CDS	Sb01g049950.1
Keller	chr_1	Deletion	72939351	72940124	773	CDS	Sb01g049973.1
Ji2731	chr_1	Deletion	72959620	72960187	567	3-UTR	Sb01g049990.1
E-Tian	chr_1	Deletion	72959636	72960054	418	3-UTR	Sb01g049990.1
Ji2731	chr_1	Deletion	73164067	73165428	1361	Intron	Sb01g050170.1
Keller	chr_1	Deletion	73354772	73357266	2494	CDS	Sb01g050350.1
E-Tian	chr_1	Deletion	73354775	73357242	2467	CDS	Sb01g050350.1
Ji2731	chr_1	Deletion	73354866	73357160	2294	CDS	Sb01g050350.1
Ji2731	chr_1	Deletion	73621144	73623587	2443	CDS	Sb01g050510.1
Keller	chr_1	Deletion	73621428	73623626	2198	Intron	Sb01g050510.1
Ji2731	chr_10	Insertion	116354	116561	207	3-UTR	Sb10g000320.1
Keller	chr_10	Deletion	170974	171717	743	CDS	Sb10g000400.1
E-Tian	chr_10	Deletion	253338	254593	1255	Intron	Sb10g000450.1
Ji2731	chr_10	Deletion	253351	254591	1240	Intron	Sb10g000450.1
Keller	chr_10	Deletion	253367	254556	1189	Intron	Sb10g000450.1
Ji2731	chr_10	Insertion	312432	312628	196	5-UTR	Sb10g000520.1
Keller	chr_10	Insertion	346284	346560	276	CDS	Sb10g000535.1
E-Tian	chr_10	Deletion	376984	377493	509	CDS	Sb10g000580.1
Keller	chr_10	Deletion	387182	388053	871	5-UTR	Sb10g000600.1
E-Tian	chr_10	Deletion	387227	388030	803	5-UTR	Sb10g000600.1
Ji2731	chr_10	Deletion	422421	422979	558	CDS	Sb10g000660.1
Keller	chr_10	Deletion	422433	423001	568	CDS	Sb10g000660.1
E-Tian	chr_10	Deletion	422487	422972	485	Intron	Sb10g000660.1
Ji2731	chr_10	Deletion	570246	576444	6198	3-UTR	Sb10g000890.1
Keller	chr_10	Deletion	729996	730626	630	3-UTR	Sb10g000990.1
Keller	chr_10	Deletion	779262	780179	917	3-UTR	Sb10g001080.1
Ji2731	chr_10	Insertion	975324	975568	244	Intron	Sb10g001120.1
Keller	chr_10	Deletion	998173	1002166	3993	CDS	Sb10g001140.1
E-Tian	chr_10	Deletion	998207	1002126	3919	CDS	Sb10g001140.1
Ji2731	chr_10	Deletion	998240	1002252	4012	CDS	Sb10g001140.1
Ji2731	chr_10	Deletion	1161753	1162691	938	5-UTR	Sb10g001430.1
Ji2731	chr_10	Insertion	1192761	1193020	259	CDS	Sb10g001460.1
Ji2731	chr_10	Deletion	1260582	1263793	3211	CDS	Sb10g001570.1
Keller	chr_10	Deletion	1260612	1263611	2999	CDS	Sb10g001570.1
E-Tian	chr_10	Deletion	1260620	1263898	3278	CDS	Sb10g001570.1
E-Tian	chr_10	Deletion	1363775	1368808	5033	CDS	Sb10g001650.1
Ji2731	chr_10	Deletion	1363817	1368844	5027	CDS	Sb10g001650.1
Keller	chr_10	Deletion	1363836	1368892	5056	CDS	Sb10g001650.1
Keller	chr_10	Insertion	1428978	1429188	210	CDS	Sb10g001720.1
Ji2731	chr_10	Deletion	1457439	1458428	989	Intron	Sb10g001740.1
Ji2731	chr_10	Insertion	1576010	1576225	215	CDS	Sb10g001890.1
E-Tian	chr_10	Insertion	1844632	1844829	197	CDS	Sb10g002160.1
Ji2731	chr_10	Deletion	1955416	1956102	686	3-UTR	Sb10g002260.1
Ji2731	chr_10	Deletion	1975775	1976630	855	CDS	Sb10g002280.1
E-Tian	chr_10	Deletion	1976718	1977384	666	5-UTR	Sb10g002280.1
Keller	chr_10	Deletion	1976754	1977367	613	5-UTR	Sb10g002280.1
Keller	chr_10	Deletion	2063275	2070846	7571	CDS	Sb10g002390.1
Ji2731	chr_10	Deletion	2136936	2137593	657	5-UTR	Sb10g002460.1
Keller	chr_10	Deletion	2288310	2288970	660	3-UTR	Sb10g002600.1
E-Tian	chr_10	Deletion	2288394	2288940	546	3-UTR	Sb10g002600.1
E-Tian	chr_10	Deletion	2291659	2292167	508	CDS	Sb10g002610.1
Keller	chr_10	Deletion	2367896	2369465	1569	CDS	Sb10g002715.1
E-Tian	chr_10	Deletion	2367926	2369456	1530	CDS	Sb10g002715.1
Keller	chr_10	Deletion	2387046	2387945	899	CDS	Sb10g002725.1
E-Tian	chr_10	Deletion	2387064	2387947	883	CDS	Sb10g002725.1
Ji2731	chr_10	Deletion	2588906	2590068	1162	5-UTR	Sb10g002980.1
Keller	chr_10	Deletion	2588929	2590099	1170	5-UTR	Sb10g002980.1
E-Tian	chr_10	Deletion	2589052	2590085	1033	5-UTR	Sb10g002980.1
Ji2731	chr_10	Deletion	2773726	2777155	3429	CDS	Sb10g003140.1
Ji2731	chr_10	Deletion	2837870	2841879	4009	Intron	Sb10g003200.1
Ji2731	chr_10	Deletion	2842019	2842740	721	CDS	Sb10g003200.1
Ji2731	chr_10	Deletion	2901279	2902330	1051	CDS	Sb10g003270.1
Ji2731	chr_10	Deletion	3032711	3033216	505	3-UTR	Sb10g003420.1
Ji2731	chr_10	Deletion	3041753	3042358	605	5-UTR	Sb10g003440.1
Ji2731	chr_10	Deletion	3059548	3060066	518	Intron	Sb10g003480.1
Keller	chr_10	Deletion	3063074	3064373	1299	Intron	Sb10g003480.1
E-Tian	chr_10	Deletion	3063086	3064413	1327	Intron	Sb10g003480.1
E-Tian	chr_10	Deletion	3066896	3075374	8478	3-UTR	Sb10g003480.1
Keller	chr_10	Deletion	3066930	3075470	8540	3-UTR	Sb10g003480.1
Ji2731	chr_10	Deletion	3066937	3075321	8384	3-UTR	Sb10g003480.1
E-Tian	chr_10	Deletion	3135704	3136508	804	3-UTR	Sb10g003600.1
Keller	chr_10	Deletion	3137918	3138591	673	CDS	Sb10g003600.1
Ji2731	chr_10	Deletion	3137975	3138610	635	CDS	Sb10g003600.1
Keller	chr_10	Deletion	3142190	3146285	4095	CDS	Sb10g003600.1
E-Tian	chr_10	Deletion	3142209	3146220	4011	Intron	Sb10g003600.1
Ji2731	chr_10	Deletion	3142267	3146295	4028	CDS	Sb10g003600.1
E-Tian	chr_10	Insertion	3165182	3165384	202	CDS	Sb10g003640.1
E-Tian	chr_10	Deletion	3165666	3167562	1896	CDS	Sb10g003640.1
Ji2731	chr_10	Deletion	3165709	3167530	1821	CDS	Sb10g003640.1
Ji2731	chr_10	Deletion	3533170	3533704	534	CDS	Sb10g004000.1
E-Tian	chr_10	Deletion	3589252	3589881	629	Intron	Sb10g004050.1
Keller	chr_10	Deletion	3589334	3589911	577	Intron	Sb10g004050.1
Ji2731	chr_10	Deletion	3589349	3590058	709	CDS	Sb10g004050.1
Keller	chr_10	Insertion	3590120	3590425	305	5-UTR	Sb10g004050.1
E-Tian	chr_10	Insertion	3590212	3590466	254	5-UTR	Sb10g004050.1
E-Tian	chr_10	Deletion	3693211	3698805	5594	CDS	Sb10g004210.1
Ji2731	chr_10	Deletion	3693218	3698808	5590	CDS	Sb10g004210.1
Ji2731	chr_10	Deletion	3706604	3710125	3521	CDS	Sb10g004225.1
Ji2731	chr_10	Deletion	3886646	3891084	4438	CDS	Sb10g004402.1
Keller	chr_10	Deletion	3986860	3987561	701	CDS	Sb10g004493.1
Keller	chr_10	Deletion	4242118	4242519	401	Intron	Sb10g004780.1
E-Tian	chr_10	Deletion	4447058	4454041	6983	Intron	Sb10g004960.1
Keller	chr_10	Deletion	4447083	4454041	6958	Intron	Sb10g004960.1
Ji2731	chr_10	Deletion	4447099	4454100	7001	CDS	Sb10g004960.1
Ji2731	chr_10	Deletion	4539915	4540559	644	3-UTR	Sb10g005060.1
E-Tian	chr_10	Insertion	4546000	4546264	264	CDS	Sb10g005063.1
E-Tian	chr_10	Deletion	4547750	4548254	504	CDS	Sb10g005066.1
Ji2731	chr_10	Deletion	4671709	4672362	653	5-UTR	Sb10g005230.1
Ji2731	chr_10	Deletion	4737609	4738085	476	Intron	Sb10g005320.1
E-Tian	chr_10	Deletion	5008029	5008448	419	CDS	Sb10g005560.1
Keller	chr_10	Deletion	5008058	5008486	428	CDS	Sb10g005560.1
E-Tian	chr_10	Deletion	5179703	5180212	509	5-UTR	Sb10g005710.1
Ji2731	chr_10	Deletion	5179797	5180261	464	5-UTR	Sb10g005710.1
Keller	chr_10	Deletion	5179831	5180198	367	5-UTR	Sb10g005710.1
Ji2731	chr_10	Deletion	5215825	5216354	529	CDS	Sb10g005720.1
E-Tian	chr_10	Deletion	5421459	5421879	420	CDS	Sb10g005980.1
Keller	chr_10	Deletion	5483621	5484313	692	5-UTR	Sb10g006070.1
Ji2731	chr_10	Deletion	5568578	5569256	678	Intron	Sb10g006160.1
Keller	chr_10	Deletion	5568582	5569150	568	Intron	Sb10g006160.1
E-Tian	chr_10	Deletion	5568658	5569339	681	Intron	Sb10g006160.1
Keller	chr_10	Deletion	5574889	5580403	5514	Intron	Sb10g006170.1
Ji2731	chr_10	Deletion	5623305	5623762	457	3-UTR	Sb10g006210.1
E-Tian	chr_10	Deletion	5623386	5623755	369	3-UTR	Sb10g006210.1
E-Tian	chr_10	Deletion	5711547	5712114	567	CDS	Sb10g006270.1
Ji2731	chr_10	Deletion	5730733	5737878	7145	3-UTR	Sb10g006280.1
Keller	chr_10	Deletion	5935815	5936360	545	Intron	Sb10g006440.1
E-Tian	chr_10	Deletion	5935826	5936346	520	Intron	Sb10g006440.1
Keller	chr_10	Deletion	5945034	5946995	1961	3-UTR	Sb10g006450.1
Keller	chr_10	Deletion	6125615	6126246	631	CDS	Sb10g006593.1
E-Tian	chr_10	Deletion	6125616	6126205	589	CDS	Sb10g006593.1
Keller	chr_10	Deletion	6126628	6127752	1124	CDS	Sb10g006593.1
Keller	chr_10	Deletion	6199878	6200613	735	Intron	Sb10g006625.1
E-Tian	chr_10	Deletion	6200145	6200610	465	Intron	Sb10g006625.1
E-Tian	chr_10	Deletion	6201826	6204243	2417	3-UTR	Sb10g006630.1
E-Tian	chr_10	Deletion	6223291	6223792	501	5-UTR	Sb10g006650.1
E-Tian	chr_10	Insertion	6224096	6224372	276	CDS	Sb10g006650.1
Keller	chr_10	Insertion	6248660	6248888	228	Intron	Sb10g006670.1
E-Tian	chr_10	Insertion	6248666	6248846	180	Intron	Sb10g006670.1
Ji2731	chr_10	Deletion	6360197	6360660	463	CDS	Sb10g006735.1
E-Tian	chr_10	Deletion	6418048	6418970	922	CDS	Sb10g006780.1
Keller	chr_10	Deletion	6418266	6418963	697	CDS	Sb10g006780.1
Ji2731	chr_10	Deletion	6418267	6418962	695	CDS	Sb10g006780.1
E-Tian	chr_10	Insertion	6651240	6651413	173	3-UTR	Sb10g006910.1
E-Tian	chr_10	Deletion	6711267	6712531	1264	CDS	Sb10g006945.1
Keller	chr_10	Deletion	6711289	6712574	1285	CDS	Sb10g006945.1
Ji2731	chr_10	Deletion	6749966	6750693	727	5-UTR	Sb10g006960.1
E-Tian	chr_10	Deletion	6932820	6933547	727	CDS	Sb10g007120.1
E-Tian	chr_10	Deletion	6996750	6999299	2549	CDS	Sb10g007200.1
Keller	chr_10	Insertion	7017017	7017299	282	3-UTR	Sb10g007228.1
Keller	chr_10	Deletion	7047650	7051808	4158	CDS	Sb10g007250.1
Ji2731	chr_10	Deletion	7156853	7157452	599	CDS	Sb10g007350.1
E-Tian	chr_10	Deletion	7156866	7157414	548	CDS	Sb10g007350.1
Ji2731	chr_10	Deletion	7167029	7167577	548	CDS	Sb10g007360.1
E-Tian	chr_10	Deletion	7167030	7167561	531	CDS	Sb10g007360.1
E-Tian	chr_10	Deletion	7220070	7227406	7336	3-UTR	Sb10g007380.1
Keller	chr_10	Deletion	7220269	7227356	7087	3-UTR	Sb10g007380.1
Ji2731	chr_10	Deletion	7220300	7227424	7124	3-UTR	Sb10g007380.1
Ji2731	chr_10	Deletion	7261462	7262123	661	CDS	Sb10g007410.1
E-Tian	chr_10	Deletion	7261546	7262114	568	Intron	Sb10g007410.1
Keller	chr_10	Deletion	7261642	7262126	484	Intron	Sb10g007410.1
Keller	chr_10	Deletion	7319918	7322064	2146	CDS	Sb10g007460.1
Ji2731	chr_10	Deletion	7332124	7332806	682	Intron	Sb10g007480.1
Keller	chr_10	Deletion	7332161	7332670	509	Intron	Sb10g007480.1
E-Tian	chr_10	Deletion	7495849	7499367	3518	Intron	Sb10g007680.1
Keller	chr_10	Deletion	7495865	7499219	3354	Intron	Sb10g007680.1
Ji2731	chr_10	Deletion	7611861	7612534	673	Intron	Sb10g007760.1
Keller	chr_10	Deletion	7779950	7781241	1291	CDS	Sb10g007840.1
Ji2731	chr_10	Deletion	7779954	7781270	1316	CDS	Sb10g007840.1
E-Tian	chr_10	Deletion	7779972	7781240	1268	CDS	Sb10g007840.1
E-Tian	chr_10	Insertion	7875292	7875557	265	Intron	Sb10g007940.1
Ji2731	chr_10	Deletion	7878901	7879826	925	CDS	Sb10g007940.1
E-Tian	chr_10	Deletion	7878970	7879758	788	Intron	Sb10g007940.1
Ji2731	chr_10	Deletion	8019278	8020001	723	3-UTR	Sb10g008020.1
Ji2731	chr_10	Deletion	8080940	8081478	538	CDS	Sb10g008060.1
Ji2731	chr_10	Deletion	8082878	8088780	5902	CDS	Sb10g008070.1
E-Tian	chr_10	Insertion	8167193	8167439	246	CDS	Sb10g008110.1
Ji2731	chr_10	Deletion	8187022	8190762	3740	CDS	Sb10g008160.1
E-Tian	chr_10	Deletion	8187101	8190595	3494	CDS	Sb10g008160.1
Ji2731	chr_10	Insertion	8216778	8216930	152	CDS	Sb10g008203.1
Ji2731	chr_10	Deletion	8558691	8559615	924	5-UTR	Sb10g008380.1
Ji2731	chr_10	Deletion	8560770	8562190	1420	Intron	Sb10g008380.1
Ji2731	chr_10	Deletion	8606658	8607196	538	CDS	Sb10g008420.1
E-Tian	chr_10	Deletion	8606682	8607233	551	CDS	Sb10g008420.1
E-Tian	chr_10	Deletion	8617267	8617897	630	CDS	Sb10g008425.1
Ji2731	chr_10	Insertion	8658679	8658941	262	Intron	Sb10g008470.1
Ji2731	chr_10	Deletion	8885308	8885995	687	Intron	Sb10g008640.1
E-Tian	chr_10	Deletion	8885358	8886072	714	Intron	Sb10g008640.1
E-Tian	chr_10	Deletion	8958456	8959348	892	5-UTR	Sb10g008690.1
Ji2731	chr_10	Deletion	9038689	9045345	6656	CDS	Sb10g008725.1
E-Tian	chr_10	Deletion	9038732	9045417	6685	CDS	Sb10g008725.1
Ji2731	chr_10	Deletion	9134891	9135536	645	Intron	Sb10g008740.1
Keller	chr_10	Deletion	9134922	9135529	607	Intron	Sb10g008740.1
E-Tian	chr_10	Deletion	9134946	9135474	528	Intron	Sb10g008740.1
E-Tian	chr_10	Deletion	9264731	9267917	3186	Intron	Sb10g008840.1
Ji2731	chr_10	Deletion	9264758	9267899	3141	Intron	Sb10g008840.1
Keller	chr_10	Deletion	9264780	9268006	3226	Intron	Sb10g008840.1
E-Tian	chr_10	Insertion	9470841	9470994	153	CDS	Sb10g008950.1
E-Tian	chr_10	Insertion	9593650	9593906	256	CDS	Sb10g009010.1
Ji2731	chr_10	Insertion	9593659	9593972	313	CDS	Sb10g009010.1
Keller	chr_10	Deletion	9808693	9809352	659	CDS	Sb10g009180.1
Ji2731	chr_10	Deletion	9810053	9810817	764	CDS	Sb10g009180.1
Keller	chr_10	Deletion	9810108	9810844	736	CDS	Sb10g009180.1
E-Tian	chr_10	Deletion	9810110	9810747	637	CDS	Sb10g009180.1
Keller	chr_10	Deletion	9812642	9813232	590	CDS	Sb10g009190.1
Ji2731	chr_10	Deletion	9897826	9898271	445	CDS	Sb10g009210.1
Keller	chr_10	Deletion	9897852	9898293	441	CDS	Sb10g009210.1
E-Tian	chr_10	Deletion	9897887	9898303	416	CDS	Sb10g009210.1
Keller	chr_10	Deletion	9957790	9958642	852	Intron	Sb10g009230.1
Keller	chr_10	Deletion	10135630	10144301	8671	CDS	Sb10g009320.1
Ji2731	chr_10	Deletion	10135713	10144281	8568	CDS	Sb10g009320.1
E-Tian	chr_10	Deletion	10135801	10144333	8532	CDS	Sb10g009320.1
Keller	chr_10	Insertion	10245258	10245563	305	CDS	Sb10g009360.1
Ji2731	chr_10	Deletion	10501472	10507791	6319	CDS	Sb10g009400.1
E-Tian	chr_10	Deletion	10520191	10524644	4453	CDS	Sb10g009420.1
E-Tian	chr_10	Insertion	11654170	11654321	151	Intron	Sb10g009790.1
Ji2731	chr_10	Insertion	11654179	11654392	213	Intron	Sb10g009790.1
E-Tian	chr_10	Deletion	11923248	11929119	5871	CDS	Sb10g009870.1
Ji2731	chr_10	Deletion	11941282	11941993	711	CDS	Sb10g009890.1
E-Tian	chr_10	Deletion	11941301	11942016	715	CDS	Sb10g009890.1
E-Tian	chr_10	Deletion	12030604	12032259	1655	CDS	Sb10g009920.1
Ji2731	chr_10	Deletion	12030611	12032260	1649	CDS	Sb10g009920.1
Ji2731	chr_10	Deletion	12117947	12123266	5319	CDS	Sb10g009980.1
Ji2731	chr_10	Deletion	12637166	12640524	3358	CDS	Sb10g010326.1
Keller	chr_10	Deletion	12637199	12640559	3360	CDS	Sb10g010326.1
E-Tian	chr_10	Deletion	12637388	12640514	3126	CDS	Sb10g010326.1
Ji2731	chr_10	Deletion	12722194	12722937	743	CDS	Sb10g010330.1
Ji2731	chr_10	Deletion	12724038	12724652	614	CDS	Sb10g010330.1
Keller	chr_10	Deletion	12747653	12753177	5524	CDS	Sb10g010346.1
Ji2731	chr_10	Insertion	13599641	13599893	252	3-UTR	Sb10g010590.1
E-Tian	chr_10	Insertion	14036004	14036127	123	Intron	Sb10g010720.1
E-Tian	chr_10	Deletion	14309160	14314133	4973	CDS	Sb10g010793.1
E-Tian	chr_10	Deletion	14400340	14405654	5314	CDS	Sb10g010845.1
Ji2731	chr_10	Insertion	15011172	15011377	205	CDS	Sb10g010960.1
E-Tian	chr_10	Deletion	15667055	15671663	4608	Intron	Sb10g011110.1
E-Tian	chr_10	Deletion	16497941	16498813	872	Intron	Sb10g011270.1
Ji2731	chr_10	Deletion	16499494	16500215	721	CDS	Sb10g011270.1
Ji2731	chr_10	Deletion	17218585	17223783	5198	CDS	Sb10g011750.1
E-Tian	chr_10	Deletion	17891170	17891513	343	CDS	Sb10g012093.1
E-Tian	chr_10	Deletion	17891270	17891796	526	CDS	Sb10g012093.1
Ji2731	chr_10	Deletion	17955624	17956812	1188	CDS	Sb10g012140.1
E-Tian	chr_10	Deletion	17955711	17956784	1073	CDS	Sb10g012140.1
Ji2731	chr_10	Deletion	18556095	18556701	606	CDS	Sb10g012270.1
E-Tian	chr_10	Deletion	18556225	18556668	443	CDS	Sb10g012270.1
Ji2731	chr_10	Deletion	19318239	19318823	584	Intron	Sb10g012730.1
Ji2731	chr_10	Deletion	19374864	19375728	864	CDS	Sb10g012740.1
Ji2731	chr_10	Deletion	19403964	19404419	455	CDS	Sb10g012750.1
Ji2731	chr_10	Deletion	20507381	20512128	4747	CDS	Sb10g013065.1
E-Tian	chr_10	Deletion	20507426	20512189	4763	CDS	Sb10g013065.1
Keller	chr_10	Deletion	21139169	21148741	9572	CDS	Sb10g013346.1
Ji2731	chr_10	Deletion	21139328	21148705	9377	CDS	Sb10g013346.1
Keller	chr_10	Deletion	22043179	22043789	610	5-UTR	Sb10g013750.1
Ji2731	chr_10	Deletion	22043208	22043775	567	5-UTR	Sb10g013750.1
Keller	chr_10	Deletion	24299416	24299841	425	Intron	Sb10g014850.1
E-Tian	chr_10	Deletion	24299441	24299887	446	Intron	Sb10g014850.1
E-Tian	chr_10	Deletion	34114635	34116863	2228	Intron	Sb10g016438.1
E-Tian	chr_10	Deletion	35181621	35186199	4578	CDS	Sb10g016910.1
Keller	chr_10	Deletion	35229007	35235073	6066	Intron	Sb10g016920.1
Keller	chr_10	Deletion	35275445	35276128	683	CDS	Sb10g016950.1
Ji2731	chr_10	Deletion	35275525	35276157	632	CDS	Sb10g016950.1
E-Tian	chr_10	Deletion	35275542	35276029	487	Intron	Sb10g016950.1
Keller	chr_10	Deletion	40092802	40093774	972	Intron	Sb10g018720.1
E-Tian	chr_10	Deletion	40092891	40093793	902	Intron	Sb10g018720.1
Keller	chr_10	Deletion	41948756	41957756	9000	CDS	Sb10g019684.1
Keller	chr_10	Deletion	42254462	42259849	5387	Intron	Sb10g019760.1
E-Tian	chr_10	Deletion	42254572	42259886	5314	CDS	Sb10g019760.1
Keller	chr_10	Deletion	42818197	42819384	1187	CDS	Sb10g020016.1
E-Tian	chr_10	Deletion	42823563	42829125	5562	5-UTR	Sb10g020018.1
Keller	chr_10	Deletion	42823621	42829191	5570	5-UTR	Sb10g020018.1
E-Tian	chr_10	Deletion	43147074	43147774	700	3-UTR	Sb10g020110.1
Keller	chr_10	Deletion	44393528	44394128	600	CDS	Sb10g020500.1
Ji2731	chr_10	Deletion	44393671	44394091	420	CDS	Sb10g020500.1
E-Tian	chr_10	Deletion	44393716	44394147	431	CDS	Sb10g020500.1
Keller	chr_10	Deletion	44542089	44549056	6967	CDS	Sb10g020550.1
Ji2731	chr_10	Deletion	44542117	44549060	6943	CDS	Sb10g020550.1
E-Tian	chr_10	Deletion	44542175	44548905	6730	Intron	Sb10g020550.1
Ji2731	chr_10	Deletion	44659039	44660046	1007	Intron	Sb10g020580.1
Keller	chr_10	Deletion	44659070	44659716	646	Intron	Sb10g020580.1
Keller	chr_10	Deletion	44659663	44660331	668	Intron	Sb10g020580.1
Ji2731	chr_10	Deletion	45451312	45452191	879	CDS	Sb10g020820.1
Keller	chr_10	Deletion	45451336	45452489	1153	CDS	Sb10g020820.1
E-Tian	chr_10	Deletion	45451344	45452157	813	CDS	Sb10g020820.1
Ji2731	chr_10	Deletion	45878748	45883451	4703	CDS	Sb10g020955.1
E-Tian	chr_10	Deletion	45878751	45883470	4719	CDS	Sb10g020955.1
Ji2731	chr_10	Deletion	46553861	46554662	801	CDS	Sb10g021130.1
E-Tian	chr_10	Deletion	46553906	46554429	523	CDS	Sb10g021130.1
Ji2731	chr_10	Deletion	46565784	46566524	740	CDS	Sb10g021140.1
E-Tian	chr_10	Deletion	46565822	46566511	689	CDS	Sb10g021140.1
E-Tian	chr_10	Deletion	46629017	46639008	9991	CDS	Sb10g021152.1
Keller	chr_10	Deletion	47134607	47135348	741	CDS	Sb10g021330.1
Keller	chr_10	Insertion	47805059	47805298	239	CDS	Sb10g021655.1
Keller	chr_10	Deletion	48533755	48534090	335	CDS	Sb10g021845.1
Ji2731	chr_10	Deletion	48533784	48534178	394	CDS	Sb10g021845.1
Keller	chr_10	Deletion	48943213	48943979	766	CDS	Sb10g022010.1
E-Tian	chr_10	Deletion	48943376	48943956	580	CDS	Sb10g022010.1
Keller	chr_10	Deletion	48944115	48944992	877	CDS	Sb10g022010.1
Ji2731	chr_10	Deletion	48944137	48944954	817	CDS	Sb10g022010.1
E-Tian	chr_10	Deletion	48944140	48944931	791	CDS	Sb10g022010.1
E-Tian	chr_10	Deletion	48973006	48977032	4026	CDS	Sb10g022020.1
Keller	chr_10	Deletion	48973076	48977075	3999	CDS	Sb10g022020.1
Ji2731	chr_10	Deletion	48978221	48981998	3777	CDS	Sb10g022023.1
Keller	chr_10	Deletion	48978236	48982008	3772	CDS	Sb10g022023.1
E-Tian	chr_10	Deletion	48978251	48981967	3716	CDS	Sb10g022023.1
Ji2731	chr_10	Deletion	49190255	49194994	4739	CDS	Sb10g022050.1
E-Tian	chr_10	Deletion	49278313	49278671	358	CDS	Sb10g022060.1
E-Tian	chr_10	Deletion	49371943	49377660	5717	CDS	Sb10g022100.1
E-Tian	chr_10	Insertion	49380421	49380661	240	CDS	Sb10g022105.1
Keller	chr_10	Deletion	49570443	49571118	675	CDS	Sb10g022170.1
E-Tian	chr_10	Deletion	50088817	50090090	1273	5-UTR	Sb10g022410.1
Ji2731	chr_10	Deletion	50088869	50090119	1250	5-UTR	Sb10g022410.1
Ji2731	chr_10	Deletion	50643019	50643546	527	5-UTR	Sb10g022610.1
E-Tian	chr_10	Deletion	50643074	50643537	463	5-UTR	Sb10g022610.1
E-Tian	chr_10	Insertion	51063939	51064136	197	Intron	Sb10g022800.1
E-Tian	chr_10	Deletion	51064625	51065100	475	Intron	Sb10g022800.1
E-Tian	chr_10	Deletion	51066006	51066639	633	Intron	Sb10g022800.1
E-Tian	chr_10	Deletion	51229553	51231305	1752	CDS	Sb10g022905.1
E-Tian	chr_10	Deletion	51387401	51392844	5443	CDS	Sb10g023020.1
Ji2731	chr_10	Deletion	51387458	51393029	5571	Intron	Sb10g023020.1
Ji2731	chr_10	Deletion	51502901	51503495	594	CDS	Sb10g023130.1
E-Tian	chr_10	Deletion	51864160	51873964	9804	3-UTR	Sb10g023340.1
E-Tian	chr_10	Deletion	51943815	51945196	1381	5-UTR	Sb10g023360.1
Ji2731	chr_10	Deletion	51943846	51945150	1304	5-UTR	Sb10g023360.1
E-Tian	chr_10	Deletion	52065205	52065624	419	CDS	Sb10g023445.1
Ji2731	chr_10	Deletion	52065209	52065794	585	CDS	Sb10g023445.1
E-Tian	chr_10	Deletion	52152022	52155262	3240	CDS	Sb10g023520.1
Ji2731	chr_10	Deletion	52277214	52277673	459	CDS	Sb10g023610.1
E-Tian	chr_10	Deletion	52277256	52277644	388	CDS	Sb10g023610.1
E-Tian	chr_10	Insertion	52296726	52296887	161	5-UTR	Sb10g023630.1
Ji2731	chr_10	Insertion	52296743	52296892	149	5-UTR	Sb10g023630.1
Ji2731	chr_10	Insertion	52296768	52297047	279	5-UTR	Sb10g023630.1
Ji2731	chr_10	Deletion	52300213	52300982	769	3-UTR	Sb10g023630.1
E-Tian	chr_10	Deletion	52300228	52300948	720	3-UTR	Sb10g023630.1
Ji2731	chr_10	Deletion	52532200	52536872	4672	3-UTR	Sb10g023770.1
Ji2731	chr_10	Deletion	52559401	52562352	2951	CDS	Sb10g023800.1
Ji2731	chr_10	Deletion	52564630	52565283	653	CDS	Sb10g023810.1
E-Tian	chr_10	Deletion	52616336	52617647	1311	CDS	Sb10g023885.1
Ji2731	chr_10	Deletion	52669153	52670422	1269	3-UTR	Sb10g023910.1
Keller	chr_10	Deletion	52941890	52942284	394	Intron	Sb10g024110.1
Ji2731	chr_10	Deletion	53028379	53035854	7475	CDS	Sb10g024140.1
E-Tian	chr_10	Deletion	53028443	53035834	7391	CDS	Sb10g024140.1
Keller	chr_10	Deletion	53038086	53038881	795	CDS	Sb10g024150.1
E-Tian	chr_10	Deletion	53038092	53038431	339	CDS	Sb10g024150.1
Ji2731	chr_10	Deletion	53038111	53038824	713	CDS	Sb10g024150.1
E-Tian	chr_10	Deletion	53038129	53038936	807	CDS	Sb10g024150.1
E-Tian	chr_10	Deletion	53038811	53042680	3869	CDS	Sb10g024150.1
Keller	chr_10	Deletion	53093648	53096341	2693	Intron	Sb10g024180.1
E-Tian	chr_10	Deletion	53093684	53094775	1091	Intron	Sb10g024180.1
Keller	chr_10	Insertion	53096675	53096983	308	Intron	Sb10g024180.1
Keller	chr_10	Insertion	53096967	53097239	272	Intron	Sb10g024180.1
Keller	chr_10	Deletion	53150480	53157860	7380	CDS	Sb10g024186.1
E-Tian	chr_10	Insertion	53159299	53159432	133	Intron	Sb10g024190.1
Ji2731	chr_10	Deletion	53159424	53160095	671	CDS	Sb10g024190.1
Ji2731	chr_10	Deletion	53215394	53215970	576	3-UTR	Sb10g024250.1
Ji2731	chr_10	Deletion	53551260	53557428	6168	5-UTR	Sb10g024470.1
Ji2731	chr_10	Deletion	53703538	53704192	654	3-UTR	Sb10g024590.1
Ji2731	chr_10	Deletion	53754556	53755600	1044	CDS	Sb10g024640.1
E-Tian	chr_10	Deletion	53767282	53767914	632	5-UTR	Sb10g024660.1
Ji2731	chr_10	Deletion	53767293	53767913	620	5-UTR	Sb10g024660.1
Keller	chr_10	Deletion	53833126	53833594	468	Intron	Sb10g024680.1
Ji2731	chr_10	Deletion	54142081	54142929	848	Intron	Sb10g024955.1
Keller	chr_10	Deletion	54142086	54143013	927	Intron	Sb10g024955.1
E-Tian	chr_10	Deletion	54142113	54142913	800	Intron	Sb10g024955.1
E-Tian	chr_10	Deletion	54212002	54220767	8765	5-UTR	Sb10g025020.1
Keller	chr_10	Insertion	54511326	54511540	214	3-UTR	Sb10g025270.1
Ji2731	chr_10	Insertion	54511339	54511557	218	3-UTR	Sb10g025270.1
Ji2731	chr_10	Deletion	54528268	54528903	635	CDS	Sb10g025280.1
Keller	chr_10	Deletion	54528309	54528917	608	CDS	Sb10g025280.1
E-Tian	chr_10	Deletion	54528559	54528914	355	CDS	Sb10g025280.1
Ji2731	chr_10	Deletion	54601678	54602401	723	5-UTR	Sb10g025330.1
Keller	chr_10	Deletion	54601703	54602392	689	5-UTR	Sb10g025330.1
E-Tian	chr_10	Insertion	55188943	55189114	171	Intron	Sb10g025870.1
E-Tian	chr_10	Insertion	55188998	55189273	275	Intron	Sb10g025870.1
Keller	chr_10	Insertion	55189288	55189526	238	Intron	Sb10g025870.1
E-Tian	chr_10	Insertion	55189303	55189458	155	Intron	Sb10g025870.1
Ji2731	chr_10	Deletion	55433607	55440321	6714	CDS	Sb10g026085.1
Keller	chr_10	Deletion	55433626	55440125	6499	CDS	Sb10g026085.1
E-Tian	chr_10	Deletion	55433643	55440282	6639	CDS	Sb10g026085.1
Ji2731	chr_10	Deletion	55448083	55450353	2270	CDS	Sb10g026100.1
Ji2731	chr_10	Deletion	55456597	55456970	373	Intron	Sb10g026110.1
E-Tian	chr_10	Insertion	55479170	55479346	176	Intron	Sb10g026130.1
Keller	chr_10	Deletion	55479962	55480686	724	CDS	Sb10g026130.1
E-Tian	chr_10	Deletion	55528401	55530672	2271	CDS	Sb10g026170.1
Ji2731	chr_10	Deletion	55528510	55530719	2209	CDS	Sb10g026170.1
Ji2731	chr_10	Deletion	55530761	55531193	432	CDS	Sb10g026170.1
E-Tian	chr_10	Deletion	55530787	55531254	467	CDS	Sb10g026170.1
Keller	chr_10	Insertion	55535142	55535377	235	3-UTR	Sb10g026180.1
Keller	chr_10	Deletion	55541240	55541903	663	CDS	Sb10g026190.1
E-Tian	chr_10	Deletion	55541345	55541914	569	CDS	Sb10g026190.1
Keller	chr_10	Deletion	55617040	55617800	760	3-UTR	Sb10g026210.1
E-Tian	chr_10	Deletion	55768743	55769300	557	5-UTR	Sb10g026330.1
Keller	chr_10	Deletion	55813127	55819082	5955	CDS	Sb10g026363.1
Ji2731	chr_10	Deletion	55813228	55819255	6027	CDS	Sb10g026363.1
E-Tian	chr_10	Deletion	55813266	55819344	6078	CDS	Sb10g026363.1
Ji2731	chr_10	Deletion	55879532	55880318	786	CDS	Sb10g026460.1
E-Tian	chr_10	Deletion	55890017	55890683	666	CDS	Sb10g026470.1
Ji2731	chr_10	Deletion	56198890	56199674	784	CDS	Sb10g026750.1
Ji2731	chr_10	Deletion	56206292	56206710	418	CDS	Sb10g026760.1
E-Tian	chr_10	Deletion	56212067	56216036	3969	CDS	Sb10g026780.1
Ji2731	chr_10	Deletion	56339004	56339918	914	Intron	Sb10g026930.1
Keller	chr_10	Deletion	56339056	56339970	914	Intron	Sb10g026930.1
E-Tian	chr_10	Deletion	56339163	56340010	847	Intron	Sb10g026930.1
E-Tian	chr_10	Insertion	56490455	56490671	216	5-UTR	Sb10g027020.1
Keller	chr_10	Deletion	56655794	56656448	654	CDS	Sb10g027070.1
E-Tian	chr_10	Insertion	56924219	56924410	191	CDS	Sb10g027220.1
E-Tian	chr_10	Deletion	57280610	57287776	7166	3-UTR	Sb10g027485.1
Keller	chr_10	Deletion	57351239	57352069	830	Intron	Sb10g027560.1
Ji2731	chr_10	Deletion	57351243	57352166	923	Intron	Sb10g027560.1
Keller	chr_10	Deletion	57547400	57550429	3029	CDS	Sb10g027756.1
Keller	chr_10	Deletion	57553557	57557674	4117	CDS	Sb10g027762.1
Keller	chr_10	Insertion	57601592	57601836	244	CDS	Sb10g027780.1
Ji2731	chr_10	Deletion	57678535	57683853	5318	CDS	Sb10g027820.1
E-Tian	chr_10	Deletion	57678560	57683997	5437	CDS	Sb10g027820.1
Keller	chr_10	Deletion	57679128	57681136	2008	Intron	Sb10g027820.1
Ji2731	chr_10	Deletion	57852175	57853752	1577	CDS	Sb10g027995.1
E-Tian	chr_10	Deletion	57852234	57853789	1555	CDS	Sb10g027995.1
Ji2731	chr_10	Deletion	57859305	57859699	394	CDS	Sb10g028000.1
Ji2731	chr_10	Deletion	57974086	57979809	5723	CDS	Sb10g028080.1
Ji2731	chr_10	Deletion	58021949	58022700	751	5-UTR	Sb10g028130.1
Keller	chr_10	Deletion	58021985	58022648	663	5-UTR	Sb10g028130.1
Ji2731	chr_10	Insertion	58023703	58023901	198	3-UTR	Sb10g028130.1
E-Tian	chr_10	Insertion	58023733	58023951	218	3-UTR	Sb10g028130.1
Keller	chr_10	Insertion	58030434	58030644	210	Intron	Sb10g028140.1
Keller	chr_10	Deletion	58119669	58123691	4022	CDS	Sb10g028253.1
Ji2731	chr_10	Deletion	58119827	58123715	3888	CDS	Sb10g028253.1
E-Tian	chr_10	Deletion	58119852	58123720	3868	CDS	Sb10g028253.1
Ji2731	chr_10	Deletion	58125057	58128166	3109	CDS	Sb10g028256.1
Keller	chr_10	Deletion	58125133	58128224	3091	CDS	Sb10g028256.1
E-Tian	chr_10	Deletion	58125164	58128217	3053	CDS	Sb10g028256.1
Keller	chr_10	Deletion	58295914	58298620	2706	CDS	Sb10g028495.1
Ji2731	chr_10	Deletion	58296040	58298638	2598	CDS	Sb10g028495.1
E-Tian	chr_10	Deletion	58296195	58298677	2482	CDS	Sb10g028495.1
E-Tian	chr_10	Insertion	58358401	58358558	157	3-UTR	Sb10g028550.1
Keller	chr_10	Insertion	58358462	58358720	258	3-UTR	Sb10g028550.1
Keller	chr_10	Deletion	58639557	58639974	417	CDS	Sb10g028790.1
Ji2731	chr_10	Deletion	58639603	58639976	373	CDS	Sb10g028790.1
E-Tian	chr_10	Deletion	58639608	58639991	383	CDS	Sb10g028790.1
Ji2731	chr_10	Deletion	58663617	58664379	762	5-UTR	Sb10g028830.1
Keller	chr_10	Deletion	58695906	58696569	663	CDS	Sb10g028880.1
E-Tian	chr_10	Deletion	58696009	58696420	411	CDS	Sb10g028880.1
Ji2731	chr_10	Deletion	58696029	58696725	696	CDS	Sb10g028880.1
Keller	chr_10	Deletion	58853062	58854727	1665	5-UTR	Sb10g029040.1
Keller	chr_10	Deletion	59027824	59029774	1950	CDS	Sb10g029195.1
Ji2731	chr_10	Deletion	59048957	59049384	427	3-UTR	Sb10g029220.1
Keller	chr_10	Deletion	59048970	59049612	642	3-UTR	Sb10g029220.1
E-Tian	chr_10	Deletion	59048988	59049357	369	3-UTR	Sb10g029220.1
Keller	chr_10	Deletion	59085179	59085836	657	CDS	Sb10g029270.1
E-Tian	chr_10	Deletion	59085246	59085844	598	CDS	Sb10g029270.1
Keller	chr_10	Deletion	59166379	59169242	2863	CDS	Sb10g029350.1
Keller	chr_10	Deletion	59276693	59279877	3184	3-UTR	Sb10g029450.1
Ji2731	chr_10	Deletion	59360269	59361997	1728	CDS	Sb10g029595.1
Ji2731	chr_10	Deletion	59400115	59405581	5466	CDS	Sb10g029640.1
Ji2731	chr_10	Deletion	59420249	59424292	4043	CDS	Sb10g029670.1
E-Tian	chr_10	Deletion	59420258	59424281	4023	CDS	Sb10g029670.1
Keller	chr_10	Deletion	59420275	59424279	4004	CDS	Sb10g029670.1
Ji2731	chr_10	Deletion	59610101	59618599	8498	3-UTR	Sb10g029860.1
Ji2731	chr_10	Deletion	59655029	59655658	629	5-UTR	Sb10g029900.1
Ji2731	chr_10	Deletion	59946352	59947058	706	3-UTR	Sb10g030260.1
Ji2731	chr_10	Deletion	60727972	60728437	465	Intron	Sb10g031070.1
Ji2731	chr_2	Deletion	185894	186831	937	CDS	Sb02g000300.1
Keller	chr_2	Deletion	185959	186810	851	CDS	Sb02g000300.1
E-Tian	chr_2	Deletion	185980	186816	836	CDS	Sb02g000300.1
Ji2731	chr_2	Deletion	264113	264758	645	Intron	Sb02g000340.1
E-Tian	chr_2	Deletion	264172	264732	560	Intron	Sb02g000340.1
Keller	chr_2	Deletion	264180	264766	586	Intron	Sb02g000340.1
Ji2731	chr_2	Deletion	319381	319911	530	5-UTR	Sb02g000380.1
Keller	chr_2	Deletion	319382	319922	540	5-UTR	Sb02g000380.1
E-Tian	chr_2	Deletion	547760	548822	1062	5-UTR	Sb02g000680.1
Ji2731	chr_2	Insertion	681914	682166	252	5-UTR	Sb02g000840.1
Ji2731	chr_2	Deletion	682935	683645	710	3-UTR	Sb02g000840.1
E-Tian	chr_2	Deletion	753302	754447	1145	CDS	Sb02g000920.1
Keller	chr_2	Deletion	849144	849622	478	5-UTR	Sb02g001040.1
Ji2731	chr_2	Deletion	849145	849610	465	5-UTR	Sb02g001040.1
E-Tian	chr_2	Deletion	849154	849598	444	5-UTR	Sb02g001040.1
Ji2731	chr_2	Deletion	1021618	1022504	886	Intron	Sb02g001150.1
Keller	chr_2	Insertion	1247196	1247452	256	CDS	Sb02g001415.1
Ji2731	chr_2	Insertion	1247237	1247532	295	CDS	Sb02g001415.1
Ji2731	chr_2	Deletion	1251344	1251991	647	CDS	Sb02g001417.1
Keller	chr_2	Deletion	1251352	1251957	605	CDS	Sb02g001417.1
E-Tian	chr_2	Deletion	1251391	1251888	497	CDS	Sb02g001417.1
Keller	chr_2	Deletion	1299574	1300325	751	Intron	Sb02g001490.1
E-Tian	chr_2	Deletion	1299595	1300324	729	Intron	Sb02g001490.1
Keller	chr_2	Deletion	1313340	1314280	940	CDS	Sb02g001500.1
E-Tian	chr_2	Deletion	1313409	1314371	962	CDS	Sb02g001500.1
Ji2731	chr_2	Deletion	1405283	1405903	620	Intron	Sb02g001580.1
Keller	chr_2	Deletion	1405384	1405944	560	Intron	Sb02g001580.1
E-Tian	chr_2	Deletion	1405398	1405873	475	Intron	Sb02g001580.1
Keller	chr_2	Insertion	1408754	1408957	203	Intron	Sb02g001580.1
E-Tian	chr_2	Deletion	1418384	1420113	1729	Intron	Sb02g001580.1
E-Tian	chr_2	Deletion	1514956	1515646	690	Intron	Sb02g001640.1
Keller	chr_2	Deletion	1515016	1515557	541	Intron	Sb02g001640.1
Ji2731	chr_2	Deletion	1539494	1540087	593	CDS	Sb02g001654.1
E-Tian	chr_2	Deletion	1562829	1564105	1276	CDS	Sb02g001660.1
Ji2731	chr_2	Deletion	1562908	1564062	1154	CDS	Sb02g001660.1
Keller	chr_2	Deletion	1562943	1564142	1199	CDS	Sb02g001660.1
Keller	chr_2	Insertion	1596429	1596690	261	Intron	Sb02g001710.1
Ji2731	chr_2	Deletion	1697671	1698121	450	CDS	Sb02g001760.1
Keller	chr_2	Deletion	1704887	1713400	8513	CDS	Sb02g001773.1
Ji2731	chr_2	Deletion	1917498	1919864	2366	CDS	Sb02g001885.1
Keller	chr_2	Deletion	1917505	1919837	2332	CDS	Sb02g001885.1
E-Tian	chr_2	Deletion	1917510	1919803	2293	CDS	Sb02g001885.1
Ji2731	chr_2	Deletion	1970224	1970956	732	5-UTR	Sb02g001940.1
Keller	chr_2	Deletion	2008969	2010968	1999	CDS	Sb02g001980.1
E-Tian	chr_2	Deletion	2008971	2010671	1700	CDS	Sb02g001980.1
Keller	chr_2	Deletion	2029088	2029768	680	5-UTR	Sb02g002010.1
E-Tian	chr_2	Deletion	2029100	2029804	704	5-UTR	Sb02g002010.1
Ji2731	chr_2	Deletion	2029328	2029819	491	5-UTR	Sb02g002010.1
Keller	chr_2	Deletion	2031969	2039232	7263	CDS	Sb02g002015.1
E-Tian	chr_2	Deletion	2032117	2039236	7119	CDS	Sb02g002015.1
Ji2731	chr_2	Deletion	2046448	2051411	4963	CDS	Sb02g002025.1
Keller	chr_2	Deletion	2046470	2051498	5028	CDS	Sb02g002025.1
E-Tian	chr_2	Deletion	2046486	2051468	4982	CDS	Sb02g002025.1
Keller	chr_2	Deletion	2053494	2054914	1420	CDS	Sb02g002030.1
Ji2731	chr_2	Deletion	2053546	2054904	1358	CDS	Sb02g002030.1
E-Tian	chr_2	Deletion	2053551	2054993	1442	CDS	Sb02g002030.1
Ji2731	chr_2	Deletion	2131795	2132235	440	CDS	Sb02g002100.1
Ji2731	chr_2	Deletion	2132275	2132926	651	CDS	Sb02g002100.1
Ji2731	chr_2	Deletion	2206648	2207677	1029	CDS	Sb02g002180.1
Ji2731	chr_2	Deletion	2325653	2328356	2703	CDS	Sb02g002270.1
E-Tian	chr_2	Deletion	2325707	2328260	2553	CDS	Sb02g002270.1
E-Tian	chr_2	Deletion	2363745	2364507	762	CDS	Sb02g002290.1
Ji2731	chr_2	Deletion	2363759	2364589	830	CDS	Sb02g002290.1
Keller	chr_2	Deletion	2363789	2364555	766	CDS	Sb02g002290.1
Keller	chr_2	Deletion	2367654	2368313	659	Intron	Sb02g002290.1
Ji2731	chr_2	Insertion	2368780	2368998	218	Intron	Sb02g002290.1
Ji2731	chr_2	Deletion	2427918	2430331	2413	CDS	Sb02g002370.1
E-Tian	chr_2	Deletion	2437230	2443493	6263	CDS	Sb02g002375.1
Keller	chr_2	Deletion	2638962	2639745	783	CDS	Sb02g002510.1
E-Tian	chr_2	Deletion	2639057	2639791	734	CDS	Sb02g002510.1
Keller	chr_2	Insertion	2716017	2716244	227	Intron	Sb02g002580.1
E-Tian	chr_2	Insertion	2716045	2716249	204	Intron	Sb02g002580.1
Ji2731	chr_2	Insertion	2833875	2834139	264	5-UTR	Sb02g002700.1
Ji2731	chr_2	Deletion	3040095	3040930	835	CDS	Sb02g002850.1
Ji2731	chr_2	Deletion	3072286	3073202	916	Intron	Sb02g002890.1
Ji2731	chr_2	Deletion	3088362	3093663	5301	CDS	Sb02g002920.1
Keller	chr_2	Deletion	3205796	3213472	7676	CDS	Sb02g003033.1
E-Tian	chr_2	Deletion	3205907	3213412	7505	CDS	Sb02g003033.1
Ji2731	chr_2	Deletion	3343941	3347287	3346	CDS	Sb02g003060.1
Ji2731	chr_2	Deletion	3484040	3484780	740	CDS	Sb02g003170.1
Ji2731	chr_2	Deletion	3799395	3800073	678	CDS	Sb02g003340.1
E-Tian	chr_2	Deletion	3859517	3860591	1074	Intron	Sb02g003390.1
Keller	chr_2	Deletion	3889771	3890402	631	Intron	Sb02g003430.1
E-Tian	chr_2	Deletion	3889777	3890427	650	Intron	Sb02g003430.1
Keller	chr_2	Deletion	3904566	3905180	614	Intron	Sb02g003436.1
E-Tian	chr_2	Deletion	3904616	3905255	639	Intron	Sb02g003436.1
Keller	chr_2	Deletion	3933220	3933810	590	3-UTR	Sb02g003480.1
E-Tian	chr_2	Deletion	3933288	3933848	560	3-UTR	Sb02g003480.1
Ji2731	chr_2	Insertion	3935027	3935228	201	CDS	Sb02g003480.1
Keller	chr_2	Deletion	3942396	3942858	462	3-UTR	Sb02g003490.1
Ji2731	chr_2	Deletion	4002242	4003117	875	CDS	Sb02g003550.1
Ji2731	chr_2	Insertion	4018207	4018453	246	3-UTR	Sb02g003580.1
E-Tian	chr_2	Deletion	4396629	4397146	517	5-UTR	Sb02g003990.1
Keller	chr_2	Insertion	4912247	4912556	309	3-UTR	Sb02g004340.1
E-Tian	chr_2	Insertion	4912322	4912481	159	3-UTR	Sb02g004340.1
Ji2731	chr_2	Deletion	5269652	5270176	524	CDS	Sb02g004610.1
E-Tian	chr_2	Deletion	5269661	5270146	485	CDS	Sb02g004610.1
Keller	chr_2	Deletion	5269677	5270361	684	CDS	Sb02g004610.1
Keller	chr_2	Deletion	5517908	5518708	800	3-UTR	Sb02g004780.1
Ji2731	chr_2	Deletion	5517971	5518714	743	3-UTR	Sb02g004780.1
E-Tian	chr_2	Deletion	5518007	5518685	678	3-UTR	Sb02g004780.1
Ji2731	chr_2	Insertion	5641380	5641538	158	CDS	Sb02g004880.1
Keller	chr_2	Deletion	5652425	5652966	541	Intron	Sb02g004890.1
E-Tian	chr_2	Deletion	5652457	5653059	602	Intron	Sb02g004890.1
Ji2731	chr_2	Deletion	5652461	5653123	662	CDS	Sb02g004890.1
E-Tian	chr_2	Deletion	5706842	5710213	3371	CDS	Sb02g004960.1
E-Tian	chr_2	Deletion	5737588	5743178	5590	CDS	Sb02g005000.1
E-Tian	chr_2	Deletion	5782809	5783479	670	CDS	Sb02g005020.1
E-Tian	chr_2	Deletion	5787114	5794223	7109	CDS	Sb02g005023.1
Keller	chr_2	Deletion	5937446	5944614	7168	CDS	Sb02g005130.1
E-Tian	chr_2	Deletion	5937455	5944641	7186	CDS	Sb02g005130.1
E-Tian	chr_2	Deletion	6112470	6113232	762	CDS	Sb02g005240.1
E-Tian	chr_2	Deletion	6114275	6114978	703	Intron	Sb02g005240.1
E-Tian	chr_2	Deletion	6114961	6115611	650	CDS	Sb02g005240.1
E-Tian	chr_2	Deletion	6122874	6123287	413	CDS	Sb02g005250.1
E-Tian	chr_2	Deletion	6191583	6196586	5003	CDS	Sb02g005300.1
E-Tian	chr_2	Deletion	6197933	6198804	871	CDS	Sb02g005305.1
E-Tian	chr_2	Deletion	6257448	6258410	962	5-UTR	Sb02g005370.1
E-Tian	chr_2	Deletion	6414494	6415047	553	CDS	Sb02g005430.1
E-Tian	chr_2	Deletion	6571764	6572607	843	CDS	Sb02g005550.1
Keller	chr_2	Deletion	6619248	6619973	725	CDS	Sb02g005590.1
Ji2731	chr_2	Deletion	6621410	6622067	657	CDS	Sb02g005590.1
Keller	chr_2	Deletion	6621444	6621917	473	CDS	Sb02g005590.1
E-Tian	chr_2	Deletion	6621501	6622077	576	CDS	Sb02g005590.1
E-Tian	chr_2	Deletion	6622098	6622804	706	CDS	Sb02g005590.1
Ji2731	chr_2	Deletion	6622150	6622681	531	CDS	Sb02g005590.1
Keller	chr_2	Deletion	6622174	6622747	573	CDS	Sb02g005590.1
Ji2731	chr_2	Deletion	6825230	6825930	700	CDS	Sb02g005770.1
Ji2731	chr_2	Deletion	7038614	7039285	671	CDS	Sb02g005867.1
E-Tian	chr_2	Deletion	7038737	7039266	529	CDS	Sb02g005867.1
Keller	chr_2	Deletion	7041181	7041732	551	CDS	Sb02g005868.1
Ji2731	chr_2	Deletion	7066470	7067515	1045	CDS	Sb02g005880.1
Keller	chr_2	Deletion	7066486	7067559	1073	CDS	Sb02g005880.1
Ji2731	chr_2	Deletion	7146001	7148419	2418	CDS	Sb02g005943.1
Keller	chr_2	Deletion	7264554	7269842	5288	Intron	Sb02g006010.1
E-Tian	chr_2	Deletion	7539978	7541460	1482	CDS	Sb02g006136.1
Keller	chr_2	Deletion	7687807	7688619	812	Intron	Sb02g006160.1
Ji2731	chr_2	Deletion	7793850	7797036	3186	CDS	Sb02g006250.1
Keller	chr_2	Deletion	7823460	7824088	628	Intron	Sb02g006270.1
Ji2731	chr_2	Deletion	7823515	7824106	591	Intron	Sb02g006270.1
Keller	chr_2	Deletion	7824118	7824703	585	Intron	Sb02g006270.1
Ji2731	chr_2	Deletion	7824162	7824831	669	Intron	Sb02g006270.1
Keller	chr_2	Deletion	7826474	7827359	885	Intron	Sb02g006270.1
Keller	chr_2	Deletion	7865799	7866928	1129	CDS	Sb02g006310.1
E-Tian	chr_2	Deletion	8041226	8041905	679	CDS	Sb02g006410.1
E-Tian	chr_2	Insertion	8045199	8045397	198	Intron	Sb02g006410.1
E-Tian	chr_2	Deletion	8146540	8149125	2585	3-UTR	Sb02g006500.1
Ji2731	chr_2	Deletion	8163647	8166103	2456	3-UTR	Sb02g006520.1
Ji2731	chr_2	Deletion	8177613	8178556	943	3-UTR	Sb02g006540.1
Keller	chr_2	Deletion	8177643	8178407	764	CDS	Sb02g006540.1
Ji2731	chr_2	Deletion	8439258	8439904	646	CDS	Sb02g006658.1
E-Tian	chr_2	Deletion	8484449	8492025	7576	CDS	Sb02g006695.1
E-Tian	chr_2	Deletion	8738691	8740459	1768	3-UTR	Sb02g006860.1
E-Tian	chr_2	Deletion	8844255	8844839	584	CDS	Sb02g006890.1
Keller	chr_2	Deletion	8844271	8844862	591	CDS	Sb02g006890.1
E-Tian	chr_2	Deletion	8968353	8968869	516	CDS	Sb02g007010.1
Keller	chr_2	Deletion	9066027	9068458	2431	CDS	Sb02g007075.1
Keller	chr_2	Deletion	9269707	9275831	6124	CDS	Sb02g007217.1
E-Tian	chr_2	Insertion	9280537	9280750	213	3-UTR	Sb02g007220.1
Ji2731	chr_2	Deletion	9310270	9310959	689	CDS	Sb02g007270.1
E-Tian	chr_2	Deletion	9310285	9310957	672	CDS	Sb02g007270.1
Keller	chr_2	Deletion	9310557	9311231	674	CDS	Sb02g007270.1
Ji2731	chr_2	Deletion	9490539	9491524	985	CDS	Sb02g007510.1
E-Tian	chr_2	Deletion	9490555	9491670	1115	CDS	Sb02g007510.1
Keller	chr_2	Deletion	9490575	9491507	932	Intron	Sb02g007510.1
E-Tian	chr_2	Deletion	9499201	9506837	7636	5-UTR	Sb02g007513.2
Keller	chr_2	Deletion	9499212	9506857	7645	5-UTR	Sb02g007513.2
Ji2731	chr_2	Deletion	9526151	9526585	434	5-UTR	Sb02g007540.1
Ji2731	chr_2	Deletion	9605431	9606675	1244	CDS	Sb02g007610.1
E-Tian	chr_2	Deletion	9605459	9606685	1226	CDS	Sb02g007610.1
Keller	chr_2	Deletion	9605542	9606603	1061	CDS	Sb02g007610.1
E-Tian	chr_2	Deletion	9641964	9643661	1697	CDS	Sb02g007650.1
Keller	chr_2	Deletion	9642027	9643610	1583	CDS	Sb02g007650.1
E-Tian	chr_2	Deletion	9666527	9667501	974	Intron	Sb02g007690.1
Keller	chr_2	Deletion	9666557	9667435	878	Intron	Sb02g007690.1
E-Tian	chr_2	Deletion	9674673	9679787	5114	CDS	Sb02g007705.1
Ji2731	chr_2	Deletion	9674753	9679822	5069	CDS	Sb02g007705.1
Keller	chr_2	Deletion	9674777	9679789	5012	CDS	Sb02g007705.1
Ji2731	chr_2	Insertion	9807284	9807453	169	Intron	Sb02g007795.1
E-Tian	chr_2	Insertion	9807310	9807460	150	Intron	Sb02g007795.1
Ji2731	chr_2	Deletion	9811766	9817295	5529	CDS	Sb02g007800.1
E-Tian	chr_2	Deletion	9811812	9817228	5416	CDS	Sb02g007800.1
Keller	chr_2	Deletion	9811836	9817367	5531	CDS	Sb02g007800.1
Ji2731	chr_2	Deletion	9836934	9837974	1040	CDS	Sb02g007810.1
E-Tian	chr_2	Deletion	9836956	9838025	1069	CDS	Sb02g007810.1
Keller	chr_2	Deletion	9836967	9838060	1093	CDS	Sb02g007810.1
Ji2731	chr_2	Deletion	9888170	9889117	947	CDS	Sb02g007870.1
Keller	chr_2	Deletion	9952474	9957651	5177	CDS	Sb02g007920.1
Ji2731	chr_2	Deletion	9962658	9971069	8411	CDS	Sb02g007922.1
Keller	chr_2	Deletion	9962731	9971272	8541	CDS	Sb02g007922.1
Keller	chr_2	Deletion	10017362	10018229	867	CDS	Sb02g007930.1
Keller	chr_2	Deletion	10018360	10019847	1487	CDS	Sb02g007930.1
Ji2731	chr_2	Deletion	10018477	10019755	1278	CDS	Sb02g007930.1
E-Tian	chr_2	Deletion	10018478	10019778	1300	CDS	Sb02g007930.1
E-Tian	chr_2	Deletion	10269579	10271074	1495	CDS	Sb02g007965.1
Ji2731	chr_2	Deletion	10269629	10271084	1455	CDS	Sb02g007965.1
Keller	chr_2	Insertion	10270433	10270713	280	CDS	Sb02g007965.1
Ji2731	chr_2	Deletion	10349719	10357575	7856	CDS	Sb02g008042.1
E-Tian	chr_2	Deletion	10349723	10357543	7820	CDS	Sb02g008042.1
Ji2731	chr_2	Deletion	10428253	10434306	6053	CDS	Sb02g008060.1
E-Tian	chr_2	Deletion	10428362	10434238	5876	CDS	Sb02g008060.1
E-Tian	chr_2	Deletion	10434485	10441647	7162	CDS	Sb02g008065.1
Ji2731	chr_2	Deletion	10448513	10449676	1163	CDS	Sb02g008070.1
E-Tian	chr_2	Deletion	10448534	10449711	1177	CDS	Sb02g008070.1
Ji2731	chr_2	Deletion	10528253	10528776	523	CDS	Sb02g008082.1
E-Tian	chr_2	Deletion	10528265	10528778	513	CDS	Sb02g008082.1
Keller	chr_2	Deletion	10542059	10550026	7967	CDS	Sb02g008088.1
Ji2731	chr_2	Deletion	10542081	10550024	7943	CDS	Sb02g008088.1
E-Tian	chr_2	Deletion	10542096	10550008	7912	CDS	Sb02g008088.1
Keller	chr_2	Deletion	10550574	10551779	1205	CDS	Sb02g008090.1
Ji2731	chr_2	Deletion	10560012	10560653	641	Intron	Sb02g008100.1
Keller	chr_2	Deletion	10560148	10560702	554	Intron	Sb02g008100.1
E-Tian	chr_2	Deletion	10560204	10560689	485	Intron	Sb02g008100.1
Ji2731	chr_2	Insertion	10561060	10561280	220	Intron	Sb02g008100.1
Keller	chr_2	Deletion	10624871	10625459	588	CDS	Sb02g008120.1
Ji2731	chr_2	Deletion	11089250	11090912	1662	Intron	Sb02g008365.1
Ji2731	chr_2	Deletion	11092555	11093411	856	CDS	Sb02g008365.1
Keller	chr_2	Deletion	11092602	11093418	816	CDS	Sb02g008365.1
E-Tian	chr_2	Deletion	11119259	11119829	570	CDS	Sb02g008380.1
E-Tian	chr_2	Deletion	11129547	11130648	1101	CDS	Sb02g008390.1
E-Tian	chr_2	Deletion	11178794	11182215	3421	CDS	Sb02g008414.1
E-Tian	chr_2	Deletion	11519367	11519987	620	Intron	Sb02g008675.1
E-Tian	chr_2	Deletion	11522866	11530527	7661	CDS	Sb02g008675.1
Ji2731	chr_2	Deletion	11965147	11970760	5613	CDS	Sb02g008720.1
E-Tian	chr_2	Deletion	11965211	11970716	5505	CDS	Sb02g008720.1
E-Tian	chr_2	Deletion	12214535	12215296	761	3-UTR	Sb02g008790.1
Ji2731	chr_2	Deletion	12380976	12381679	703	CDS	Sb02g008850.1
E-Tian	chr_2	Deletion	12431642	12432495	853	CDS	Sb02g008890.1
Ji2731	chr_2	Deletion	12431693	12432507	814	CDS	Sb02g008890.1
Keller	chr_2	Deletion	12431695	12432467	772	CDS	Sb02g008890.1
Ji2731	chr_2	Deletion	12491820	12493655	1835	CDS	Sb02g008940.1
Ji2731	chr_2	Deletion	12538976	12540133	1157	CDS	Sb02g008960.1
E-Tian	chr_2	Deletion	12565432	12566160	728	CDS	Sb02g008980.1
E-Tian	chr_2	Deletion	12637632	12638397	765	Intron	Sb02g009000.1
E-Tian	chr_2	Deletion	12642177	12647454	5277	CDS	Sb02g009000.1
Ji2731	chr_2	Deletion	13291768	13293653	1885	Intron	Sb02g009290.1
Ji2731	chr_2	Deletion	13297057	13306548	9491	CDS	Sb02g009290.1
E-Tian	chr_2	Deletion	13451326	13452188	862	CDS	Sb02g009420.1
E-Tian	chr_2	Deletion	13501287	13504989	3702	CDS	Sb02g009440.1
E-Tian	chr_2	Insertion	13517080	13517325	245	Intron	Sb02g009460.1
Ji2731	chr_2	Deletion	13618276	13619448	1172	3-UTR	Sb02g009540.1
Ji2731	chr_2	Deletion	13870655	13875506	4851	3-UTR	Sb02g009680.1
E-Tian	chr_2	Deletion	14171740	14172412	672	5-UTR	Sb02g009810.1
Ji2731	chr_2	Deletion	14171763	14172457	694	5-UTR	Sb02g009810.1
E-Tian	chr_2	Insertion	14195118	14195315	197	CDS	Sb02g009830.1
Ji2731	chr_2	Insertion	14195134	14195322	188	CDS	Sb02g009830.1
Ji2731	chr_2	Deletion	14207669	14213075	5406	Intron	Sb02g009835.1
E-Tian	chr_2	Deletion	14207750	14213110	5360	Intron	Sb02g009835.1
Ji2731	chr_2	Deletion	14214242	14220450	6208	CDS	Sb02g009835.1
E-Tian	chr_2	Deletion	14214346	14220410	6064	CDS	Sb02g009835.1
Keller	chr_2	Insertion	14530849	14531064	215	Intron	Sb02g009980.1
Ji2731	chr_2	Insertion	14530853	14531027	174	Intron	Sb02g009980.1
E-Tian	chr_2	Insertion	14530875	14531005	130	Intron	Sb02g009980.1
Keller	chr_2	Deletion	14564852	14565811	959	Intron	Sb02g010030.1
E-Tian	chr_2	Deletion	14564903	14565820	917	Intron	Sb02g010030.1
Keller	chr_2	Deletion	14829781	14834007	4226	CDS	Sb02g010085.1
E-Tian	chr_2	Deletion	14829810	14834000	4190	CDS	Sb02g010085.1
E-Tian	chr_2	Deletion	14878579	14879217	638	CDS	Sb02g010130.1
Keller	chr_2	Deletion	14878583	14879178	595	CDS	Sb02g010130.1
Ji2731	chr_2	Deletion	15194173	15199297	5124	CDS	Sb02g010233.1
Keller	chr_2	Deletion	15194309	15199330	5021	CDS	Sb02g010233.1
E-Tian	chr_2	Deletion	15194327	15199352	5025	CDS	Sb02g010233.1
Ji2731	chr_2	Deletion	16458051	16464163	6112	Intron	Sb02g010640.1
E-Tian	chr_2	Deletion	16458084	16464214	6130	Intron	Sb02g010640.1
E-Tian	chr_2	Deletion	16473603	16478049	4446	3-UTR	Sb02g010660.1
Ji2731	chr_2	Deletion	16473613	16478124	4511	3-UTR	Sb02g010660.1
E-Tian	chr_2	Deletion	16649215	16649777	562	5-UTR	Sb02g010715.1
Ji2731	chr_2	Deletion	16649448	16649826	378	5-UTR	Sb02g010715.1
E-Tian	chr_2	Deletion	17103700	17104494	794	CDS	Sb02g010860.1
Ji2731	chr_2	Deletion	17103741	17104572	831	CDS	Sb02g010860.1
Ji2731	chr_2	Deletion	18038831	18039443	612	Intron	Sb02g011120.1
E-Tian	chr_2	Insertion	18743567	18743756	189	CDS	Sb02g011270.1
Ji2731	chr_2	Insertion	18743568	18743804	236	CDS	Sb02g011270.1
E-Tian	chr_2	Deletion	18827681	18828477	796	3-UTR	Sb02g011330.1
Keller	chr_2	Deletion	18830128	18830789	661	Intron	Sb02g011330.1
Ji2731	chr_2	Deletion	19850142	19850789	647	Intron	Sb02g011920.1
E-Tian	chr_2	Deletion	19852431	19853741	1310	Intron	Sb02g011920.1
Ji2731	chr_2	Deletion	19852433	19853735	1302	Intron	Sb02g011920.1
Keller	chr_2	Insertion	21006469	21006767	298	Intron	Sb02g012440.1
E-Tian	chr_2	Deletion	27629784	27630376	592	Intron	Sb02g014470.1
Ji2731	chr_2	Deletion	27629818	27630380	562	Intron	Sb02g014470.1
Ji2731	chr_2	Deletion	37103127	37105879	2752	CDS	Sb02g016190.1
E-Tian	chr_2	Deletion	37103176	37105857	2681	CDS	Sb02g016190.1
Ji2731	chr_2	Deletion	37376109	37383026	6917	CDS	Sb02g016301.1
E-Tian	chr_2	Deletion	37376114	37382997	6883	CDS	Sb02g016301.1
E-Tian	chr_2	Insertion	46867520	46867738	218	Intron	Sb02g019376.1
Ji2731	chr_2	Insertion	46867524	46867838	314	Intron	Sb02g019376.1
Ji2731	chr_2	Deletion	47442385	47443205	820	5-UTR	Sb02g019520.1
E-Tian	chr_2	Deletion	47442488	47443184	696	5-UTR	Sb02g019520.1
E-Tian	chr_2	Deletion	49079292	49080688	1396	5-UTR	Sb02g020250.1
Ji2731	chr_2	Deletion	49079312	49080818	1506	5-UTR	Sb02g020250.1
Ji2731	chr_2	Insertion	49087938	49088100	162	CDS	Sb02g020260.1
Ji2731	chr_2	Deletion	49275772	49280931	5159	CDS	Sb02g020320.1
E-Tian	chr_2	Deletion	49275998	49281209	5211	Intron	Sb02g020320.1
Ji2731	chr_2	Deletion	49307647	49313834	6187	CDS	Sb02g020330.1
E-Tian	chr_2	Deletion	49307652	49313785	6133	CDS	Sb02g020330.1
E-Tian	chr_2	Deletion	50557676	50563853	6177	CDS	Sb02g020763.1
Ji2731	chr_2	Deletion	54251219	54259828	8609	CDS	Sb02g021961.1
Keller	chr_2	Deletion	54626611	54628357	1746	Intron	Sb02g022180.1
Keller	chr_2	Deletion	55071108	55071541	433	Intron	Sb02g022270.1
E-Tian	chr_2	Deletion	55448030	55453789	5759	CDS	Sb02g022433.1
Ji2731	chr_2	Deletion	55448042	55454474	6432	CDS	Sb02g022433.1
Ji2731	chr_2	Deletion	55453602	55454409	807	CDS	Sb02g022436.1
E-Tian	chr_2	Deletion	55521320	55523247	1927	CDS	Sb02g022470.1
E-Tian	chr_2	Insertion	55950978	55951169	191	CDS	Sb02g022730.1
E-Tian	chr_2	Deletion	56011269	56011899	630	CDS	Sb02g022750.1
Ji2731	chr_2	Deletion	56011587	56015777	4190	CDS	Sb02g022750.1
E-Tian	chr_2	Deletion	56011587	56015667	4080	CDS	Sb02g022750.1
Ji2731	chr_2	Deletion	56113661	56115663	2002	CDS	Sb02g022850.1
E-Tian	chr_2	Deletion	56113791	56115642	1851	CDS	Sb02g022850.1
Ji2731	chr_2	Deletion	56246816	56251221	4405	CDS	Sb02g022960.1
E-Tian	chr_2	Deletion	56246953	56251245	4292	CDS	Sb02g022960.1
E-Tian	chr_2	Deletion	56300732	56301179	447	5-UTR	Sb02g022990.1
Ji2731	chr_2	Deletion	56300734	56301192	458	5-UTR	Sb02g022990.1
E-Tian	chr_2	Deletion	56537734	56539365	1631	CDS	Sb02g023090.1
Ji2731	chr_2	Deletion	56537784	56539389	1605	CDS	Sb02g023090.1
E-Tian	chr_2	Deletion	56546710	56551528	4818	CDS	Sb02g023095.1
E-Tian	chr_2	Deletion	56970041	56971974	1933	CDS	Sb02g023370.1
Ji2731	chr_2	Deletion	56970058	56971905	1847	CDS	Sb02g023370.1
Keller	chr_2	Insertion	57032588	57032834	246	Intron	Sb02g023430.1
Ji2731	chr_2	Insertion	57032626	57032935	309	Intron	Sb02g023430.1
Keller	chr_2	Deletion	57037445	57038456	1011	Intron	Sb02g023430.1
E-Tian	chr_2	Deletion	57037520	57038299	779	Intron	Sb02g023430.1
Ji2731	chr_2	Deletion	57037529	57038375	846	Intron	Sb02g023430.1
Ji2731	chr_2	Insertion	57105998	57106210	212	Intron	Sb02g023470.1
E-Tian	chr_2	Insertion	57106071	57106185	114	Intron	Sb02g023470.1
Ji2731	chr_2	Deletion	57147215	57148596	1381	3-UTR	Sb02g023510.1
E-Tian	chr_2	Deletion	57147320	57148581	1261	3-UTR	Sb02g023510.1
E-Tian	chr_2	Deletion	57228638	57234073	5435	CDS	Sb02g023586.1
Keller	chr_2	Deletion	57633610	57634068	458	3-UTR	Sb02g023760.1
Keller	chr_2	Deletion	57635249	57644936	9687	CDS	Sb02g023765.1
Keller	chr_2	Deletion	57731566	57732232	666	CDS	Sb02g023800.1
E-Tian	chr_2	Deletion	57919093	57927652	8559	CDS	Sb02g023955.1
Ji2731	chr_2	Deletion	57919097	57927607	8510	CDS	Sb02g023955.1
Ji2731	chr_2	Deletion	57946666	57948290	1624	3-UTR	Sb02g023980.1
Keller	chr_2	Deletion	57946760	57948200	1440	3-UTR	Sb02g023980.1
E-Tian	chr_2	Deletion	57946776	57948193	1417	3-UTR	Sb02g023980.1
E-Tian	chr_2	Deletion	58001994	58002514	520	3-UTR	Sb02g024030.1
Ji2731	chr_2	Deletion	58016173	58016868	695	Intron	Sb02g024050.1
E-Tian	chr_2	Deletion	58020779	58021396	617	Intron	Sb02g024050.1
Ji2731	chr_2	Deletion	58020784	58021203	419	Intron	Sb02g024050.1
Ji2731	chr_2	Insertion	58023044	58023278	234	Intron	Sb02g024050.1
E-Tian	chr_2	Insertion	58023071	58023272	201	Intron	Sb02g024050.1
E-Tian	chr_2	Insertion	58237512	58237701	189	CDS	Sb02g024130.1
E-Tian	chr_2	Deletion	58306317	58306692	375	CDS	Sb02g024170.1
Ji2731	chr_2	Deletion	58395962	58397879	1917	5-UTR	Sb02g024190.1
E-Tian	chr_2	Deletion	58396082	58397977	1895	5-UTR	Sb02g024190.1
E-Tian	chr_2	Deletion	58410386	58411121	735	5-UTR	Sb02g024220.1
Ji2731	chr_2	Deletion	58410445	58411164	719	5-UTR	Sb02g024220.1
E-Tian	chr_2	Deletion	58727409	58728200	791	Intron	Sb02g024420.1
Ji2731	chr_2	Deletion	58739415	58745559	6144	CDS	Sb02g024427.1
E-Tian	chr_2	Deletion	58739434	58745604	6170	CDS	Sb02g024427.1
E-Tian	chr_2	Deletion	58863333	58863758	425	Intron	Sb02g024470.1
Ji2731	chr_2	Deletion	58863354	58863768	414	Intron	Sb02g024470.1
Ji2731	chr_2	Deletion	58881853	58883812	1959	CDS	Sb02g024520.1
E-Tian	chr_2	Deletion	58881928	58883830	1902	CDS	Sb02g024520.1
Ji2731	chr_2	Deletion	58906368	58906826	458	Intron	Sb02g024540.1
Ji2731	chr_2	Deletion	59018988	59020035	1047	Intron	Sb02g024596.1
Ji2731	chr_2	Deletion	59020383	59021035	652	Intron	Sb02g024596.1
Ji2731	chr_2	Deletion	59039037	59039686	649	Intron	Sb02g024610.1
E-Tian	chr_2	Deletion	59282340	59282959	619	CDS	Sb02g024765.1
Keller	chr_2	Deletion	59282362	59282935	573	CDS	Sb02g024765.1
Ji2731	chr_2	Deletion	59282409	59282970	561	CDS	Sb02g024765.1
Keller	chr_2	Deletion	59558630	59559360	730	5-UTR	Sb02g024880.1
E-Tian	chr_2	Deletion	59558636	59559184	548	5-UTR	Sb02g024880.1
Ji2731	chr_2	Deletion	59558670	59559426	756	5-UTR	Sb02g024880.1
E-Tian	chr_2	Insertion	59749003	59749119	116	Intron	Sb02g025050.1
Keller	chr_2	Insertion	59749009	59749131	122	Intron	Sb02g025050.1
Ji2731	chr_2	Insertion	59749043	59749187	144	Intron	Sb02g025050.1
E-Tian	chr_2	Insertion	59749115	59749242	127	Intron	Sb02g025050.1
Keller	chr_2	Insertion	59749130	59749222	92	Intron	Sb02g025050.1
E-Tian	chr_2	Insertion	59749247	59749411	164	Intron	Sb02g025050.1
Ji2731	chr_2	Deletion	59867665	59868302	637	CDS	Sb02g025140.1
E-Tian	chr_2	Deletion	59867846	59868311	465	CDS	Sb02g025140.1
E-Tian	chr_2	Deletion	59922389	59923252	863	Intron	Sb02g025210.1
Keller	chr_2	Deletion	59969712	59970878	1166	CDS	Sb02g025240.1
Ji2731	chr_2	Deletion	59969856	59970888	1032	CDS	Sb02g025240.1
E-Tian	chr_2	Deletion	59969914	59970771	857	CDS	Sb02g025240.1
E-Tian	chr_2	Deletion	59982906	59985130	2224	CDS	Sb02g025243.1
Keller	chr_2	Deletion	59982915	59985099	2184	CDS	Sb02g025243.1
E-Tian	chr_2	Deletion	60073835	60078236	4401	CDS	Sb02g025300.1
Ji2731	chr_2	Insertion	60319773	60320059	286	3-UTR	Sb02g025410.1
E-Tian	chr_2	Deletion	60382071	60382618	547	3-UTR	Sb02g025470.1
Ji2731	chr_2	Deletion	60382082	60382631	549	3-UTR	Sb02g025470.1
E-Tian	chr_2	Deletion	60385679	60386735	1056	5-UTR	Sb02g025480.1
Ji2731	chr_2	Deletion	60409016	60409664	648	CDS	Sb02g025486.1
E-Tian	chr_2	Deletion	60409179	60409786	607	CDS	Sb02g025486.1
Ji2731	chr_2	Deletion	60422106	60424848	2742	CDS	Sb02g025500.1
E-Tian	chr_2	Deletion	60422166	60424774	2608	CDS	Sb02g025500.1
Ji2731	chr_2	Deletion	60595752	60596561	809	5-UTR	Sb02g025630.1
E-Tian	chr_2	Deletion	60595847	60596523	676	5-UTR	Sb02g025630.1
Keller	chr_2	Deletion	60596144	60597608	1464	5-UTR	Sb02g025630.1
Keller	chr_2	Insertion	60645473	60645712	239	Intron	Sb02g025660.1
E-Tian	chr_2	Insertion	60645543	60645747	204	Intron	Sb02g025660.1
Ji2731	chr_2	Deletion	60653507	60659928	6421	CDS	Sb02g025665.1
Keller	chr_2	Deletion	60653743	60659960	6217	CDS	Sb02g025665.1
E-Tian	chr_2	Deletion	60653761	60659879	6118	CDS	Sb02g025665.1
Keller	chr_2	Deletion	60685025	60685564	539	Intron	Sb02g025710.1
Ji2731	chr_2	Deletion	60685070	60685603	533	Intron	Sb02g025710.1
E-Tian	chr_2	Deletion	60685074	60685667	593	Intron	Sb02g025710.1
E-Tian	chr_2	Deletion	61011281	61018880	7599	CDS	Sb02g025963.1
E-Tian	chr_2	Deletion	61020047	61020620	573	3-UTR	Sb02g025970.1
Keller	chr_2	Deletion	61316532	61324068	7536	CDS	Sb02g026220.1
Ji2731	chr_2	Deletion	61316747	61324120	7373	CDS	Sb02g026220.1
E-Tian	chr_2	Deletion	61316782	61324129	7347	CDS	Sb02g026220.1
Ji2731	chr_2	Deletion	61369568	61369948	380	Intron	Sb02g026230.1
Keller	chr_2	Deletion	61369571	61370134	563	Intron	Sb02g026230.1
E-Tian	chr_2	Deletion	61369593	61369969	376	Intron	Sb02g026230.1
E-Tian	chr_2	Deletion	61375297	61377898	2601	CDS	Sb02g026235.1
Ji2731	chr_2	Deletion	61375306	61377861	2555	CDS	Sb02g026235.1
Keller	chr_2	Deletion	61375345	61378020	2675	CDS	Sb02g026235.1
Ji2731	chr_2	Deletion	61422951	61423742	791	CDS	Sb02g026300.1
Ji2731	chr_2	Deletion	61426104	61426763	659	CDS	Sb02g026300.1
E-Tian	chr_2	Deletion	61474692	61475397	705	Intron	Sb02g026370.1
Ji2731	chr_2	Deletion	61474729	61475402	673	Intron	Sb02g026370.1
Ji2731	chr_2	Deletion	61721127	61721928	801	CDS	Sb02g026570.1
E-Tian	chr_2	Deletion	61721162	61721994	832	CDS	Sb02g026570.1
Keller	chr_2	Deletion	61721198	61721974	776	CDS	Sb02g026570.1
E-Tian	chr_2	Deletion	61829226	61830045	819	CDS	Sb02g026650.1
Keller	chr_2	Deletion	61894487	61895697	1210	Intron	Sb02g026710.1
E-Tian	chr_2	Deletion	61894504	61895647	1143	Intron	Sb02g026710.1
Ji2731	chr_2	Deletion	61894546	61895683	1137	Intron	Sb02g026710.1
Ji2731	chr_2	Deletion	62070742	62072227	1485	CDS	Sb02g026855.1
Keller	chr_2	Deletion	62070742	62072206	1464	CDS	Sb02g026855.1
E-Tian	chr_2	Deletion	62083472	62084540	1068	CDS	Sb02g026870.1
E-Tian	chr_2	Deletion	62212270	62212853	583	CDS	Sb02g026980.1
Keller	chr_2	Deletion	62327674	62328946	1272	3-UTR	Sb02g027080.1
Ji2731	chr_2	Insertion	62331992	62332327	335	CDS	Sb02g027090.1
E-Tian	chr_2	Insertion	62332048	62332316	268	CDS	Sb02g027090.1
Ji2731	chr_2	Deletion	62446621	62448918	2297	CDS	Sb02g027255.1
E-Tian	chr_2	Deletion	62446678	62448936	2258	CDS	Sb02g027255.1
Keller	chr_2	Insertion	62508741	62508971	230	3-UTR	Sb02g027290.1
Keller	chr_2	Deletion	62617222	62622780	5558	CDS	Sb02g027382.1
E-Tian	chr_2	Deletion	62775623	62776266	643	3-UTR	Sb02g027510.1
Keller	chr_2	Deletion	62788618	62790618	2000	Intron	Sb02g027520.1
Ji2731	chr_2	Deletion	62788661	62790644	1983	Intron	Sb02g027520.1
E-Tian	chr_2	Deletion	62788669	62790687	2018	Intron	Sb02g027520.1
Keller	chr_2	Deletion	62792162	62792691	529	Intron	Sb02g027520.1
Keller	chr_2	Insertion	62852056	62852341	285	CDS	Sb02g027565.1
E-Tian	chr_2	Insertion	62878008	62878252	244	Intron	Sb02g027580.1
Ji2731	chr_2	Deletion	62902642	62903236	594	Intron	Sb02g027610.1
Ji2731	chr_2	Deletion	62903507	62904135	628	5-UTR	Sb02g027610.1
Keller	chr_2	Insertion	62963057	62963196	139	3-UTR	Sb02g027685.1
Keller	chr_2	Deletion	63008026	63009123	1097	CDS	Sb02g027720.1
Ji2731	chr_2	Deletion	63009563	63014440	4877	CDS	Sb02g027725.1
E-Tian	chr_2	Deletion	63009563	63014397	4834	CDS	Sb02g027725.1
Keller	chr_2	Deletion	63009638	63014397	4759	CDS	Sb02g027725.1
E-Tian	chr_2	Deletion	63019077	63019434	357	CDS	Sb02g027750.1
Ji2731	chr_2	Deletion	63019082	63019448	366	CDS	Sb02g027750.1
Ji2731	chr_2	Deletion	63046012	63046495	483	Intron	Sb02g027780.1
Ji2731	chr_2	Deletion	63304782	63309895	5113	Intron	Sb02g028090.1
Keller	chr_2	Deletion	63304790	63309897	5107	Intron	Sb02g028090.1
E-Tian	chr_2	Deletion	63424028	63424514	486	CDS	Sb02g028220.1
Keller	chr_2	Insertion	63490949	63491182	233	5-UTR	Sb02g028290.1
E-Tian	chr_2	Deletion	63780563	63781120	557	Intron	Sb02g028590.1
E-Tian	chr_2	Deletion	63788622	63793021	4399	CDS	Sb02g028600.1
Ji2731	chr_2	Deletion	63788644	63792936	4292	CDS	Sb02g028600.1
Keller	chr_2	Deletion	63800749	63801401	652	CDS	Sb02g028620.1
Keller	chr_2	Deletion	63842383	63844785	2402	CDS	Sb02g028640.1
Ji2731	chr_2	Deletion	63842547	63844802	2255	CDS	Sb02g028640.1
E-Tian	chr_2	Deletion	63842566	63844782	2216	CDS	Sb02g028640.1
Keller	chr_2	Deletion	63919243	63920644	1401	3-UTR	Sb02g028780.1
E-Tian	chr_2	Deletion	63919294	63920558	1264	3-UTR	Sb02g028780.1
Ji2731	chr_2	Deletion	64014432	64016244	1812	CDS	Sb02g028895.1
Ji2731	chr_2	Deletion	64065987	64067838	1851	CDS	Sb02g028935.1
Ji2731	chr_2	Deletion	64073985	64074822	837	5-UTR	Sb02g028940.1
E-Tian	chr_2	Deletion	64079798	64080807	1009	CDS	Sb02g028950.1
Keller	chr_2	Deletion	64079826	64080818	992	CDS	Sb02g028950.1
Ji2731	chr_2	Deletion	64079843	64080879	1036	CDS	Sb02g028950.1
E-Tian	chr_2	Deletion	64226150	64226564	414	Intron	Sb02g029050.1
Keller	chr_2	Deletion	64226166	64226591	425	Intron	Sb02g029050.1
Ji2731	chr_2	Deletion	64370254	64370986	732	3-UTR	Sb02g029260.1
Ji2731	chr_2	Deletion	64374251	64377073	2822	5-UTR	Sb02g029260.1
E-Tian	chr_2	Deletion	64391647	64394334	2687	5-UTR	Sb02g029270.1
Keller	chr_2	Deletion	64391662	64394390	2728	5-UTR	Sb02g029270.1
Ji2731	chr_2	Deletion	64391686	64394256	2570	5-UTR	Sb02g029270.1
Ji2731	chr_2	Deletion	64400183	64400906	723	CDS	Sb02g029270.1
Keller	chr_2	Insertion	64465129	64465357	228	CDS	Sb02g029330.1
E-Tian	chr_2	Insertion	64759584	64759805	221	Intron	Sb02g029660.1
Keller	chr_2	Insertion	64761380	64761645	265	CDS	Sb02g029660.1
Keller	chr_2	Deletion	64761823	64762499	676	3-UTR	Sb02g029660.1
Keller	chr_2	Deletion	64768912	64773166	4254	3-UTR	Sb02g029670.1
E-Tian	chr_2	Deletion	64854724	64855344	620	CDS	Sb02g029790.1
Ji2731	chr_2	Deletion	64854726	64855379	653	CDS	Sb02g029790.1
E-Tian	chr_2	Deletion	65159058	65159459	401	CDS	Sb02g030060.1
E-Tian	chr_2	Deletion	65372223	65377039	4816	CDS	Sb02g030300.1
Ji2731	chr_2	Deletion	65377072	65377595	523	CDS	Sb02g030310.1
E-Tian	chr_2	Deletion	65377079	65377663	584	CDS	Sb02g030310.1
E-Tian	chr_2	Insertion	65463163	65463416	253	3-UTR	Sb02g030380.1
Ji2731	chr_2	Insertion	65463222	65463522	300	3-UTR	Sb02g030380.1
Ji2731	chr_2	Deletion	65594052	65594548	496	CDS	Sb02g030560.1
Ji2731	chr_2	Deletion	65720705	65721724	1019	Intron	Sb02g030690.1
Keller	chr_2	Deletion	65735947	65736537	590	Intron	Sb02g030710.1
E-Tian	chr_2	Deletion	65813900	65817106	3206	CDS	Sb02g030815.1
E-Tian	chr_2	Insertion	65832637	65832812	175	3-UTR	Sb02g030830.1
Keller	chr_2	Deletion	65853400	65860389	6989	CDS	Sb02g030860.1
Keller	chr_2	Deletion	65864938	65865328	390	Intron	Sb02g030870.1
Ji2731	chr_2	Deletion	65881326	65882481	1155	Intron	Sb02g030890.1
Keller	chr_2	Deletion	65881334	65882520	1186	Intron	Sb02g030890.1
Ji2731	chr_2	Deletion	65890121	65891226	1105	3-UTR	Sb02g030900.1
E-Tian	chr_2	Deletion	65965928	65966656	728	5-UTR	Sb02g030960.1
Keller	chr_2	Deletion	65981507	65982088	581	Intron	Sb02g030970.1
E-Tian	chr_2	Insertion	65991230	65991392	162	CDS	Sb02g030980.1
E-Tian	chr_2	Deletion	65994399	65995034	635	CDS	Sb02g030990.1
E-Tian	chr_2	Deletion	66063829	66064741	912	CDS	Sb02g031053.1
E-Tian	chr_2	Deletion	66130768	66131583	815	CDS	Sb02g031140.1
Keller	chr_2	Deletion	66421521	66421944	423	3-UTR	Sb02g031510.1
Keller	chr_2	Deletion	66424752	66426249	1497	5-UTR	Sb02g031510.1
Ji2731	chr_2	Deletion	66476161	66477205	1044	CDS	Sb02g031560.1
Keller	chr_2	Deletion	66476190	66477212	1022	CDS	Sb02g031560.1
E-Tian	chr_2	Deletion	66476303	66477146	843	CDS	Sb02g031560.1
E-Tian	chr_2	Insertion	66567628	66567849	221	CDS	Sb02g031650.1
E-Tian	chr_2	Deletion	66872060	66872993	933	CDS	Sb02g032085.1
Keller	chr_2	Deletion	66965705	66971295	5590	CDS	Sb02g032190.1
Ji2731	chr_2	Deletion	66965719	66971337	5618	CDS	Sb02g032190.1
E-Tian	chr_2	Deletion	66965740	66971302	5562	CDS	Sb02g032190.1
Ji2731	chr_2	Deletion	66974530	66975137	607	CDS	Sb02g032210.1
E-Tian	chr_2	Deletion	66974628	66975238	610	CDS	Sb02g032210.1
E-Tian	chr_2	Deletion	66975386	66979036	3650	CDS	Sb02g032210.1
E-Tian	chr_2	Deletion	66982232	66987681	5449	CDS	Sb02g032213.1
Keller	chr_2	Deletion	67015441	67017740	2299	CDS	Sb02g032250.1
Keller	chr_2	Deletion	67048124	67049521	1397	5-UTR	Sb02g032270.1
Ji2731	chr_2	Deletion	67048244	67049473	1229	5-UTR	Sb02g032270.1
Ji2731	chr_2	Deletion	67067493	67071689	4196	3-UTR	Sb02g032290.1
Keller	chr_2	Deletion	67219950	67221400	1450	CDS	Sb02g032440.1
Ji2731	chr_2	Deletion	67274672	67275181	509	CDS	Sb02g032510.1
Ji2731	chr_2	Deletion	67285557	67286246	689	5-UTR	Sb02g032530.1
Keller	chr_2	Deletion	67285614	67286279	665	5-UTR	Sb02g032530.1
Keller	chr_2	Deletion	67332395	67332864	469	Intron	Sb02g032620.1
Ji2731	chr_2	Deletion	67346860	67347620	760	5-UTR	Sb02g032640.1
Keller	chr_2	Deletion	67346871	67347681	810	5-UTR	Sb02g032640.1
Ji2731	chr_2	Deletion	67386164	67386789	625	3-UTR	Sb02g032725.1
Keller	chr_2	Deletion	67386178	67386800	622	3-UTR	Sb02g032725.1
E-Tian	chr_2	Deletion	67386210	67386789	579	3-UTR	Sb02g032725.1
Keller	chr_2	Deletion	67446472	67447009	537	CDS	Sb02g032820.1
E-Tian	chr_2	Deletion	67534402	67535022	620	CDS	Sb02g032940.1
E-Tian	chr_2	Deletion	67550786	67551321	535	CDS	Sb02g032960.1
Keller	chr_2	Deletion	67550846	67551328	482	CDS	Sb02g032960.1
Keller	chr_2	Deletion	67686221	67686772	551	CDS	Sb02g033060.1
Keller	chr_2	Insertion	67761800	67762018	218	CDS	Sb02g033110.1
E-Tian	chr_2	Deletion	67911971	67912653	682	CDS	Sb02g033220.1
Keller	chr_2	Deletion	67936136	67936796	660	3-UTR	Sb02g033240.1
Keller	chr_2	Deletion	67954668	67956150	1482	CDS	Sb02g033260.1
E-Tian	chr_2	Deletion	67954748	67956150	1402	CDS	Sb02g033260.1
Keller	chr_2	Deletion	67958156	67963017	4861	3-UTR	Sb02g033270.1
Keller	chr_2	Deletion	67992101	67992734	633	5-UTR	Sb02g033330.1
Keller	chr_2	Insertion	68043649	68043858	209	CDS	Sb02g033390.1
Ji2731	chr_2	Insertion	68043686	68043874	188	CDS	Sb02g033390.1
Ji2731	chr_2	Deletion	68075188	68075979	791	5-UTR	Sb02g033430.1
Keller	chr_2	Deletion	68123669	68124224	555	Intron	Sb02g033520.1
Ji2731	chr_2	Deletion	68168169	68168902	733	CDS	Sb02g033570.1
Keller	chr_2	Deletion	68168767	68172296	3529	CDS	Sb02g033580.1
E-Tian	chr_2	Deletion	68186145	68186889	744	CDS	Sb02g033610.1
Ji2731	chr_2	Deletion	68186147	68186884	737	CDS	Sb02g033610.1
Keller	chr_2	Deletion	68186156	68186892	736	CDS	Sb02g033610.1
Keller	chr_2	Deletion	68198127	68198821	694	CDS	Sb02g033620.1
Ji2731	chr_2	Deletion	68198177	68198749	572	CDS	Sb02g033620.1
E-Tian	chr_2	Deletion	68513322	68514107	785	CDS	Sb02g033990.1
E-Tian	chr_2	Insertion	68553907	68554072	165	Intron	Sb02g034040.1
Keller	chr_2	Deletion	68595806	68596377	571	3-UTR	Sb02g034090.1
E-Tian	chr_2	Deletion	68600167	68600748	581	Intron	Sb02g034090.1
Ji2731	chr_2	Deletion	68654632	68655339	707	CDS	Sb02g034150.1
E-Tian	chr_2	Deletion	69089441	69090109	668	CDS	Sb02g034530.1
E-Tian	chr_2	Deletion	69171762	69172280	518	5-UTR	Sb02g034670.1
Ji2731	chr_2	Deletion	69283213	69284201	988	CDS	Sb02g034800.1
E-Tian	chr_2	Deletion	69283220	69283868	648	CDS	Sb02g034800.1
Ji2731	chr_2	Deletion	69284382	69285356	974	CDS	Sb02g034800.1
E-Tian	chr_2	Deletion	69284818	69285431	613	CDS	Sb02g034800.1
Ji2731	chr_2	Deletion	69287983	69292667	4684	CDS	Sb02g034820.1
E-Tian	chr_2	Deletion	69288014	69292676	4662	CDS	Sb02g034820.1
E-Tian	chr_2	Deletion	69347875	69348895	1020	CDS	Sb02g034890.1
Ji2731	chr_2	Deletion	69348161	69348909	748	Intron	Sb02g034890.1
Ji2731	chr_2	Deletion	69444806	69446352	1546	CDS	Sb02g034950.1
Keller	chr_2	Deletion	69444819	69446191	1372	CDS	Sb02g034950.1
E-Tian	chr_2	Deletion	69444859	69446089	1230	CDS	Sb02g034950.1
Keller	chr_2	Deletion	69520249	69520684	435	CDS	Sb02g035000.1
Keller	chr_2	Deletion	69523084	69523943	859	Intron	Sb02g035000.1
Ji2731	chr_2	Insertion	69624693	69624926	233	CDS	Sb02g035130.1
Ji2731	chr_2	Deletion	69648372	69648985	613	3-UTR	Sb02g035180.1
E-Tian	chr_2	Deletion	69648375	69648879	504	3-UTR	Sb02g035180.1
Keller	chr_2	Deletion	69648397	69649046	649	3-UTR	Sb02g035180.1
E-Tian	chr_2	Deletion	69649481	69649929	448	CDS	Sb02g035180.1
Keller	chr_2	Deletion	69649482	69649933	451	CDS	Sb02g035180.1
Ji2731	chr_2	Deletion	69649504	69649934	430	CDS	Sb02g035180.1
E-Tian	chr_2	Deletion	69651334	69653475	2141	CDS	Sb02g035180.1
Ji2731	chr_2	Deletion	69651338	69653525	2187	CDS	Sb02g035180.1
Keller	chr_2	Deletion	69651369	69653528	2159	CDS	Sb02g035180.1
Ji2731	chr_2	Deletion	69711353	69712189	836	CDS	Sb02g035260.1
Keller	chr_2	Deletion	69711613	69712453	840	Intron	Sb02g035260.1
E-Tian	chr_2	Deletion	69711654	69712450	796	Intron	Sb02g035260.1
Ji2731	chr_2	Deletion	69794944	69799554	4610	CDS	Sb02g035355.1
Keller	chr_2	Deletion	69794960	69799526	4566	CDS	Sb02g035355.1
E-Tian	chr_2	Deletion	69795096	69799483	4387	CDS	Sb02g035355.1
Ji2731	chr_2	Deletion	69821499	69822177	678	Intron	Sb02g035380.1
Keller	chr_2	Deletion	69821592	69822255	663	Intron	Sb02g035380.1
E-Tian	chr_2	Deletion	69836273	69838225	1952	3-UTR	Sb02g035390.1
Keller	chr_2	Deletion	69836384	69838256	1872	3-UTR	Sb02g035390.1
Ji2731	chr_2	Deletion	69894585	69895122	537	CDS	Sb02g035465.1
Keller	chr_2	Insertion	69921067	69921285	218	3-UTR	Sb02g035490.1
Ji2731	chr_2	Deletion	69946033	69949604	3571	CDS	Sb02g035530.1
Ji2731	chr_2	Insertion	69950526	69950791	265	CDS	Sb02g035530.1
E-Tian	chr_2	Deletion	70068807	70069349	542	5-UTR	Sb02g035720.1
Ji2731	chr_2	Deletion	70180139	70180888	749	CDS	Sb02g035800.1
Keller	chr_2	Deletion	70180207	70180877	670	CDS	Sb02g035800.1
E-Tian	chr_2	Deletion	70180216	70180928	712	CDS	Sb02g035800.1
Keller	chr_2	Deletion	70251848	70252243	395	Intron	Sb02g035860.1
E-Tian	chr_2	Deletion	70251882	70252233	351	Intron	Sb02g035860.1
Ji2731	chr_2	Insertion	70252580	70252784	204	CDS	Sb02g035860.1
Ji2731	chr_2	Deletion	70278173	70279238	1065	CDS	Sb02g035900.1
Keller	chr_2	Deletion	70278307	70279209	902	CDS	Sb02g035900.1
E-Tian	chr_2	Deletion	70278336	70279164	828	CDS	Sb02g035900.1
Keller	chr_2	Deletion	70293568	70299507	5939	CDS	Sb02g035915.1
E-Tian	chr_2	Deletion	70293633	70299498	5865	CDS	Sb02g035915.1
Ji2731	chr_2	Deletion	70349311	70349899	588	Intron	Sb02g035960.1
Ji2731	chr_2	Deletion	70377075	70377550	475	CDS	Sb02g036000.1
Ji2731	chr_2	Deletion	70456693	70457413	720	CDS	Sb02g036060.1
Ji2731	chr_2	Deletion	70589783	70593111	3328	CDS	Sb02g036185.1
Keller	chr_2	Deletion	70589848	70592944	3096	CDS	Sb02g036185.1
E-Tian	chr_2	Deletion	70589891	70592897	3006	CDS	Sb02g036185.1
Keller	chr_2	Deletion	70597819	70598420	601	Intron	Sb02g036190.1
Keller	chr_2	Deletion	70608609	70612870	4261	Intron	Sb02g036190.1
Ji2731	chr_2	Deletion	70608613	70612899	4286	Intron	Sb02g036190.1
E-Tian	chr_2	Deletion	70608615	70612863	4248	Intron	Sb02g036190.1
E-Tian	chr_2	Insertion	70637839	70638068	229	Intron	Sb02g036230.1
Keller	chr_2	Insertion	70637924	70638094	170	Intron	Sb02g036230.1
Ji2731	chr_2	Deletion	70674808	70678215	3407	CDS	Sb02g036255.1
E-Tian	chr_2	Deletion	70674808	70678128	3320	CDS	Sb02g036255.1
Ji2731	chr_2	Deletion	70797297	70798323	1026	CDS	Sb02g036390.1
Ji2731	chr_2	Deletion	70864577	70865914	1337	CDS	Sb02g036445.1
E-Tian	chr_2	Deletion	70864635	70865918	1283	CDS	Sb02g036445.1
Keller	chr_2	Deletion	70864703	70865997	1294	CDS	Sb02g036445.1
Ji2731	chr_2	Deletion	70890932	70898616	7684	3-UTR	Sb02g036470.1
E-Tian	chr_2	Deletion	70890942	70898650	7708	3-UTR	Sb02g036470.1
E-Tian	chr_2	Insertion	71237143	71237349	206	3-UTR	Sb02g036810.1
Ji2731	chr_2	Insertion	71237149	71237381	232	3-UTR	Sb02g036810.1
Keller	chr_2	Insertion	71237192	71237448	256	3-UTR	Sb02g036810.1
E-Tian	chr_2	Deletion	71301011	71302571	1560	CDS	Sb02g036860.1
E-Tian	chr_2	Insertion	71415746	71416009	263	CDS	Sb02g036980.1
Ji2731	chr_2	Deletion	71424723	71425518	795	5-UTR	Sb02g037000.1
Ji2731	chr_2	Deletion	71456165	71457780	1615	CDS	Sb02g037050.1
E-Tian	chr_2	Deletion	71456199	71457781	1582	CDS	Sb02g037050.1
Ji2731	chr_2	Deletion	71459526	71461150	1624	CDS	Sb02g037060.1
E-Tian	chr_2	Deletion	71459544	71461138	1594	CDS	Sb02g037060.1
Ji2731	chr_2	Deletion	71462454	71463589	1135	Intron	Sb02g037060.1
Ji2731	chr_2	Insertion	71523194	71523434	240	CDS	Sb02g037130.1
Ji2731	chr_2	Deletion	71538371	71540466	2095	Intron	Sb02g037150.1
Keller	chr_2	Deletion	71607485	71608124	639	3-UTR	Sb02g037260.1
Keller	chr_2	Deletion	71692745	71693165	420	Intron	Sb02g037390.1
E-Tian	chr_2	Deletion	71788916	71789629	713	3-UTR	Sb02g037520.1
Ji2731	chr_2	Deletion	71897030	71901328	4298	CDS	Sb02g037595.1
Ji2731	chr_2	Deletion	71992949	71993603	654	3-UTR	Sb02g037690.1
Ji2731	chr_2	Deletion	72001334	72002001	667	Intron	Sb02g037700.1
Ji2731	chr_2	Insertion	72039438	72039732	294	CDS	Sb02g037750.1
Ji2731	chr_2	Deletion	72187148	72187844	696	5-UTR	Sb02g037900.1
Ji2731	chr_2	Deletion	72308179	72308617	438	Intron	Sb02g038010.1
Ji2731	chr_2	Deletion	72324295	72328053	3758	Intron	Sb02g038020.1
Keller	chr_2	Deletion	72738897	72739600	703	CDS	Sb02g038510.1
Ji2731	chr_2	Deletion	72738946	72739455	509	CDS	Sb02g038510.1
E-Tian	chr_2	Deletion	72739044	72739448	404	CDS	Sb02g038510.1
Ji2731	chr_2	Deletion	72751192	72751958	766	Intron	Sb02g038530.1
E-Tian	chr_2	Deletion	72751234	72752041	807	Intron	Sb02g038530.1
E-Tian	chr_2	Insertion	72772289	72772496	207	CDS	Sb02g038560.1
E-Tian	chr_2	Deletion	72773800	72774412	612	3-UTR	Sb02g038560.1
Ji2731	chr_2	Deletion	72773810	72774419	609	3-UTR	Sb02g038560.1
Ji2731	chr_2	Deletion	72941075	72941704	629	CDS	Sb02g038760.1
Ji2731	chr_2	Deletion	72989177	72990208	1031	Intron	Sb02g038820.1
Ji2731	chr_2	Deletion	73007768	73008456	688	CDS	Sb02g038860.1
Ji2731	chr_2	Deletion	73058793	73059318	525	Intron	Sb02g038890.1
E-Tian	chr_2	Deletion	73058826	73059220	394	Intron	Sb02g038890.1
Keller	chr_2	Deletion	73093973	73094477	504	CDS	Sb02g038930.1
Ji2731	chr_2	Deletion	73094008	73094453	445	CDS	Sb02g038930.1
E-Tian	chr_2	Deletion	73094016	73094508	492	CDS	Sb02g038930.1
E-Tian	chr_2	Deletion	73320348	73320874	526	CDS	Sb02g039180.1
Ji2731	chr_2	Insertion	73416211	73416430	219	5-UTR	Sb02g039290.1
Ji2731	chr_2	Deletion	73528926	73535337	6411	3-UTR	Sb02g039433.1
E-Tian	chr_2	Insertion	73555856	73556100	244	Intron	Sb02g039450.1
E-Tian	chr_2	Deletion	73585846	73586384	538	CDS	Sb02g039490.1
E-Tian	chr_2	Insertion	73638651	73638885	234	CDS	Sb02g039570.1
Keller	chr_2	Insertion	73638657	73638897	240	CDS	Sb02g039570.1
Ji2731	chr_2	Insertion	73660087	73660344	257	3-UTR	Sb02g039610.1
E-Tian	chr_2	Deletion	73706677	73707218	541	CDS	Sb02g039650.1
Keller	chr_2	Deletion	73706704	73707160	456	CDS	Sb02g039650.1
Ji2731	chr_2	Deletion	73706751	73707404	653	CDS	Sb02g039650.1
Ji2731	chr_2	Insertion	73708229	73708503	274	3-UTR	Sb02g039650.1
E-Tian	chr_2	Insertion	73708229	73708492	263	3-UTR	Sb02g039650.1
E-Tian	chr_2	Deletion	73721848	73725410	3562	CDS	Sb02g039670.1
Keller	chr_2	Deletion	73721854	73725464	3610	CDS	Sb02g039670.1
E-Tian	chr_2	Insertion	73756155	73756299	144	5-UTR	Sb02g039700.1
Ji2731	chr_2	Deletion	73778968	73779656	688	Intron	Sb02g039730.1
Keller	chr_2	Deletion	73779009	73779616	607	Intron	Sb02g039730.1
E-Tian	chr_2	Deletion	73779067	73779754	687	CDS	Sb02g039730.1
E-Tian	chr_2	Deletion	73895829	73902184	6355	CDS	Sb02g039805.1
Ji2731	chr_2	Deletion	73895853	73902232	6379	CDS	Sb02g039805.1
Keller	chr_2	Deletion	73895959	73902205	6246	CDS	Sb02g039805.1
Ji2731	chr_2	Deletion	73982899	73983462	563	3-UTR	Sb02g039830.1
Keller	chr_2	Deletion	74014801	74015500	699	CDS	Sb02g039876.1
Keller	chr_2	Deletion	74039046	74040348	1302	3-UTR	Sb02g039930.1
E-Tian	chr_2	Deletion	74039178	74040355	1177	3-UTR	Sb02g039930.1
Ji2731	chr_2	Deletion	74039187	74040387	1200	3-UTR	Sb02g039930.1
E-Tian	chr_2	Deletion	74080840	74081340	500	CDS	Sb02g039970.1
E-Tian	chr_2	Deletion	74149812	74150920	1108	CDS	Sb02g040075.1
Keller	chr_2	Insertion	74319628	74319944	316	CDS	Sb02g040350.1
Ji2731	chr_2	Deletion	74491732	74499050	7318	3-UTR	Sb02g040570.1
E-Tian	chr_2	Deletion	74491865	74499055	7190	3-UTR	Sb02g040570.1
E-Tian	chr_2	Deletion	74561569	74564736	3167	3-UTR	Sb02g040640.1
E-Tian	chr_2	Deletion	74672469	74677867	5398	CDS	Sb02g040770.1
Keller	chr_2	Insertion	74672909	74673026	117	CDS	Sb02g040770.1
Ji2731	chr_2	Deletion	74759334	74759986	652	CDS	Sb02g040830.1
Ji2731	chr_2	Deletion	74762146	74762824	678	3-UTR	Sb02g040840.1
Ji2731	chr_2	Deletion	74831116	74831811	695	CDS	Sb02g040930.1
Keller	chr_2	Deletion	75054115	75055262	1147	CDS	Sb02g041193.1
Ji2731	chr_2	Deletion	75054293	75055272	979	CDS	Sb02g041193.1
E-Tian	chr_2	Deletion	75054309	75055289	980	CDS	Sb02g041193.1
Keller	chr_2	Deletion	75093542	75095617	2075	CDS	Sb02g041220.1
Keller	chr_2	Deletion	75096171	75097764	1593	CDS	Sb02g041220.1
Ji2731	chr_2	Deletion	75096233	75096780	547	CDS	Sb02g041220.1
E-Tian	chr_2	Deletion	75096358	75096888	530	CDS	Sb02g041220.1
Ji2731	chr_2	Deletion	75131506	75138735	7229	CDS	Sb02g041255.1
Keller	chr_2	Deletion	75142138	75144320	2182	CDS	Sb02g041260.1
E-Tian	chr_2	Deletion	75153308	75154090	782	CDS	Sb02g041280.1
Ji2731	chr_2	Deletion	75153329	75154081	752	CDS	Sb02g041280.1
Ji2731	chr_2	Deletion	75155678	75161211	5533	3-UTR	Sb02g041280.1
E-Tian	chr_2	Deletion	75155692	75161191	5499	3-UTR	Sb02g041280.1
E-Tian	chr_2	Insertion	75282242	75282424	182	CDS	Sb02g041470.1
E-Tian	chr_2	Deletion	75443757	75449284	5527	Intron	Sb02g041690.1
Keller	chr_2	Deletion	75455932	75458619	2687	CDS	Sb02g041710.1
Ji2731	chr_2	Deletion	75860278	75865378	5100	CDS	Sb02g042140.1
E-Tian	chr_2	Deletion	75954482	75956182	1700	CDS	Sb02g042260.1
Ji2731	chr_2	Deletion	75954510	75956267	1757	CDS	Sb02g042260.1
Keller	chr_2	Deletion	75954529	75956165	1636	CDS	Sb02g042260.1
Ji2731	chr_2	Deletion	76032052	76039889	7837	CDS	Sb02g042350.1
Keller	chr_2	Insertion	76098122	76098399	277	3-UTR	Sb02g042380.1
Ji2731	chr_2	Insertion	76512238	76512417	179	3-UTR	Sb02g042770.1
Ji2731	chr_2	Deletion	76516827	76517288	461	Intron	Sb02g042780.1
Keller	chr_2	Deletion	76629777	76630509	732	3-UTR	Sb02g042910.1
Ji2731	chr_2	Deletion	76648014	76648704	690	5-UTR	Sb02g042920.1
Keller	chr_2	Deletion	76648029	76648675	646	5-UTR	Sb02g042920.1
E-Tian	chr_2	Deletion	76648055	76648684	629	5-UTR	Sb02g042920.1
E-Tian	chr_2	Deletion	76718366	76718910	544	Intron	Sb02g042970.1
Keller	chr_2	Deletion	76718366	76718896	530	Intron	Sb02g042970.1
Ji2731	chr_2	Deletion	76718397	76718902	505	Intron	Sb02g042970.1
Ji2731	chr_2	Insertion	76799323	76799529	206	3-UTR	Sb02g043010.1
Keller	chr_2	Insertion	76799331	76799526	195	3-UTR	Sb02g043010.1
E-Tian	chr_2	Insertion	76799387	76799536	149	3-UTR	Sb02g043010.1
E-Tian	chr_2	Deletion	77019977	77020666	689	CDS	Sb02g043220.1
Keller	chr_2	Deletion	77089651	77090085	434	3-UTR	Sb02g043280.1
Ji2731	chr_2	Deletion	77089666	77090038	372	3-UTR	Sb02g043280.1
E-Tian	chr_2	Deletion	77089703	77090083	380	3-UTR	Sb02g043280.1
Ji2731	chr_2	Deletion	77271115	77271651	536	CDS	Sb02g043440.1
Ji2731	chr_2	Deletion	77293372	77293816	444	CDS	Sb02g043465.1
Ji2731	chr_2	Insertion	77309814	77309921	107	Intron	Sb02g043490.1
Ji2731	chr_2	Insertion	77309957	77310079	122	Intron	Sb02g043490.1
Ji2731	chr_2	Deletion	77802429	77803575	1146	CDS	Sb02g044010.1
Keller	chr_3	Deletion	311826	312832	1006	Intron	Sb03g000440.1
Ji2731	chr_3	Deletion	311928	312830	902	Intron	Sb03g000440.1
Keller	chr_3	Deletion	527451	528270	819	CDS	Sb03g000725.1
Ji2731	chr_3	Deletion	527479	528284	805	CDS	Sb03g000725.1
Ji2731	chr_3	Deletion	553188	558018	4830	CDS	Sb03g000760.1
Ji2731	chr_3	Deletion	787135	787635	500	CDS	Sb03g000940.1
Keller	chr_3	Deletion	787196	787765	569	CDS	Sb03g000940.1
Ji2731	chr_3	Deletion	850082	857887	7805	CDS	Sb03g001040.1
Keller	chr_3	Deletion	850109	857849	7740	CDS	Sb03g001040.1
E-Tian	chr_3	Deletion	850212	857942	7730	CDS	Sb03g001040.1
Keller	chr_3	Insertion	957806	958024	218	Intron	Sb03g001130.1
Keller	chr_3	Deletion	1689348	1690034	686	CDS	Sb03g001840.1
Ji2731	chr_3	Insertion	1724836	1725096	260	CDS	Sb03g001880.1
E-Tian	chr_3	Deletion	1850645	1851027	382	CDS	Sb03g001990.1
Keller	chr_3	Deletion	1937072	1937642	570	CDS	Sb03g002070.1
E-Tian	chr_3	Deletion	1937319	1937705	386	CDS	Sb03g002070.1
Keller	chr_3	Deletion	1973888	1975408	1520	CDS	Sb03g002140.1
Keller	chr_3	Deletion	1983560	1988800	5240	CDS	Sb03g002145.1
Ji2731	chr_3	Deletion	2090900	2095650	4750	CDS	Sb03g002280.1
E-Tian	chr_3	Deletion	2090945	2095609	4664	CDS	Sb03g002280.1
Keller	chr_3	Insertion	2149307	2149612	305	CDS	Sb03g002390.1
Keller	chr_3	Deletion	2150213	2151402	1189	CDS	Sb03g002390.1
Keller	chr_3	Deletion	2544780	2545592	812	CDS	Sb03g002650.1
Ji2731	chr_3	Deletion	2929297	2933321	4024	3-UTR	Sb03g002920.1
E-Tian	chr_3	Deletion	2929404	2933301	3897	3-UTR	Sb03g002920.1
E-Tian	chr_3	Insertion	3175390	3175579	189	5-UTR	Sb03g003090.1
Ji2731	chr_3	Deletion	3221236	3221925	689	3-UTR	Sb03g003120.1
E-Tian	chr_3	Deletion	3332362	3338384	6022	CDS	Sb03g003205.1
Keller	chr_3	Deletion	3332377	3338362	5985	CDS	Sb03g003205.1
Ji2731	chr_3	Deletion	3332393	3338370	5977	CDS	Sb03g003205.1
E-Tian	chr_3	Deletion	3485003	3493530	8527	CDS	Sb03g003305.1
Ji2731	chr_3	Deletion	3485014	3493572	8558	CDS	Sb03g003305.1
Ji2731	chr_3	Deletion	3611501	3612200	699	3-UTR	Sb03g003390.1
Ji2731	chr_3	Deletion	3621294	3621792	498	CDS	Sb03g003400.1
Ji2731	chr_3	Deletion	3648654	3649443	789	5-UTR	Sb03g003440.1
Ji2731	chr_3	Deletion	3655578	3656050	472	Intron	Sb03g003450.1
Ji2731	chr_3	Deletion	3751245	3752148	903	CDS	Sb03g003520.1
Keller	chr_3	Deletion	3751271	3752038	767	Intron	Sb03g003520.1
[truncated: 3,514 more rows]

## Sheet: S2
Table S1.2. The detail information of 851 PAVs for the experimental verification of polymorphism between three sorghum lines and BTx623.
PAVs	Accession	Chr	Type	SV Start	SV end	Length (bp)	Region	Transcript ID	Sequence data			PCR results			Sequence data vs PCR results			Forward Primer (5' to 3')	Reverse Primer (5' to 3')
									Ji2731	E-Tian	Keller	Ji2731	E-Tian	Keller	Ji2731	E-Tian	Keller
Sb01sPAV001	Ji2731	chr_1	Deletion	14341298	14341652	354	CDS	Sb01g014995.1	+	-	-	+	-	-				CAGTGGAATGTGGAGATAACCT	GGTCGGTCGCTAACTATTCAG
Sb01sPAV002	Ji2731	chr_1	Deletion	15252697	15253310	613	Intron	Sb01g015660.1	+	-	-	+	-	-				GCCATGTTCAGTCTACCGATT	CATACCATTGTCTGCCACCAT
Sb01sPAV003	Ji2731	chr_1	Insertion	15869008	15869274	266	CDS	Sb01g016090.1	+	-	-	+	-	-				GACGAGGACGAGGTGATGTA	CGTAGTAGGTGGAGGTGGAG
Sb01sPAV004	E-Tian	chr_1	Deletion	17062012	17062557	545	Intron	Sb01g016850.1	-	+	+	-	+	+				TTACCTTGTGCCGTGTCTGT	CGTTACTTGCTCTGCGAACA
	Keller	chr_1	Deletion	17062053	17062469	416	Intron	Sb01g016850.1
Sb01sPAV005	E-Tian	chr_1	Deletion	18163717	18164558	841	CDS	Sb01g017620.1	-	+	-	-	+	+			N	CGTCGTCATCTTCTGCTACATC	TCTCACAATGGACCAGCCTATT
Sb01sPAV006	Ji2731	chr_1	Deletion	19139937	19140463	526	5-UTR	Sb01g018400.1	+	-	-	-	-	-	P			ACGATGATGAGCACCAGGAC	GCTGTGACTGTGGGAGATGT
Sb01sPAV007	Ji2731	chr_1	Deletion	23846153	23847000	847	Intron	Sb01g020835.1	+	-	-	+	-	-				TGCCTTTGCTTAACCTATTCCA	TGTCAGTGCCAAGAAGTACAG
Sb01sPAV008	Ji2731	chr_1	Deletion	47066269	47066752	483	CDS	Sb01g027370.1	+	-	-	+	-	-				AGGTTCGTCACGGCATACAT	CGCTACAGGAAGTGCTACAGA
Sb01sPAV009	E-Tian	chr_1	Deletion	52578418	52578967	549	CDS	Sb01g030260.1	-	+	-	-	+	+			N	TCTGGAGCAAGGCGGAGTA	GAATGGTGTAGGCGTGTGATG
Sb01sPAV010	Ji2731	chr_1	Insertion	60508176	60508516	340	3-UTR	Sb01g036940.1	+	+	-	+	+	-				GGAAGAAGAACGAGGTGGTCT	GCGGCAAATAAAGGGAAGTGA
	E-Tian	chr_1	Insertion	60507995	60508276	281	3-UTR	Sb01g036940.1
Sb01sPAV011	E-Tian	chr_1	Insertion	63688112	63688330	218	CDS	Sb01g040340.1	-	+	-	-	-	-		P		CATACTGTCGTGTGCGTCTT	GTGTCAGAAGTCAGAGTTCCAT
Sb01sPAV012	Ji2731	chr_1	Insertion	71446289	71446507	218	CDS	Sb01g048420.1	+	-	-	+	+	-		N		ACACCCACCTTCACAAACCTT	CCGTCGCTCTCACATATTCCT
Sb02sPAV001	Ji2731	chr_2	Deletion	319381	319911	530	5-UTR	Sb02g000380.1	+	-	+	+	-	+				GACGGCGACCTTCTTGTTATG	CAGCAGCAGCAGCATCATC
	Keller	chr_2	Deletion	319382	319922	540	5-UTR	Sb02g000380.1
Sb02sPAV002	Ji2731	chr_2	Insertion	681914	682166	252	5-UTR	Sb02g000840.1	+	-	-	+	+	+		N	N	AGTTCTCTTTCTCTGATGGAGT	ATCTGCTTGCTGGCTGTG
Sb03sPAV001	Ji2731	chr_3	Deletion	53329375	53329965	590	CDS	Sb03g026530.1	+	-	-	+	-	-				TCATGTATTCATGTCCCTTCCC	TTGCTGCTTCCGCTTGTC
Sb03sPAV002	Ji2731	chr_3	Deletion	53342997	53343569	572	CDS	Sb03g026540.1	+	-	+	+	-	+				TTGGAGTGTTGGCTGTATTCTT	GCGTGGCAAGTTGATGGATA
	Keller	chr_3	Deletion	53343030	53343534	504	CDS	Sb03g026540.1
Sb03sPAV003	E-Tian	chr_3	Deletion	56130253	56130687	434	CDS	Sb03g028350.1	-	+	-	-	+	-				AGCAAGACTGAACCAGAGACA	TTAGGCAACAGCAGATGACAG
Sb03sPAV004	Ji2731	chr_3	Deletion	57157656	57158618	962	CDS	Sb03g028990.1	+	-	-	+	-	-				TGGAATGGTTGTGGACGAGAA	CGAGGTGCTCTACTATGACGAA
Sb03sPAV005	E-Tian	chr_3	Deletion	57333716	57334222	506	3-UTR	Sb03g029190.1	-	+	-	+	+	-	N			CACTACGACTTCGTCAATGGAA	TTGGTTGTGGAGGTCCTAACA
Sb03sPAV006	E-Tian	chr_3	Insertion	62466572	62466719	147	CDS	Sb03g034245.1	-	+	+	-	+	+				CTTGGTGTCAGGCTAGGAGAG	GTTGGAGTCCGTGCTGTCA
	Keller	chr_3	Insertion	62466599	62466759	160	CDS	Sb03g034245.1
Sb03sPAV007	E-Tian	chr_3	Insertion	65152610	65152783	173	3-UTR	Sb03g037130.1	-	+	-	-	-	-		P		ATATGACTATGAGGCACGGAGT	AGAGGTGTGGAGCGTTGAG
Sb03sPAV008	Ji2731	chr_3	Deletion	66611581	66612166	585	CDS	Sb03g038800.1	+	-	-	+	-	-				AGTTACGATAGCGGCGAGAA	AGAGCACGAGGTTCCAGATG
Sb03sPAV009	Ji2731	chr_3	Deletion	67606400	67606951	551	CDS	Sb03g039960.1	+	-	-	+	+	-		N		ATACTTGTGCAGGAATGTGGTT	TAGCGGGTCTGAATCGGTAG
Sb04sPAV001	Ji2731	chr_4	Deletion	57588379	57588840	461	Intron	Sb04g027690.1	+	-	-	+	-	-				TTCTAACACCATGATGCCGTAA	GAATGAATGCTTGACCAACACT
Sb04sPAV002	Ji2731	chr_4	Insertion	59969199	59969433	234	Intron	Sb04g029920.1	+	-	-	+	-	-				GTGGCGACTGTCTCTTCCT	GTGTGCTTCATCTTGTTACCAA
	Ji2731	chr_4	Insertion	59969335	59969615	280	Intron	Sb04g029920.1
Sb04sPAV003	E-Tian	chr_4	Deletion	60486252	60486796	544	Intron	Sb04g030510.1	-	+	+	+	+	+	N			GCTACCATGCATTTCTGATTAG	GTGGCAGGAACAATGATGAC
	Keller	chr_4	Deletion	60486219	60486870	651	CDS	Sb04g030510.1
Sb04sPAV004	E-Tian	chr_4	Deletion	61416978	61417705	727	CDS	Sb04g031450.1	-	+	+	-	+	+				TTAAGCCATTCAGGACCATCG	TCTGTCAGTAGCCGAGCAA
	Keller	chr_4	Deletion	61416980	61417818	838	CDS	Sb04g031450.1
Sb04sPAV005	Ji2731	chr_4	Deletion	65888835	65889485	650	3-UTR	Sb04g036110.1	+	-	-	+	-	-				TCAGCAGCGAAGCAAGTCT	GGAGTATGCGTGACAACCATC
Sb04sPAV006	Ji2731	chr_4	Deletion	66887646	66888134	488	CDS	Sb04g037210.1	+	-	+	+	+	+		N		CGAGGTTGAAGAGCATAAGGTT	AAAGGCGGAAAGGGCAAAG
	Keller	chr_4	Deletion	66887485	66888065	580	CDS	Sb04g037210.1
Sb05sPAV001	E-Tian	chr_5	Deletion	2880929	2881712	783	CDS	Sb05g002698.1	-	+	+	-	+	+				CTTCCTTCAAGCACAGATCACA	GGATGGTGGTGTTGGTAGAGA
	Keller	chr_5	Deletion	2880954	2881780	826	CDS	Sb05g002698.1
Sb05sPAV002	E-Tian	chr_5	Deletion	2981377	2981915	538	Intron	Sb05g002770.1	-	+	+	-	+	+				GTGAGTTGGACCTGGACATGA	GAGAGACCTACCCGCCCTAT
	Keller	chr_5	Deletion	2981353	2981951	598	Intron	Sb05g002770.1
Sb05sPAV003	Ji2731	chr_5	Insertion	3682102	3682302	200	CDS	Sb05g003310.1	+	-	-	+	-	-				ATTCCTCCTGGCTATTCTCCG	CGCACTAGAGTCAACTATCACC
	Ji2731	chr_5	Insertion	3682250	3682472	222	CDS	Sb05g003310.1
Sb05sPAV004	Ji2731	chr_5	Deletion	3709246	3710316	1070	CDS	Sb05g003346.1	+	-	-	+	+	-		N		GGAGGAGGAGGAGGAGATAGTA	CGACGGTGACAGTTCAAGTG
Sb05sPAV005	E-Tian	chr_5	Deletion	56917610	56918007	397	CDS	Sb05g024000.1	-	+	-	-	+	-				CAACCTCTCCTTCACCTCGTA	ACTCCGACTCCGACTGTCT
Sb05sPAV006	E-Tian	chr_5	Insertion	57724932	57725156	224	Intron	Sb05g024500.1	-	+	-	-	-	-		P		CCAAGAAGGTGAGGACCAA	GCTCTGCTCAACAAATCTAATC
Sb05sPAV007	Ji2731	chr_5	Deletion	59353319	59354578	1259	CDS	Sb05g025870.1	+	-	-	+	-	-				TGCCAAGCTGAGTGATCTGTT	TAGTCCACCTATTGCGAATTGC
Sb05sPAV008	E-Tian	chr_5	Deletion	60631218	60632638	1420	CDS	Sb05g026640.1	-	+	-	-	+	-				CCTCCACACCTCTGCTACTT	GGCTCCTTATGTCTCATTCTCA
Sb06sPAV001	Ji2731	chr_6	Deletion	1822330	1823000	670	CDS	Sb06g001260.1	+	-	-	+	-	-				GGTCTGATGCTGGAGATGC	TGCGACGACTGTGTTTGAAT
Sb06sPAV002	Ji2731	chr_6	Deletion	3550615	3551585	970	CDS	Sb06g001940.1	+	-	-	+	-	-				TCGTGTGTCAGTCCATTTATCA	CGACGGTGAGGATGAGACA
Sb06sPAV003	E-Tian	chr_6	Insertion	7713932	7714190	258	3-UTR	Sb06g003570.1	-	+	+	+	+	+	N			TGTACGCTGGTTCTAGTAGAGT	CATTCTGACGCCGCTTGAA
	Keller	chr_6	Insertion	7713874	7714060	186	3-UTR	Sb06g003570.1
Sb06sPAV004	Ji2731	chr_6	Deletion	8932373	8933815	1442	5-UTR	Sb06g004030.1	+	+	-	-	-	-	P	P		TGGTGTAGTCGTTGGAGAGG	CAACAGACCGTCCATTGAAGTA
	E-Tian	chr_6	Deletion	8932429	8933810	1381	5-UTR	Sb06g004030.1
Sb06sPAV005	E-Tian	chr_6	Insertion	42441209	42441395	186	Intron	Sb06g015200.1	-	+	-	+	+	-	N			GCCTAGTTACTCTGTGATTGGA	TGTTGCCTGCTGCTCTTG
Sb06sPAV006	Ji2731	chr_6	Deletion	43207636	43209306	1670	CDS	Sb06g015595.1	+	+	-	+	+	+			N	GCTTTACTTACAGGCTCATCCA	TACCGCTTCTTCCTTGAATGTC
	E-Tian	chr_6	Deletion	43207741	43209312	1571	3-UTR	Sb06g015595.1
Sb06sPAV007	E-Tian	chr_6	Deletion	45310481	45310988	507	CDS	Sb06g016530.1	-	+	-	-	+	-				CTTGTGGTGCTTCTCCTTCTT	ACAACTCGTGGAACCAATTACT
Sb06sPAV008	Ji2731	chr_6	Deletion	45896282	45896782	500	CDS	Sb06g016790.1	+	+	+	-	-	-	P	P	P	TTGAGTGGCTGAAGACAATGG	ACGACCAGGCATACCAGATT
	E-Tian	chr_6	Deletion	45896237	45896798	561	CDS	Sb06g016790.1
	Keller	chr_6	Deletion	45896294	45896808	514	CDS	Sb06g016790.1
Sb06sPAV009	Ji2731	chr_6	Deletion	45940306	45940754	448	3-UTR	Sb06g016840.1	+	-	-	-	-	-	P			AGCATTGTTGGTCGGTTGTG	TAGAATCGGAGGCAGGAGGA
Sb06sPAV010	Ji2731	chr_6	Deletion	49038452	49039213	761	Intron	Sb06g019480.1	+	-	-	+	-	-				CGCTTGACTACGACTTGAATGT	AGGATCGGGTGTTGACCAAAT
Sb07sPAV001	E-Tian	chr_7	Deletion	125894	126526	632	5-UTR	Sb07g000290.1	-	+	-	-	+	+			N	TGAAGCATTCATCCTCAATCCT	CAAAGCACAGCCTGGACTC
Sb07sPAV002	E-Tian	chr_7	Insertion	1837459	1837715	256	Intron	Sb07g001580.1	-	+	+	-	+	+				CGCATAGCAGCATATCCTCAG	CCTTGTGCCACTCGGTATCT
	Keller	chr_7	Insertion	1837540	1837769	229	Intron	Sb07g001580.1
Sb07sPAV003	E-Tian	chr_7	Insertion	2913946	2914174	228	CDS	Sb07g002730.1	-	+	+	+	+	+	N			TGAACGACTTGGACATACAGAG	ATAATTTGGAATGGAGGGAGCA
	Keller	chr_7	Insertion	2913918	2914180	262	CDS	Sb07g002730.1
Sb07sPAV004	Ji2731	chr_7	Insertion	2917197	2917406	209	CDS	Sb07g002740.1	+	-	-	+	+	+		N	N	AACCAGACCGCTGCCTATT	AGTTGTTCTTGCTCCGAATGG
Sb07sPAV005	E-Tian	chr_7	Deletion	56817419	56818376	957	CDS	Sb07g022365.1	-	+	-	-	+	-				GCAGAATAGGCTTCACAGTTCA	GGTCCTGGCATGAGTTGGT
Sb07sPAV006	E-Tian	chr_7	Insertion	61536212	61536449	237	CDS	Sb07g026330.1	-	+	-	-	-	-		P		CGCTGCTGTTCTTGTCGTC	GTGCGTCGTACCACAAGGA
Sb07sPAV007	E-Tian	chr_7	Insertion	63615554	63615810	256	CDS	Sb07g028620.1	-	+	-	-	+	-				GAGTGTTCGTTCAGGTTCCATA	TTCCATGTAAGCATCGTCATCC
Sb08sPAV001	Ji2731	chr_8	Deletion	935298	935845	547	CDS	Sb08g001005.1	+	+	+	-	-	-	P	P	P	GAAGTTCTGAAGTGCTGTTGGT	TGGCGGTCCTTACAAGTTGA
	E-Tian	chr_8	Deletion	935095	935791	696	CDS	Sb08g001005.1
	Keller	chr_8	Deletion	935317	935814	497	CDS	Sb08g001005.1
Sb08sPAV002	E-Tian	chr_8	Deletion	3019821	3020215	394	Intron	Sb08g002836.1	-	+	-	-	+	-				GTGCCAGAACATTGCTTACAGT	TCTCCACGGCTCCAACAAC
Sb08sPAV003	Ji2731	chr_8	Insertion	3674695	3674955	260	Intron	Sb08g003330.1	+	+	-	-	-	-	P	P		AACGATTGAACCATCCTCTTCC	GTCCTTACCTACCAGCCTACT
	E-Tian	chr_8	Insertion	3674690	3674875	185	Intron	Sb08g003330.1
	E-Tian	chr_8	Insertion	3674770	3675043	273	Intron	Sb08g003330.1
Sb08sPAV004	E-Tian	chr_8	Deletion	4144463	4145358	895	CDS	Sb08g003620.1	-	+	+	-	+	+				TCATGGAGTTAATTGCCGAGTT	GCCTGGGAGAGTAGTTCCAA
	Keller	chr_8	Deletion	4144406	4145409	1003	CDS	Sb08g003620.1
Sb08sPAV005	Ji2731	chr_8	Deletion	5399331	5400327	996	CDS	Sb08g004490.1	+	+	-	+	+	-				TGGCTCTGGAATGGAACAATG	CCTTGGCAGCATCAATCTCC
	E-Tian	chr_8	Deletion	5399376	5400518	1142	CDS	Sb08g004490.1
Sb08sPAV006	Ji2731	chr_8	Deletion	5411879	5412572	693	5-UTR	Sb08g004500.1	+	-	+	+	-	+				GGAAGGAAGGAGGACTTGAGA	GGCGTGCGAATGGATCTAC
	Keller	chr_8	Deletion	5411974	5412564	590	5-UTR	Sb08g004500.1
Sb08sPAV007	Ji2731	chr_8	Deletion	44422477	44424067	1590	Intron	Sb08g016580.1	+	+	+	+	+	+				AGTTAGTTGGTGAGTTGGATGA	TTCAGATCAGGCCAGCATTG
	E-Tian	chr_8	Deletion	44422386	44424110	1724	Intron	Sb08g016580.1
	Keller	chr_8	Deletion	44422391	44424075	1684	Intron	Sb08g016580.1
Sb09sPAV001	E-Tian	chr_9	Insertion	23659	23867	208	CDS	Sb09g000200.1	-	+	-	-	+	-				AGAGAAGGCATGGTACTGGTA	CCGTCAAGGACAGGTTCCA
Sb09sPAV002	Ji2731	chr_9	Insertion	5319838	5320146	308	CDS	Sb09g004410.1	+	+	-	+	+	+			N	AGTCCACTGCCTGTTGTTCA	CCTCTGCTGCCACTTATTCAC
	E-Tian	chr_9	Insertion	5319909	5320180	271	CDS	Sb09g004410.1
Sb09sPAV003	Ji2731	chr_9	Deletion	5584451	5585343	892	Intron	Sb09g004610.1	+	-	-	+	-	-				CCTTCCTCCCTTTCCCTCTG	ACTAGACATGGCATGGTTCCTA
Sb09sPAV004	E-Tian	chr_9	Deletion	5779919	5780456	537	CDS	Sb09g004740.1	-	+	-	-	+	-				GACATCCACTTCAACTCACAGA	CTCATCTCGCTTCGCAGAC
Sb09sPAV005	Ji2731	chr_9	Deletion	6839715	6840568	853	CDS	Sb09g005340.1	+	-	-	+	-	-				CCAAAGACGAACAAACCAGCAT	TTCTCCTTCCGCCGCATTG
Sb09sPAV006	Ji2731	chr_9	Deletion	7167079	7168649	1570	5-UTR	Sb09g005490.1	+	-	-	+	-	+			N	ATGCTAGGAAGCGAACAGACT	TCGTGTTGTGCTGGTGAGA
Sb09sPAV007	Ji2731	chr_9	Deletion	47931678	47932038	360	Intron	Sb09g019230.1	+	-	-	+	-	-				GCTGGAATCTACTTGGGCAAA	GCTGACCTCATGTGCATACAG
Sb09sPAV008	Ji2731	chr_9	Insertion	48097452	48097631	179	5-UTR	Sb09g019340.1	+	-	-	+	+	-		N		GGAGTGGAGTGTGCGTTACT	GGAGCGAGTTGCCAAGTTATC
Sb09sPAV009	Ji2731	chr_9	Insertion	49328443	49328756	313	CDS	Sb09g020160.1	+	-	-	-	-	-	P			ATGACTGGTTCGGCTGGAG	AACAGGTAGGCAACGGAGAG
Sb10sPAV001	Ji2731	chr_10	Insertion	116354	116561	207	3-UTR	Sb10g000320.1	+	-	-	+	-	-				TGACAAGGATGAACTGAACTGA	ATGAAGATGAGGCGAACAAGT
Sb10sPAV002	Ji2731	chr_10	Insertion	975324	975568	244	Intron	Sb10g001120.1	+	-	-	+	-	-				GCAGGAACTAACAGAAGCACAT	GCGGCGTGTTGTTGTCTT
Sb10sPAV003	E-Tian	chr_10	Insertion	3165182	3165384	202	CDS	Sb10g003640.1	-	+	-	+	+	-	N			GCACGAAGGATTCAGGTTCT	GGTTACAGGCTCATTGCAGTTA
Sb10sPAV004	Ji2731	chr_10	Deletion	5215825	5216354	529	CDS	Sb10g005720.1	+	-	-	+	-	-				TCTGGCATTGGCAAGGTCAT	GTGTCCCGAACCACTTAATGAG
Sb10sPAV005	E-Tian	chr_10	Deletion	8958456	8959348	892	5-UTR	Sb10g008690.1	-	+	-	+	+	-	N			TTCATGCTCGATCTTGTTCACA	GCGGTCTTTGACTCCTGGA
Sb10sPAV006	Ji2731	chr_10	Deletion	46565784	46566524	740	CDS	Sb10g021140.1	+	+	-	+	+	-				TCCAGCAGCTCCGTGAGGAA	CGCTACAGTGTAGAAGCCAGAG
	E-Tian	chr_10	Deletion	46565822	46566511	689	CDS	Sb10g021140.1
Sb10sPAV007	Ji2731	chr_10	Deletion	52564630	52565283	653	CDS	Sb10g023810.1	+	-	-	+	+	+		N	N	ACGTCCTGGAGGAAGTTGAC	ATTAACCACAGCAAGCAAGTGT
PAVs	Accession	Chr	Type	SV Start	SV end	Length (bp)	Region	Transcript ID	Sequence data		PCR results		Sequence data vs PCR results		Forward Primer (5' to 3')	Reverse Primer (5' to 3')
									Ji2731	E-Tian	Ji2731	E-Tian	Ji2731	E-Tian
Sb1-0-1	Ji2731	chr_1	Deletion	863649	864225	576	Intron	Sb01g000900.1	+	-	+	-			TACGATAGACAGCACTGGAAGT	CGTGAAGAAGAAGCGGAAGG
Sb1-0-2	Ji2731	chr_1	Deletion	948072	948776	704	CDS	Sb01g001040.1	+	-	+	/			AACATAGACCACCAGTCCTCC	GCACTTCTTCAACGCCATCA
Sb1-1-1	E-Tian	chr_1	Insertion	1352450	1352645	195	CDS	Sb01g001460.1	-	+	-	+			GAAGGTCTCTGCCGAGGAAT	AGCACCGTTGCCGTAGTT
Sb1-1-2	Ji2731	chr_1	Deletion	1359650	1360379	729	3-UTR	Sb01g001480.1	+	-	/	/			TGTCTGTCCTTGGCTGGTT	CACAAACAAACGAAAGTGCTAC
Sb1-1-3	Ji2731	chr_1	Insertion	1591916	1592139	223	CDS	Sb01g001860.1	+	-	/	/			CGATCCGTTGCCCATTAGATAA	ATCACCATGACGAGCAGGAT
Sb1-1-4	Ji2731	chr_1	Deletion	1961428	1961913	485	Intron	Sb01g002400.1	+	-	+	-			CCACCCTACTCTGCTCTCTTC	GGCTGATGATGACTGATGACTG
Sb1-2-1	E-Tian	chr_1	Deletion	2392356	2392806	450	5-UTR	Sb01g002950.1	-	+	-	+			CTACAGGTCCAGGTTCAATGC	TGCCTCTTCTGCGACATCT
Sb1-2-2	Ji2731	chr_1	Deletion	2785225	2785646	421	Intron	Sb01g003440.1	+	-	+	-			CTGTCTGGCATAGCATTTGGA	CGAATGGTCGGCTTGGAAG
Sb1-2-3	Ji2731	chr_1	Deletion	2925666	2926992	1326	5-UTR	Sb01g003620.1	+	-	+	/			CTCAAGTGACAAGTGCCATAGT	GCGAAGAGACCGACGAAAG
Sb1-2-4	Ji2731	chr_1	Deletion	2931911	2932591	680	3-UTR	Sb01g003630.1	+	-	+	-			GCTAGACTGCTACTGCTATGG	CCGCTCCTCGTACCTAAGTT
Sb1-3-1	Ji2731	chr_1	Deletion	3336105	3336921	816	CDS	Sb01g004140.1	+	-	+	-			GCCTTGGTCGTCGTCTACT	GAAGCAGCAAACATTGTGGAAA
Sb1-3-2	Ji2731	chr_1	Deletion	3501971	3502956	985	Intron	Sb01g004375.1	+	-	-	-	P		AGAATCTTGGAGAGTCACAACA	ACATTTACGCCTTGCTCATTTG
Sb1-3-3	Ji2731	chr_1	Deletion	3653339	3654238	899	Intron	Sb01g004563.1	+	-	+	/			TCGTGATAATGGAAGGAAGACT	GACCTGCTTGTAATTCACTGAG
Sb1-6-1	Ji2731	chr_1	Deletion	6015448	6016200	752	CDS	Sb01g007100.1	+	-	+	-			AAGGAATGAAGACCAAGGAGAG	AGTCTGCTCAAGAATCCAATCT
Sb1-6-2	Ji2731	chr_1	Insertion	6039909	6040149	240	3-UTR	Sb01g007120.1	+	-	+	+		N	CACGACTTACCCAAGCACATAA	TGACAGCAGCGGTGAGATT
Sb1-6-3	Ji2731	chr_1	Deletion	6231264	6232063	799	Intron	Sb01g007270.1	+	-	+	-			CTACGCAACACAGACATTACCA	AACCAGTTCTGCTCTTCACTTG
Sb1-6-4	Ji2731	chr_1	Deletion	6256443	6257115	672	CDS	Sb01g007300.1	+	-	+	-			AACTGGTCAACTAATTCCTGGA	TTCTCAAGAGCACTCATTACCT
Sb1-6-5	E-Tian	chr_1	Insertion	6508899	6509060	161	5-UTR	Sb01g007560.1	-	+	-	+			GCGGGAAATGAGCTTTATTAGG	TGCGATGCGATGAGTGATG
Sb1-6-6	Ji2731	chr_1	Insertion	6786530	6786717	187	Intron	Sb01g007860.1	+	-	+	-			TGCTGCTGCTCCCAATCAA	GATATGCTCGCTGCTGCTTAC
Sb1-6-7	Ji2731	chr_1	Deletion	6927204	6927643	439	Intron	Sb01g008000.1	+	-	+	-			AATAGCGTTGGCAGCACAAG	CACCTATCTCCGCCTCTTATGT
Sb1-7-1	Ji2731	chr_1	Deletion	7026675	7027376	701	CDS	Sb01g008140.1	+	-	/	-			CGAACAGAGGCTTGGACATG	CTGGATACACGTACACGAACAT
Sb1-7-2	Ji2731	chr_1	Deletion	7349321	7349780	459	CDS	Sb01g008500.1	+	-	+	-			ATCATCACTTCCGACGAGGT	CCTGGCTTACCATCTTCTTCTG
Sb1-7-3	Ji2731	chr_1	Deletion	7606502	7606913	411	3-UTR	Sb01g008800.1	+	-	+	+		N	TGCGTCTGATATGGGTTTATGC	ATGACTTGCTCGTGTCCTGA
Sb1-7-4	Ji2731	chr_1	Deletion	7709954	7710615	661	CDS	Sb01g008970.1	+	-	+	-			GCCCGTGAGGATAGCTAATGG	CGAACACCGCTTGAGTCTTG
Sb1-8-1	E-Tian	chr_1	Deletion	8016863	8017320	457	CDS	Sb01g009280.1	-	+	-	+			TCACCAGGGACCGATTAGGA	TGCTCTTCTTCTACACCACCTT
Sb1-8-2	Ji2731	chr_1	Deletion	8105003	8105714	711	3-UTR	Sb01g009410.1	+	-	+	-			CGGCAACCCAAAGAGTGAATC	TCAAGGCTGGCTGGTGGAT
Sb1-8-3	Ji2731	chr_1	Insertion	8222392	8222609	217	5-UTR	Sb01g009480.1	+	-	+	-			CAAGCCCTTTGATTTGACCTGA	TGGTGGTGATGGTGGTGCT
Sb1-8-4	Ji2731	chr_1	Deletion	8277695	8278068	373	3-UTR	Sb01g009530.1	+	-	+	-			CAGCGAGCAGCATGGTAAT	GGTCAAGTGAAGAACAAGAAGC
Sb1-8-6	Ji2731	chr_1	Deletion	8672995	8673482	487	Intron	Sb01g009880.1	+	-	+	-			ATTACAGCGGAAGGTGGAGAA	GGACAACTGGACAAGCAATGA
Sb1-16-11	E-Tian	chr_1	Insertion	16787064	16787219	155	CDS	Sb01g016650.1	-	+	-	/			ACGAGATGTCGGCGAACTC	GCTCCTGCTGCACGTATGA
Sb1-21-11	Ji2731	chr_1	Deletion	21498444	21499079	635	CDS	Sb01g019670.1	+	-	/	/			AGCAGTAGCACCGCATGT	CGTTGGCTGACAGGTTGAG
Sb1-26-11	Ji2731	chr_1	Deletion	26712150	26712954	804	5-UTR	Sb01g021970.1	+	-	/	/			CGATGTGACGAGTAATCTTGAA	ATCCAATCACGGAGTAACTAGC
Sb1-30-11	Ji2731	chr_1	Deletion	30227680	30228469	789	3-UTR	Sb01g023070.1	+	-	/	/			TGCCGCAAGATTCGATATGAC	TCACCACATACGAGTTCCTGAA
Sb1-48-11	Ji2731	chr_1	Deletion	48001245	48001894	649	CDS	Sb01g027630.1	+	-	+	-			AATGTGACCTTGAATGGGATGG	TGCGGTTCTTGGCTCTACTT
Sb1-49-11	Ji2731	chr_1	Deletion	49466087	49466769	682	3-UTR	Sb01g028330.1	+	-	+	-			CTCTCTCAAGACAACCATCAAA	TGGATTTGGACTGGACAAGG
Sb1-49-12	Ji2731	chr_1	Insertion	49799571	49799774	203	CDS	Sb01g028550.1	+	-	+	-			GTACCACCTGAGCAGCTAGTT	CGTGTGCCCAATCAGACTG
Sb1-51-11	Ji2731	chr_1	Deletion	51555012	51555834	822	3-UTR	Sb01g029510.1	+	-	+	-			CCTGAGAGCTACCGTGATGAA	AGTTGCTGTCTTCCTCTGATGA
Sb1-54-11	Ji2731	chr_1	Deletion	54851680	54852407	727	CDS	Sb01g032050.1	+	-	+	/			TATCCAGAAATCTCAGGCAGTA	ATCCAGATCATTCAGACAGGTT
Sb1-55-11	E-Tian	chr_1	Deletion	55251279	55251906	627	CDS	Sb01g032350.1	-	+	-	+			GCATCTGTCGCTTCCTAGAC	AGACGATGTTGCGGAGGAG
Sb1-56-11	Ji2731	chr_1	Deletion	56564809	56565646	837	Intron	Sb01g033330.1	+	-	+	+		N	AAGACAAGGAGTCGAAGTTAGG	AGGTAAGCCATTGAGGCATTG
Sb1-56-12	E-Tian	chr_1	Deletion	56713108	56713807	699	CDS	Sb01g033400.1	-	+	+	+	N		TCCAGCCTTACCGCATACTAC	CGCTCACTCGTGATTCATTCC
Sb1-57-11	E-Tian	chr_1	Deletion	57680340	57680875	535	5-UTR	Sb01g034220.1	-	+	-	/			GTTCATCTGCTCATCCACATCC	AGAGGCGGAGACCAAGGAA
Sb1-58-11	E-Tian	chr_1	Insertion	58098190	58098462	272	5-UTR	Sb01g034640.1	-	+	+	+	N		GGATCAGCCGAATGGATATGG	TCCGACTAACTTTCAACCTCTT
Sb1-59-11	E-Tian	chr_1	Deletion	59594410	59595088	678	Intron	Sb01g035950.1	-	+	-	-		P	TACCACCAAGTGCCCAGGA	TGAATCCATCTCCATCCATCCA
Sb1-65-11	Ji2731	chr_1	Insertion	65199535	65199737	202	Intron	Sb01g041950.1	+	-	+	-			CAATCTTCATCACGCCTTCCTT	ACACAGTGCCACCGTATCAT
Sb1-66-11	E-Tian	chr_1	Insertion	66336130	66336431	301	CDS	Sb01g043010.1	-	+	-	+			CTGGCGAGAATACCTTGTATGC	ACCTGAAGCGTGATGAACTCT
Sb1-66-12	E-Tian	chr_1	Deletion	66652407	66653025	618	CDS	Sb01g043510.1	-	+	-	/			CGTAGATGGACAAGGATGAGGA	AAGGCTTCAAGCATTCGTAGTT
Sb1-68-11	Ji2731	chr_1	Deletion	68933820	68934251	431	CDS	Sb01g045850.1	+	-	+	-			GCACGAGATAACTGGTAGCATT	TCAACAGCACAGGTGGACTT
Sb1-72-11	Ji2731	chr_1	Deletion	72925512	72926097	585	CDS	Sb01g049950.1	+	-	+	-			CTAGAACCACGCTATTGGAGTT	GGAACAACACATGGAATCAACC
Sb1-4-21	Ji2731	chr_1	Insertion	4566609	4566942	333	CDS	Sb01g005580.1	+	-	+	-			TGAGCACATTAGCCGACCAT	TTCTTGGATACACAAGCAGTCA
Sb1-5-21	E-Tian	chr_1	Insertion	5655935	5656190	255	CDS	Sb01g006700.1	-	+	+	+	N		CTGCTCGGTGTCGGTCAAT	GCGTTTGCTTGTTTGTTTCTCT
Sb1-54-21	E-Tian	chr_1	Deletion	54112317	54113131	814	Intron	Sb01g031530.1	-	+	/	/			TAGTGGCCTAGTGCGTTCG	TTAGCATAATCCAGCGGTGTTG
Sb1-54-22	E-Tian	chr_1	Deletion	54722674	54723817	1143	3-UTR	Sb01g031970.1	-	+	/	/			CACTCTCACGGTCACTCCAT	GTCCTACTACTCCAAGCCATCA
Sb1-55-21	E-Tian	chr_1	Insertion	55092808	55092929	121	3-UTR	Sb01g032210.1	-	+	-	+			CCAACATATCACTGCTCACTGA	CGCTGCTGAAGACGAGAAG
Sb1-55-22	Ji2731	chr_1	Deletion	55125667	55125996	329	CDS	Sb01g032250.1	+	-	+	+		N	ACTGAGTAGCACAGAGAATGGA	AGCAGTGAGAGTGATGGTAGAG
Sb1-55-23	E-Tian	chr_1	Insertion	55744936	55745152	216	5-UTR	Sb01g032810.1	+	-	+	-			TGGTTGGAACGCGGTTGT	AACGCACGCACACAGGAA
Sb1-56-21	Ji2731	chr_1	Deletion	56568332	56569318	986	3-UTR	Sb01g033330.1	+	-	-	-	P		TTGCTTGCTGTTGTGAGGATAG	AACCATTCCAAACCAGGACAAG
	E-Tian	chr_1	Deletion	56568321	56569087	766	3-UTR	Sb01g033330.1	-	+	-	-		P
Sb1-56-22	Ji2731	chr_1	Deletion	56567043	56567539	496	Intron	Sb01g033330.1	+	-	+	+		N	ATGTAATTGGCTTGGCTCACC	CTATTCGGGCACAGGCACTA
Sb1-56-23	E-Tian	chr_1	Deletion	56893961	56894650	689	5-UTR	Sb01g033570.1	-	+	-	/			ACTTCTCAAGATTCTTACACCG	ACCTCGTACCGCTCCATAT
Sb1-57-21	E-Tian	chr_1	Deletion	57441918	57442729	811	CDS	Sb01g034050.1	-	+	/	+			ATGCTCCGAGTAAATCCCTTCT	GCTCCGTCGTGTCTTACAAC
Sb1-57-22	E-Tian	chr_1	Deletion	57676657	57677155	498	3-UTR	Sb01g034220.1	-	+	-	+			CTTTCCATTTCGTGCCCACTG	CGTGTGAGTCATCGTCAGGAG
Sb1-58-21	Ji2731	chr_1	Deletion	58211694	58212277	583	CDS	Sb01g034750.1	+	-	+	-			AGATCAGAGGAACAACAGACAA	CAGCTAAAGTTCAGATGACTTG
Sb1-58-22	Ji2731	chr_1	Deletion	58619802	58620265	463	3-UTR	Sb01g035090.1	+	-	+	-			GGTTGTCAGAAGGAAGGAAGG	GCTCGGAACTAGGCGTCTA
Sb1-59-21	Ji2731	chr_1	Deletion	59075806	59076509	703	Intron	Sb01g035510.1	+	-	-	-	P		GCACAGAGCCACAGATTATTTC	AACGCTGCCTTGACAATCC
Sb1-59-22	E-Tian	chr_1	Deletion	59447936	59448811	875	Intron	Sb01g035840.1	-	+	-	+			GAGGAAGAGGAAGAAGGAGAGG	CCAGAGAACGGAAGGAGGTAA
Sb1-59-23	Ji2731	chr_1	Insertion	59924260	59924478	218	Intron	Sb01g036290.2	+	-	+	-			CGCAGTCAGTCCTACAGAAC	AGAGACAGAGAGAAAGAGGGTT
Sb1-60-21	Ji2731	chr_1	Deletion	60543877	60544920	1043	Intron	Sb01g037010.1	+	-	/	/			AAGAGCCAGCACAAGTAAACC	CTTTCCCAAGTCGTTCCTGTT
Sb1-60-22	Ji2731	chr_1	Insertion	60552705	60552945	240	3-UTR	Sb01g037020.1	+	-	+	-			TGCCCTAGCCTGTCTTTGAT	GCGTCGCATGTGCTTGAA
Sb1-61-21	E-Tian	chr_1	Insertion	61209684	61209867	183	CDS	Sb01g037650.1	-	+	-	+			GCTTCTGCGTGAACACAACA	GTGCTTGCTGATGCTGATAGG
Sb1-61-22	Ji2731	chr_1	Deletion	61568854	61569339	485	Intron	Sb01g037980.1	+	-	+	-			ACATTGTGCAGCCATTGTATTG	GAGGATTGAGGCATTAGTGACT
Sb1-61-23	E-Tian	chr_1	Insertion	61993389	61993544	155	CDS	Sb01g038460.1	-	+	-	+			ATCCTTCTCTGCTCCGCTTC	CCAACACCGTCACTGAACTG
Sb1-62-21	E-Tian	chr_1	Deletion	62690549	62691613	1064	3-UTR	Sb01g039240.1	-	+	-	+			CCAAGAAGACGGCGGAGAA	TGAATACGAGGCGAGCAGTG
Sb1-62-22	E-Tian	chr_1	Deletion	62770381	62771493	1112	Intron	Sb01g039340.1	-	+	-	+			GAGTTGTGGCGTATGGCATAA	TGGTGACGAGCCTGGTAGA
Sb1-63-21	Ji2731	chr_1	Deletion	63834492	63835120	628	CDS	Sb01g040500.1	+	-	+	-			GCAACCACTCAGCATTAACATT	AGCAGCCATCCTACCACAA
Sb1-63-22	E-Tian	chr_1	Deletion	63998246	63998886	640	CDS	Sb01g040700.1	-	+	-	+			GTCGCTGGACATCATCATCTG	AGCCAATCAAATCGCACTACC
Sb1-64-21	E-Tian	chr_1	Deletion	64320128	64320644	516	CDS	Sb01g041050.1	-	+	-	+			AAGGTTGGTGCTGCTAATCAT	ACAAGTGGAAGACATAGGCTTA
Sb1-64-22	Ji2731	chr_1	Deletion	64675177	64675576	399	CDS	Sb01g041370.1	+	-	/	-			TGGAATATGGAGGTAACAAGCA	CAGCGAATTGCCGATTGC
Sb1-68-21	E-Tian	chr_1	Deletion	68977307	68978047	740	CDS	Sb01g045890.1	-	+	-	/			GATGAGGAGACAGCGAAGC	AGGCAGTATACATTGCATCGTA
Sb1-69-21	Ji2731	chr_1	Deletion	69997527	69998365	838	5-UTR	Sb01g046880.1	+	-	+	-			TGAACCAGCGGCAAGAGAA	TGGAGCGATAGAAGGAGATGC
Sb2-1-1	Ji2731	chr_2	Deletion	1021618	1022504	886	Intron	Sb02g001150.1	+	-	+	-			GCTTGCTCCATGCCCAGAT	CCTCACTACTCCGCCTCCAT
Sb2-1-2	Ji2731	chr_2	Insertion	1247237	1247532	295	CDS	Sb02g001415.1	+	-	+	-			CATCATCGTGTCATCCATCAGT	TCATTTGTCTTACGGAGGTCAG
Sb2-3-1	Ji2731	chr_2	Deletion	3484040	3484780	740	CDS	Sb02g003170.1	+	-	+	-			CCGCTCGCAAGGTAGTGTA	ACCGTGGACATGCTCAACT
Sb2-3-2	Ji2731	chr_2	Deletion	3799395	3800073	678	CDS	Sb02g003340.1	+	-	+	-			GCTCCTCCTCTTGCTAGTTCAT	TTCCTCCTCATCCTCGCCTC
Sb2-5-1	Ji2731	chr_2	Insertion	5641380	5641538	158	CDS	Sb02g004880.1	+	-	+	-			TGGAATGGAGGGAGAGTATGTG	GGCAACGACTTCAACCTTGT
Sb2-5-2	E-Tian	chr_2	Deletion	5782809	5783479	670	CDS	Sb02g005020.1	-	+	-	+			GCCAACGGTGTACGGATTC	GACTAGCCTGGATGCTGAGA
Sb2-7-1	Ji2731	chr_2	Deletion	7066470	7067515	1045	CDS	Sb02g005880.1	+	-	+	-			AAGGCGGATCAGGATCTCAA	TGGAACTAAACAAGGCATTAGC
Sb2-7-2	Ji2731	chr_2	Deletion	7824162	7824831	669	Intron	Sb02g006270.1	+	-	+	-			AAGAACAGCCTCACTGGATTG	TTGTTGGGATGGCGATACTAAG
Sb2-8-1	Ji2731	chr_2	Deletion	8439258	8439904	646	CDS	Sb02g006658.1	+	-	+	-			TCGTCACTGGTAGTTGAAGGAA	GCCGTAACAGTTCACAGCAAT
Sb2-8-2	E-Tian	chr_2	Deletion	8844255	8844839	584	CDS	Sb02g006890.1	-	+	-	+			GCGATTTCAGCAAGCAAACAT	AGCACGAGATCAAGCGACTT
Sb2-11-1	Ji2731	chr_2	Deletion	11092555	11093411	856	CDS	Sb02g008365.1	+	-	+	-			TGAGAACCAACACCGCTAGG	GGTTGCTGCCATGCCATTAG
Sb2-11-2	E-Tian	chr_2	Deletion	11519367	11519987	620	Intron	Sb02g008675.1	-	+	+	+	N		TGCCTGAGCATCGCTAGAG	ACACCTAAGAACACCTTCCCAT
Sb2-13-1	E-Tian	chr_2	Deletion	13451326	13452188	862	CDS	Sb02g009420.1	-	+	-	+			TGCTGCTCCTTGCTCTCTG	TAGCCTGTTCGCTGATCTGAA
Sb2-13-2	E-Tian	chr_2	Insertion	13517080	13517325	245	Intron	Sb02g009460.1	-	+	-	+			GTCATCAGCACCGTCTTGTC	CGCCACAACAGAGGAGAAGA
Sb2-18-1	Ji2731	chr_2	Insertion	18743568	18743804	236	Intron	Sb02g011270.1	+	-	+	+		N	TCTCGGTGAAATAAAGCGTGAA	CCTTGTGATGGTGTTGGACAT
	E-Tian	chr_2	Insertion	18743567	18743756	189	CDS	Sb02g011270.1	-	+	+	+	N
Sb2-18-2	E-Tian	chr_2	Deletion	18827681	18828477	796	3-UTR	Sb02g011330.1	-	+	-	/			CTATTTCGAGTACGGAGGTAGT	GCCTTGCGTGTGAATGTTG
Sb2-19-1	Ji2731	chr_2	Deletion	19850142	19850789	647	Intron	Sb02g011920.1	+	-	/	/			TCTGTAAATCACGAGACGAATC	ATGGGACGGAGGGAGTAAC
Sb2-37-1	Ji2731	chr_2	Deletion	37103127	37105879	2752	CDS	Sb02g016190.1	+	-	+	+		N	CGTTGTTACCTCCGCTCTTG	CGACTGCTTCTTGCCATTCA
	E-Tian	chr_2	Deletion	37103176	37105857	2681	CDS	Sb02g016190.1	-	+	+	+	N
Sb2-37-2	Ji2731	chr_2	Deletion	37376109	37383026	6917	Intron	Sb02g016301.1	+	-	+	+		N	CGTCCTGCTCCAGTAGTAGTC	TAACACCCTCCCTGCTATCTTC
	E-Tian	chr_2	Deletion	37376114	37382997	6883	CDS	Sb02g016301.1	-	+	+	+	N
Sb2-49-1	Ji2731	chr_2	Deletion	49079312	49080818	1506	Intron	Sb02g020250.1	+	-	+	+		N	TTCTGCCGCTTGTGCTAAT	ACATCTATGAACTGAGGAACCA
	E-Tian	chr_2	Deletion	49079292	49080688	1396	5-UTR	Sb02g020250.1	-	+	+	+	N
Sb2-49-2	Ji2731	chr_2	Deletion	49307647	49313834	6187	Intron	Sb02g020330.1	+	-	-	-	P		TGGAAATGGAGAGGGTTGTCA	GCTACTGTATGGCGGTATGTG
	E-Tian	chr_2	Deletion	49307652	49313785	6133	CDS	Sb02g020330.1	-	+	-	-		P
Sb2-55-1	Ji2731	chr_2	Deletion	55453602	55454409	807	CDS	Sb02g022436.1	+	-	+	-			GCCGACTGTCTTGGAGTTG	GCTTCTCTTCCGCCTGTTG
Sb2-55-2	E-Tian	chr_2	Insertion	55950978	55951169	191	CDS	Sb02g022730.1	-	+	/	/			CGAGGCGGTTACAATCAACTG	GCTGCCGTGAAGGAAGGAA
Sb2-57-1	Ji2731	chr_2	Insertion	57032626	57032935	309	Intron	Sb02g023430.1	+	-	+	+		N	TGCTACCAATGGGCTAGATTCT	GGACTAACACCTCTTGTGCCTA
Sb2-60-1	Ji2731	chr_2	Insertion	60319773	60320059	286	3-UTR	Sb02g025410.1	+	-	+	+		N	ACCAAGGCTGTCACCAAGTT	TGGCATCATCATCGGTAGATCA
Sb2-60-2	E-Tian	chr_2	Insertion	60645543	60645747	204	Intron	Sb02g025660.1	-	+	-	+			TGCTTTATGTTGCCTTCTTCCA	CTCACAGCGACTATCATCATCC
Sb2-65-1	E-Tian	chr_2	Deletion	65159058	65159459	401	CDS	Sb02g030060.1	-	+	-	+			CCGATCTGCCGATGTTCTTG	TTCCTTACCACACCGTCCTC
Sb2-65-2	Ji2731	chr_2	Deletion	65594052	65594548	496	CDS	Sb02g030560.1	+	-	/	/			AGGTTGAGCAAGTGTTGAGATG	GCGAGGAAGGTGATGAGGAT
Sb2-69-1	E-Tian	chr_2	Deletion	69284818	69285431	613	CDS	Sb02g034800.1	-	+	/	/			ACAATTTGGAATGGAGGGAGTA	ACAATTTGGAATGGAGGGAGTA
Sb2-69-2	Ji2731	chr_2	Insertion	69624693	69624926	233	CDS	Sb02g035130.1	+	-	+	-			CGGCAAGGCAAGCGTATA	TTGAGCGGCGAAAGGATC
Sb2-0-11	Ji2731	chr_2	Deletion	185894	186831	937	CDS	Sb02g000300.1	+	-	/	/			TGGTACTGGTGGTGGTGGT	CTGCTGCTGCGGTAACAAC
Sb2-1-11	Ji2731	chr_2	Deletion	1251344	1251991	647	CDS	Sb02g001417.1	+	-	-	-	P		ACGCTAAGTTGTCTGGACCTT	AACTGCTGCCTGGACTGAG
	E-Tian	chr_2	Deletion	1251391	1251888	497	CDS	Sb02g001417.1	-	+	-	-		P
Sb2-1-12	E-Tian	chr_2	Deletion	1514956	1515646	690	Intron	Sb02g001640.1	-	+	-	+			TGATAGCCATCTAAGTCCTGTG	CGGTGAGTGAACATCCTTCTG
Sb2-1-13	Ji2731	chr_2	Deletion	1539494	1540087	593	CDS	Sb02g001654.1	+	-	+	/			CAAGCAGAGCATCCTAGAAGAC	TCTCACCTCCACATCAGCTAG
Sb2-1-14	Ji2731	chr_2	Deletion	1697671	1698121	450	CDS	Sb02g001760.1	+	-	+	-			CGTGTTGCCAATCTCAAGAATG	TACAGAGGAGGGTCGTCAAG
Sb2-1-15	Ji2731	chr_2	Deletion	1970224	1970956	732	5-UTR	Sb02g001940.1	+	-	/	/			TGTTGTTGTCGTCGTCGTC	TTCAGATTCTCCGTCACATCG
Sb2-2-11	E-Tian	chr_2	Deletion	2029100	2029804	704	5-UTR	Sb02g002010.1	-	+	-	-		P	TCGATCAGCCAATCCTCCAT	GCAGATCCATTGTGAACTCAAC
Sb2-2-12	Ji2731	chr_2	Deletion	2029328	2029819	491	5-UTR	Sb02g002010.1	+	-	+	+		N	GAGGGAGGCGGAAGAAGAT	GCAGATCCATTGTGAACTCAAC
Sb2-2-13	Ji2731	chr_2	Deletion	2131795	2132235	440	CDS	Sb02g002100.1	+	-	+	-			CACAAAGACCACCTTCATTTCC	TGCTGTTGACACATTGACTCT
Sb2-2-14	Ji2731	chr_2	Insertion	2368780	2368998	218	Intron	Sb02g002290.1	+	-	+	-			TGGCTTACTCACAAAGGCATTT	GTATGTGACTGCTCCGATCCT
Sb2-2-15	E-Tian	chr_2	Deletion	2639057	2639791	734	CDS	Sb02g002510.1	-	+	-	+			CTTGTGGGCTACGAACTGATAC	GGAAGAAGGCGTGGTGCTA
Sb2-3-11	Ji2731	chr_2	Deletion	3072286	3073202	916	Intron	Sb02g002890.1	+	-	/	-			CACAACCTGATGCTGAATGTT	ATGCTTCGTGGCTGTAGTTC
Sb2-3-12	E-Tian	chr_2	Deletion	3889777	3890427	650	Intron	Sb02g003430.1	-	+	-	+			AGGTCCAGTATTCAAGACAATG	TGAGAACGATAATGAGGCAGAT
Sb2-3-13	Ji2731	chr_2	Insertion	3935027	3935228	201	CDS	Sb02g003480.1	+	-	+	-			TGCTGTAAGATACGCTCCTCAA	TGCTCTGCTCTGAATCACTGT
Sb2-3-14	E-Tian	chr_2	Deletion	3933288	3933848	560	3-UTR	Sb02g003480.1	-	+	-	+			CCATGTGTATTGCCACTGATCT	CATAACGCCTCGTCTTCAACA
Sb2-4-11	Ji2731	chr_2	Insertion	4018207	4018453	246	3-UTR	Sb02g003580.1	+	-	+	-			CGGGAAACAAGTAGCAAGACTC	ACTACGTCGCCAGGCTGAA
Sb2-4-12	E-Tian	chr_2	Deletion	4396629	4397146	517	5-UTR	Sb02g003990.1	-	+	+	+	N		CGGAGCCTGAAACGATTGC	GGTGTGCCATGGAGAGGATAA
Sb2-4-13	E-Tian	chr_2	Insertion	4912322	4912481	159	3-UTR	Sb02g004340.1	-	+	-	+			TCGTCAAGCGGCTGTTAGAT	TGCGTGCCAAGAGTAGAAGA
Sb2-6-11	E-Tian	chr_2	Deletion	6112470	6113232	762	CDS	Sb02g005240.1	-	+	-	+			CAAGCCTCACTGGTAATGGTAC	AGAGCACTTCAACAGCATTGG
Sb2-6-12	E-Tian	chr_2	Deletion	6414494	6415047	553	CDS	Sb02g005430.1	-	+	-	-		P	CACGTTGTCGCAGAATCCT	AATGGCTACTGGTTATGGTTCA
Sb2-6-13	Ji2731	chr_2	Deletion	6825230	6825930	700	CDS	Sb02g005770.1	+	-	/	-			GTACCAAACATGCCATTAGTAC	CGAGCGACAGATAGACAGAC
Sb2-7-11	Ji2731	chr_2	Deletion	7038614	7039285	671	CDS	Sb02g005867.1	+	-	+	+		N	AGTGTAGCGGCATTGTGATG	CCGAGGCACTGGAGAATGT
Sb2-7-12	E-Tian	chr_2	Deletion	7539978	7541460	1482	CDS	Sb02g006136.1	-	+	-	+			TCCTGAGAATGTCGAGTTGTTC	TGAGGCTCTAACCGAGAAGTC
Sb2-8-11	E-Tian	chr_2	Insertion	8045199	8045397	198	Intron	Sb02g006410.1	-	+	-	+			GCATGTGTGAGGTCATCTTAGT	TTATGGATACGGCTTGCTTGG
Sb2-8-12	Ji2731	chr_2	Deletion	8177613	8178556	943	3-UTR	Sb02g006540.1	+	-	+	-			CACAGAATGATTGGTCCTCAGT	GGTCCAAAGAACATCCAACAGT
Sb2-8-13	E-Tian	chr_2	Deletion	8968353	8968869	516	CDS	Sb02g007010.1	+	-	+	+		N	TGAAGGGTGTTACAAAGGCAAT	TCAGTCCTGATCTAGCACTTGG
Sb2-9-11	E-Tian	chr_2	Insertion	9280537	9280750	213	3-UTR	Sb02g007220.1	+	-	/	/			CTAGAGGAGCCAGCGTGTT	TGCATGTGCCACAAGATTCG
Sb2-9-12	Ji2731	chr_2	Deletion	9526151	9526585	434	5-UTR	Sb02g007540.1	+	-	+	-			CTCTTCTTGGAGCTGGAGTTG	CGCCGCTGAAATGAAAGGA
Sb2-56-21	E-Tian	chr_2	Deletion	56011269	56011899	630	CDS	Sb02g022750.1	-	+	-	+			CTGAGCCGTGTGCCTAATTG	Sb2-56-21
Sb2-63-23	E-Tian	chr_2	Deletion	61422951	61423742	791	CDS	Sb02g026300.1	-	+	-	+			TGCTCCTCAGCCTCCAGAT	Sb2-63-23
Sb2-66-21	E-Tian	chr_2	Deletion	63780563	63781120	557	Intron	Sb02g028590.1	-	+	-	+			CCGACACTGTGCTAACCATAT	Sb2-66-21
Sb2-61-22	Ji2731	chr_2	Deletion	64400183	64400906	723	CDS	Sb02g029270.1	+	-	+	-			ATGAGTCAGAATGCCTGATGTC	Sb2-61-22
Sb2-64-23	Ji2731	chr_2	Deletion	66130768	66131583	815	CDS	Sb02g031140.1	+	-	+	-			ACCCGTTTGCTTATCTGTCTTT	Sb2-64-23
Sb2-69-34	Ji2731	chr_2	Insertion	69950526	69950791	265	CDS	Sb02g035530.1	+	-	+	-			GGCAGAACTAGATGAGGTAGCA	Sb2-69-34
Sb2-71-33	Ji2731	chr_2	Deletion	71992949	71993603	654	3-UTR	Sb02g037690.1	+	-	+	-			TCGCATGTGTTCAATATTCTGG	Sb2-71-33
Sb2-72-31	Ji2731	chr_2	Deletion	72308179	72308617	438	Intron	Sb02g038010.1	+	-	+	-			GCCTAGAACTTGGAATGAGACG	Sb2-72-31
Sb2-74-32	Ji2731	chr_2	Deletion	74759334	74759986	652	CDS	Sb02g040830.1	+	-	+	-			CGGTGTCCAGATGAGTTAGG	Sb2-74-32
Sb2-77-31	Ji2731	chr_2	Deletion	77293372	77293816	444	CDS	Sb02g043465.1	+	-	+	-			GGCAAAGGGACAACATCAACA	Sb2-77-31
Sb2-77-32	Ji2731	chr_2	Insertion	77309957	77310079	122	Intron	Sb02g043490.1	+	-	+	-			CCAGTGGCAGTGCAGAGAA	Sb2-77-32
Sb3-0-1	Ji2731	chr_3	Deletion	787135	787635	500	CDS	Sb03g000940.1	+	-	+	+		N	GCTCCACCATTGATGAATTAGT	CGGCTGAACTCATTCTGTAATC
Sb3-1-1	Ji2731	chr_3	Insertion	1724836	1725096	260	CDS	Sb03g001880.1	+	-	/	-			ACACAACACATTGGATAGGAGA	GCTCATGTACGCCGACTTG
Sb3-1-2	E-Tian	chr_3	Deletion	1937319	1937705	386	CDS	Sb03g002070.1	-	+	/	/			TCCATATAAGCACCTGAACACA	TACTGTAACACCTCTCCACTCT
Sb3-3-1	E-Tian	chr_3	Insertion	3175390	3175579	189	5-UTR	Sb03g003090.1	-	+	-	+			CATGGAATCCGCTCGAATCG	CAAGAGTCTCCGTGGCACAT
Sb3-3-2	Ji2731	chr_3	Deletion	3221236	3221925	689	3-UTR	Sb03g003120.1	+	-	+	-			ACAGAGTAGCGGTAGATTGGTA	GGAGTAGTATTGAGCAGGTCAC
Sb3-4-1	Ji2731	chr_3	Deletion	4118693	4119400	707	Intron	Sb03g003860.1	+	-	+	-			GACGATGTCACGGATCAGAG	TCGGCATTAGTTCCTATGGTAA
Sb3-4-2	Ji2731	chr_3	Deletion	4235891	4236281	390	Intron	Sb03g004000.1	+	-	+	-			CGCTAAACAGATTTCGCCAGAT	TCATCAGTGAGTCTCGCAGAG
Sb3-5-1	E-Tian	chr_3	Insertion	5694386	5694554	168	Intron	Sb03g005590.1	-	+	-	+			CTCACCACACGCTCCAACT	TGATTGCTCTGTCATCGTCTCT
Sb3-5-2	E-Tian	chr_3	Insertion	5776224	5776420	196	CDS	Sb03g005700.1	-	+	-	+			CGGCTGGATGTAGGTGTAGT	TATATGCTTGTGCTTGCTTGC
Sb3-6-1	E-Tian	chr_3	Insertion	6861446	6861627	181	3-UTR	Sb03g006660.1	-	+	-	+			GAGAAGCGGTGGAAGAGAAGA	CTGACTGCCTCGTAGCGTAA
Sb3-7-1	Ji2731	chr_3	Insertion	7086277	7086511	234	Intron	Sb03g006840.1	+	-	+	+		N	AGGAGAGACCGAGAAGCAAAG	GAGTAGCAGGAGGAGGAATGG
Sb3-7-2	Ji2731	chr_3	Deletion	7434449	7435087	638	CDS	Sb03g007190.1	+	-	+	+		N	TGCTGCGGAAGTGCTCAA	GGTTTAGCCCTCTTCTCATTGT
Sb3-8-1	Ji2731	chr_3	Deletion	8250824	8251529	705	Intron	Sb03g007840.1	+	-	+	-			AGCGGATTCGTAGAGAGATAGA	TTACTTCAGTACAACGGCACAA
Sb3-8-2	Ji2731	chr_3	Insertion	8562638	8562847	209	CDS	Sb03g008060.1	+	-	+	-			ATGAAGACGCAGCCGAGAG	TCACCTGTCACCAACCTACG
Sb3-9-1	E-Tian	chr_3	Insertion	9328994	9329157	163	Intron	Sb03g008680.1	-	+	-	+			TTAGATGTCTGCCGCCTCTC	CGATCTCTCCCACGCCAAT
Sb3-9-2	E-Tian	chr_3	Deletion	9411961	9412933	972	3-UTR	Sb03g008755.1	-	+	/	/			TGGTGCTTCTCTGAGTGATGT	CGATGTGACGGAGAATCTTGAA
Sb3-13-1	Ji2731	chr_3	Deletion	13818129	13818602	473	Intron	Sb03g012030.1	+	-	+	+		N	TGAACTCCAACAATAGGCAACC	GCAGTCGCTGTGACCATTG
Sb3-14-1	E-Tian	chr_3	Deletion	14998019	14998719	700	CDS	Sb03g012555.1	-	+	-	-		P	GCTGCTCGTGTTCTCCATC	GCCATCCATCAGTGAATAAACG
Sb3-16-1	E-Tian	chr_3	Deletion	16173302	16174687	1385	Intron	Sb03g013210.1	-	+	-	-		P	AATAGCAGCAGTGTGATTGAGA	ATTCCCATCCTCTTATGTGTCT
	Ji2731	chr_3	Deletion	16173407	16174692	1285	Intron	Sb03g013210.1	+	-	-	-	P
Sb3-18-1	E-Tian	chr_3	Insertion	18289549	18289666	117	3-UTR	Sb03g013850.1	-	+	-	-		P	AACTCCTCTCAGTGTTCCAGT	GGCCATAGACTAGAGCTACCTT
Sb3-36-1	E-Tian	chr_3	Insertion	36138660	36138784	124	CDS	Sb03g019530.1	-	+	-	-		P	TGCACTACAATCCAGGAACCT	GGTTAAGGCAGTTGGCATTCA
Sb3-48-1	E-Tian	chr_3	Insertion	48855479	48855750	271	CDS	Sb03g024480.1	-	+	+	+	N		CCAGGAGGAGGAGTTCATCATC	CCACGGTGTTGCGGAAGAT
Sb3-51-1	Ji2731	chr_3	Deletion	51468456	51468995	539	3-UTR	Sb03g025610.1	+	-	+	-			AACTCTAAGTCCAATCCGATGC	CCCAAAGCCTTTCGTCTAATCT
Sb3-54-1	E-Tian	chr_3	Deletion	54630695	54631360	665	CDS	Sb03g027140.1	-	+	-	-		P	GAAGGCATGTCAGGAAGAAGTC	AGGCTGCTACTCTGGAATAACT
Sb3-54-2	E-Tian	chr_3	Insertion	54726602	54726885	283	CDS	Sb03g027210.1	-	+	-	+			GCCAATCAGCCAATGGACAA	GCTCCGTTCCTCGTTCTTCT
Sb3-55-1	E-Tian	chr_3	Insertion	55549433	55549695	262	CDS	Sb03g027880.1	-	+	+	+	N		CCTCCTCCATCCACTTCAGTT	TCTACAAGCTACAGCCGAGTT
Sb3-63-1	E-Tian	chr_3	Deletion	63047066	63047552	486	CDS	Sb03g034905.1	-	+	-	-		P	ACACTTGTGCCGAGATTGC	CATTGTCACCTGGAACTGTCT
Sb3-63-2	Ji2731	chr_3	Deletion	63390080	63390755	675	Intron	Sb03g035230.1	+	-	+	-			TTGGAGCGGCAGAGTTAGC	TGTCACGCCAACGCATGT
Sb3-67-1	Ji2731	chr_3	Deletion	67037776	67038381	605	3-UTR	Sb03g039330.1	+	-	+	-			ACTCAATTCTTGTAGCCTTGTG	GGTCATCTTCTGCCACTAGAG
Sb3-67-2	Ji2731	chr_3	Deletion	67167928	67168478	550	5-UTR	Sb03g039490.1	+	-	+	-			TCGGTAGAATTCCTGGACTCAA	CGGCGTTGGATTGGAGATG
Sb3-0-11	Ji2731	chr_3	Deletion	311928	312830	902	Intron	Sb03g000440.1	+	-	+	-			ACATGCCAGTCTGATAGTGATG	GGATAAGGTGTGCGGTTGG
Sb3-0-12	Ji2731	chr_3	Deletion	527479	528284	805	CDS	Sb03g000725.1	+	-	+	/			GCGGAGGCAGCAAGATAGA	GAGTGGCGGTTGTGTAGAATAG
Sb3-1-11	E-Tian	chr_3	Deletion	1850645	1851027	382	CDS	Sb03g001990.1	-	+	-	+			GCAAGAGCAGCAAGGACAG	GGACGGAGGATTCCAGTGAT
Sb3-2-11	Ji2731	chr_3	Deletion	2090900	2095650	4750	CDS	Sb03g002290.1	+	-	/	/			TCGTCCTATGTTTGGTTTCCTT	GGAAGCGGAAGTGGACAAG
	E-Tian	chr_3	Deletion	2090945	2095609	4664	CDS	Sb03g002280.1	-	+	/	/
Sb3-3-11	Ji2731	chr_3	Deletion	3611501	3612200	699	3-UTR	Sb03g003390.1	+	-	/	-			CCACCATCAAAGTCATCCAAGA	CCTCCGTCGTCATCCTCAA
Sb3-3-12	Ji2731	chr_3	Deletion	3655578	3656050	472	Intron	Sb03g003450.1	+	-	+	-			TTCCTCCACCTTGTCTCTTCC	CCCTTCCCTGTACGCCAAT
Sb3-3-13	E-Tian	chr_3	Deletion	3974935	3975596	661	CDS	Sb03g003727.1	-	+	/	/			ACAAACAAACGAAAGTGCTACG	TAGAGGCTGGAGGAGTCTGA
Sb3-4-11	Ji2731	chr_3	Deletion	4648869	4649595	726	5-UTR	Sb03g004370.1	+	-	+	-			GAGCAGCTCGTCTTGATCTG	CCAATGTGGCAGCGTCATC
Sb3-4-12	E-Tian	chr_3	Deletion	4803725	4804365	640	3-UTR	Sb03g004560.1	-	+	-	/			AACCGTAACCTCTTCGTCAGT	GCGTCTGCCTCACCATGTA
Sb3-5-11	Ji2731	chr_3	Deletion	5030496	5030979	483	CDS	Sb03g004720.1	+	-	+	+		N	GCTCTGCGGACTTGAAGAAG	GTTCCTCGCCACACTCCAT
	E-Tian	chr_3	Deletion	5030516	5030924	408	CDS	Sb03g004720.1	-	+	+	+	N
Sb3-5-12	E-Tian	chr_3	Deletion	5187349	5188604	1255	CDS	Sb03g004940.1	-	+	/	/			GGTTGGAATTGGAGACAAAGAA	AATTATGGGAAGGCCCTAAACT
Sb3-5-13	E-Tian	chr_3	Deletion	5830053	5830440	387	5-UTR	Sb03g005760.1	-	+	-	+			CACCACCACAGTCTTCTTCTTC	TTATCGCCTCTCGCCTCAC
Sb3-5-14	Ji2731	chr_3	Deletion	5984553	5985236	683	Intron	Sb03g005870.1	+	-	+	-			GGTTGGTGCATTATTCAGAGTT	ATCAATCATTCAGGGCTTAGGG
Sb3-6-11	Ji2731	chr_3	Deletion	6305882	6306710	828	CDS	Sb03g006205.1	+	-	/	/			GTTGACAACCAGTCCACGAATA	ACCAAAGGGCTGCGTAAGA
Sb3-7-11	E-Tian	chr_3	Deletion	7503318	7503940	622	Intron	Sb03g007230.1	-	+	+	+	N		AACTGCCCTATCTGTCACCAA	ATCTCCGCCATCAACCTCAA
	Ji2731	chr_3	Deletion	7503361	7503780	419	Intron	Sb03g007230.1	+	-	+	+		N
Sb3-7-12	Ji2731	chr_3	Deletion	7507152	7512864	5712	Intron	Sb03g007235.1	+	-	+	-			TGAATCAGAGGTCTAGTTGCTT	TGTGTTGGTAGGATGTTCTAGC
	E-Tian	chr_3	Deletion	7507303	7512838	5535	CDS	Sb03g007235.1	-	+	-	+
Sb3-7-13	Ji2731	chr_3	Insertion	7925960	7926240	280	Intron	Sb03g007552.1	+	-	/	/			TGGTAATAGTGGTGTTCAGGTG	TGGTCGCTTCTGCTCCTT
Sb3-8-11	Ji2731	chr_3	Deletion	8469211	8469946	735	3-UTR	Sb03g008020.1	+	-	+	-			GCTCACCAACATGATGTTCCTG	TCATCGAAGACTGGACGGTAG
Sb3-8-12	Ji2731	chr_3	Deletion	8635128	8635715	587	CDS	Sb03g008150.1	+	-	+	-			CCTCATTTGCTAGGACGACCT	GGTGCTGTAGGATGGTGTCTT
Sb3-8-13	Ji2731	chr_3	Deletion	8646738	8647300	562	3-UTR	Sb03g008170.1	+	-	+	-			TGTCTCCGCATCACCTTCC	GGCAAGAACTGGAACTGGTC
Sb3-8-14	E-Tian	chr_3	Insertion	8950127	8950304	177	Intron	Sb03g008410.1	-	+	-	+			CGGTGGATGGCAATAGACTT	GAGGCATAGTAGGCAACATAGG
Sb3-9-11	E-Tian	chr_3	Deletion	9562454	9563046	592	Intron	Sb03g008820.1	-	+	-	+			GGGCGGCTATTCTCTTTGG	ACACTTCAGCACCTATTCACTT
Sb3-9-12	E-Tian	chr_3	Deletion	9718212	9718754	542	CDS	Sb03g008940.1	-	+	-	+			GGCGGCGGTAGATTATCCA	ACAATACCTCTGCCAGTACGA
Sb3-9-13	Ji2731	chr_3	Deletion	9974441	9974950	509	CDS	Sb03g009210.1	+	-	+	-			AATAGCAGCAGCACATCACAT	CTACTCCAAGAAGCGGTTCC
Sb3-10-11	Ji2731	chr_3	Deletion	10354529	10355100	571	5-UTR	Sb03g009610.1	+	-	+	/			TCGTACCGTGTGCTAATCCT	CTTCGTCGTGACTGCCATC
Sb3-10-12	Ji2731	chr_3	Deletion	10763839	10764726	887	5-UTR	Sb03g009960.1	+	-	+	-			GACCCAATCCAACCAATCCG	CCACCACGTCAGGACAACA
Sb3-10-13	Ji2731	chr_3	Insertion	10783376	10783621	245	CDS	Sb03g009980.1	+	-	+	-			ACCATCAGCAGCATCAGAGG	GACGCCACCACCAACTACA
Sb3-11-11	E-Tian	chr_3	Deletion	11033572	11034176	604	5-UTR	Sb03g010190.1	-	+	+	+	N		CCAGAACAAGACAACCGCTAA	CCGACGACTCAGACTCCATA
Sb3-11-12	Ji2731	chr_3	Deletion	11183133	11183783	650	5-UTR	Sb03g010320.1	+	-	+	+		N	TTGAATGGCTGGTGATGAGT	TGTGTTTGTGTTTGTGATGC
Sb3-11-13	Ji2731	chr_3	Deletion	11358186	11358816	630	CDS	Sb03g010520.1	+	-	+	/			CGGTCTCGGAGAGGTTGAA	TGAAACTCCCATTAAGACTCGT
Sb3-38-31	E-Tian	chr_3	Deletion	38408364	38435396	27032	CDS	Sb03g020225.1	-	+	+	+	N		CCTGTAGTTGAGCACCTATCTG	AGGACACGGCGATCATTAGA
	Ji2731	chr_3	Deletion	38408365	38435286	26921	CDS	Sb03g020225.1	+	-	+	+		N
Sb3-38-32	E-Tian	chr_3	Insertion	38435558	38435669	111	CDS	Sb03g020225.1	-	+	+	+	N		GGTTGGTCTGGTATGAGAAGTT	GATGTGTGGTTCGGTGGTTC
Sb3-53-31	E-Tian	chr_3	Deletion	53180414	53180948	534	Intron	Sb03g026390.1	-	+	-	/			GGCACCAAGTTCAACTCCAG	TTACACGCTGCTTCTTCATAGG
Sb3-53-34	E-Tian	chr_3	Insertion	53402165	53402436	271	CDS	Sb03g026580.1	-	+	-	/			CCTACACGGATAGAGGTGAACT	CTACATGGCGACCGCTAATAAG
Sb3-54-31	E-Tian	chr_3	Deletion	54730620	54731310	690	5-UTR	Sb03g027220.1	-	+	+	/	N		ATGCGGCGGTGGTTATAGG	GACCTCCAGACCAACAAGACA
Sb3-54-32	Ji2731	chr_3	Deletion	54802758	54803548	790	5-UTR	Sb03g027320.1	+	-	-	/	P		AGACGGAAAGGACGGCATC	GCCTACCTCACTAGCCATCC
Sb3-55-31	Ji2731	chr_3	Insertion	55958674	55958837	163	Intron	Sb03g028200.1	+	-	+	-			ATCACCGCGTTGGTCCTCT	ACTGGCGAACAAGTGTCTTCT
Sb3-57-33	E-Tian	chr_3	Deletion	57807449	57808436	987	5-UTR	Sb03g029580.1	-	+	-	+			CTGCGACCAGCGATGAATA	GTTGCCGTAGACGAAGAGG
Sb3-58-31	Ji2731	chr_3	Deletion	58252699	58253327	628	CDS	Sb03g029955.1	+	-	+	-			GATTGGAACGAGATCAGACCTT	ACGACGACAGCCATCATCA
Sb3-58-32	E-Tian	chr_3	Insertion	58400196	58400368	172	3-UTR	Sb03g030100.1	-	+	-	+			AAGCCAGCATAGGTAGCCATA	GTCCTCTCGGTGCCAGTATT
Sb3-58-33	Ji2731	chr_3	Deletion	58836352	58836713	361	CDS	Sb03g030630.1	+	-	+	-			AAGCCAGCATAGGTAGCCATA	GTCCTCTCGGTGCCAGTATT
Sb3-59-31	E-Tian	chr_3	Deletion	59364074	59364578	504	CDS	Sb03g031040.1	-	+	-	+			TGGAGATGTTCAATGTCGAATC	AGGCACGTCTGGTGTTCA
Sb3-59-32	E-Tian	chr_3	Deletion	59507969	59508561	592	CDS	Sb03g031180.1	-	+	-	+			CAAGCACGAGGAGGACTCTA	CCACCACCGATCCGTAATAAG
Sb3-59-33	Ji2731	chr_3	Deletion	59908675	59909670	995	CDS	Sb03g031530.1	+	-	+	-			GCTGCTTTACTTTCTCCTCACT	CCTGTCATTGGATGGAGCTAAT
Sb3-60-31	Ji2731	chr_3	Deletion	60246296	60246709	413	CDS	Sb03g031870.1	+	-	+	-			GCTAGTCTTGGTAGTGTTGTGA	GGTTGCTGTCGTTGGTGAG
Sb3-60-32	E-Tian	chr_3	Insertion	60515295	60515447	152	3-UTR	Sb03g032090.1	-	+	-	+			TTACTGTCCAAGAGCCTCTAGT	TGCCTGTTAGATGTATGTCCAC
Sb3-61-31	Ji2731	chr_3	Insertion	61330282	61330511	229	3-UTR	Sb03g032930.1	+	-	+	-			CTCGTGTTCAAGGCGTTCAT	GTGTGGCTCATTGTCATCTGT
Sb3-62-31	Ji2731	chr_3	Deletion	62123128	62123624	496	5-UTR	Sb03g033870.1	+	-	+	+		N	GCCTTTCCTCAATGATACACTT	ACAGCACCACCGTCTTCT
Sb3-62-32	E-Tian	chr_3	Deletion	62311080	62311490	410	3-UTR	Sb03g034100.1	-	+	+	+	N		GTAACCAGCCGATGTTCTGTT	AGAGCACGCATATAGAGCATAA
Sb3-64-31	E-Tian	chr_3	Deletion	64328169	64328806	637	CDS	Sb03g036290.1	-	+	-	-		P	ATCTCATCATCAGGTGGACAGT	CATTATTCTCCGTCGCACCAA
Sb3-65-32	Ji2731	chr_3	Deletion	65918058	65918782	724	CDS	Sb03g037990.1	+	-	+	-			GGAAGCCACAATAGGAGAACTC	TAGCTGCTGCCGTGTCTT
Sb4-0-1	E-Tian	chr_4	Deletion	229871	231005	1134	Intron	Sb04g000450.1	-	+	+	+	N		TTGCCAGTAATGCTACAGTCC	GCCTAAGTTCACGCTAGAGAT
	Ji2731	chr_4	Deletion	229912	230984	1072	CDS	Sb04g000450.1	+	-	+	+		N
Sb4-0-2	Ji2731	chr_4	Insertion	422716	422888	172	Intron	Sb04g000600.1	+	-	+	-			AGGAGGATTGTTGGTAAGAGTT	CGGAGCCATAAGGTTATTGTCT
Sb4-0-3	Ji2731	chr_4	Deletion	470304	470711	407	3-UTR	Sb04g000660.1	+	-	+	-			ATCATCTTGTCTGTTCGTTGGA	AGGCTACGGTCACCATATCC
Sb4-0-4	Ji2731	chr_4	Deletion	477851	478407	556	Intron	Sb04g000665.1	+	-	+	-			TCTGGACGACGAACGAGAT	GTTGTGAATGGTTAGGTAGTGA
Sb4-0-5	Ji2731	chr_4	Deletion	855737	856421	684	CDS	Sb04g001020.1	+	-	/	-			CACTTGACGCTCACGCTATG	ATCATTATACCGCCTGTCTTCG
Sb4-0-6	E-Tian	chr_4	Insertion	900763	901001	238	CDS	Sb04g001071.1	-	+	+	+	N		CCAAGAACAGCAGGACAGGAT	GCAAGACGAGCAAGGACAAG
Sb4-1-1	Ji2731	chr_4	Deletion	1355221	1355909	688	CDS	Sb04g001600.1	+	-	+	-			TGAAACCAGCCTAGATCCAATT	GATAGCGAGGAGGAACTGGA
Sb4-1-2	Ji2731	chr_4	Deletion	1357509	1357994	485	CDS	Sb04g001600.1	+	-	+	/			ACTTCTGGTGGTGCGTGTA	CCGTGGAGAACATGAGCCT
Sb4-1-3	E-Tian	chr_4	Deletion	1570385	1571052	667	CDS	Sb04g001815.1	-	+	/	/			GGCCAAACCCTAGGATGCA	GAGGAGGGAGTTGAAGGAGTG
Sb4-1-4	E-Tian	chr_4	Deletion	1597081	1597777	696	CDS	Sb04g001846.1	-	+	+	+	N		GGCAACCACATCAAGGCTT	ACAACAGGACCAGAGCACAA
Sb4-1-5	E-Tian	chr_4	Deletion	1609584	1610229	645	CDS	Sb04g001863.1	-	+	/	-		P	TTCCAAGTTCCAACAGCTACAT	CGGGCTCGCTAAGATATGC
Sb4-2-1	Ji2731	chr_4	Deletion	2653505	2654149	644	Intron	Sb04g002840.1	+	-	/	/			AGACAACTTTGAGATGGATTGC	ATGGCAGCCTTAGGTCACA
	E-Tian	chr_4	Deletion	2653542	2654148	606	CDS	Sb04g002840.1	-	+	/	/
Sb4-2-2	Ji2731	chr_4	Deletion	2858485	2859227	742	Intron	Sb04g003070.1	+	-	-	-	P		AGAATCAAACGCAAATGTAGGG	TTACTGTTGGCATTGGATGTCA
Sb4-3-1	Ji2731	chr_4	Deletion	3407713	3408222	509	Intron	Sb04g003600.1	+	-	-	-	P		GCTTGTCTGACGATGCTGTG	ACTCGCAACTCCATAACTGAAC
	E-Tian	chr_4	Deletion	3407744	3408213	469	Intron	Sb04g003600.1	-	+	-	-		P
	Ji2731	chr_4	Deletion	3407884	3408576	692	Intron	Sb04g003600.1	+	-	-	-	P
Sb4-3-2	Ji2731	chr_4	Deletion	3546945	3547761	816	CDS	Sb04g003695.1	+	-	+	-			GAAGAGTCTCTTAAAGTTGCTC	TCTGACTGATGATGGATGGAAT
	E-Tian	chr_4	Deletion	3546988	3547736	748	5-UTR	Sb04g003695.1	-	+	-	+
Sb4-4-1	Ji2731	chr_4	Deletion	4450063	4450716	653	CDS	Sb04g004640.1	+	-	+	-			TACCTCTCCTCGTTGAACCAT	GGCTTGCCTTAATGTGATTGC
Sb4-5-1	Ji2731	chr_4	Deletion	5450709	5451934	1225	Intron	Sb04g005560.1	+	-	+	-			AACAATGGAATGGCAAGAACAC	AGAAGATCCGTCGTATGTGATT
Sb4-6-1	E-Tian	chr_4	Deletion	6571012	6572177	1165	3-UTR	Sb04g006540.1	-	+	-	+			GTCCAAGTGCGACTCCAA	GACGTTCTGTTTATGTGTTCTG
Sb4-6-2	E-Tian	chr_4	Deletion	6705284	6706326	1042	CDS	Sb04g006690.1	-	+	/	-		P	CTCTCGGCTCTCAGGTGTT	ACCGTAGACTACCCAACAGTTA
Sb4-7-1	Ji2731	chr_4	Deletion	7342021	7342366	345	3-UTR	Sb04g007190.1	+	-	+	-			ACTGTCAACTGCTGGATAGGC	TCACGGACTGGCACATGGA
Sb4-15-1	Ji2731	chr_4	Insertion	15101629	15101878	249	CDS	Sb04g010730.1	+	-	/	/			ACTAGATGGTTGTGGTGGTGTA	CTCGCCCTCTATCCCTCCTA
	E-Tian	chr_4	Insertion	15101683	15101888	205	CDS	Sb04g010730.1	-	+	/	/
Sb4-19-1	Ji2731	chr_4	Deletion	19812075	19814379	2304	Intron	Sb04g012440.1	+	-	/	/			TGAGGATGACGAACAAGCG	TATGTAGAAGCTCAGCACACAA
	E-Tian	chr_4	Deletion	19812111	19814379	2268	CDS	Sb04g012440.1	-	+	/	/
Sb4-50-1	E-Tian	chr_4	Deletion	50574520	50575019	499	Intron	Sb04g021520.1	-	+	-	+			ATTGGTGGCCGTCGTGTAT	CAGGAGGAGTCGCAGTTAAGA
Sb4-50-2	E-Tian	chr_4	Deletion	50593444	50594078	634	Intron	Sb04g021540.1	-	+	-	+			AGCCATGTGCATCCGATAGT	AATGTAAGCCACTCTGTTGCC
Sb4-53-1	E-Tian	chr_4	Deletion	53117602	53118225	623	CDS	Sb04g023410.1	-	+	/	-		P	AGTCAATTACGCAACCACAGAA	TAGCACAGGAGAACCGAAGG
Sb4-54-1	Ji2731	chr_4	Deletion	54028516	54028915	399	CDS	Sb04g024300.1	+	-	+	-			GCCTGGATCACCTGGTAGAT	CCGACAGCATCCTCATCAAC
Sb4-55-1	Ji2731	chr_4	Deletion	55528473	55529048	575	5-UTR	Sb04g025760.1	+	-	+	/			CAACACCAGCACAGCACAC	GGGCAGCAACCAACCTTTG
Sb4-56-1	Ji2731	chr_4	Deletion	56322970	56323574	604	CDS	Sb04g026500.1	+	-	+	-			AACCACTGGGCAATCAACTTAG	GCTGACTACATCTTCGGCAAT
Sb4-57-1	Ji2731	chr_4	Deletion	57576807	57577230	423	CDS	Sb04g027670.1	+	-	/	-			TCCTCCTCCTCCTCCTCTTC	GGCAGACAGAACTTCTCACTC
Sb4-59-1	E-Tian	chr_4	Deletion	59517030	59517547	517	5-UTR	Sb04g029430.1	-	+	-	+			GCTTCTCTCCCTTGCGTATG	GGTTGGATTCTTCGAAACTTCA
Sb4-4-11	E-Tian	chr_4	Deletion	4691733	4692374	641	Intron	Sb04g004880.1	-	+	-	-		P	CTGGTCTTCGCACTCTCCT	AAGTTATACGCACAGCACAGAT
Sb4-5-11	Ji2731	chr_4	Deletion	5717202	5718159	957	Intron	Sb04g005890.1	+	-	+	+		N	CTCTACTGATCCGATTGTTGCT	GTCTCCTCATTCACGCCTTG
Sb4-6-11	E-Tian	chr_4	Deletion	6881564	6882021	457	Intron	Sb04g006850.1	-	+	+	+	N		GGTACGAGTTGGCGAAGAC	GTAGGCTGCTGAATTGCTGAT
	Ji2731	chr_4	Deletion	6881566	6882093	527	CDS	Sb04g006850.1	+	-	+	+		N
Sb4-7-11	E-Tian	chr_4	Deletion	7518956	7519651	695	5-UTR	Sb04g007320.1	-	+	-	-		P	GCAACGCAGCAGCAACAA	TCAATGAGACGATGAACTTCCT
Sb4-7-12	E-Tian	chr_4	Deletion	7585121	7585879	758	CDS	Sb04g007350.1	-	+	/	/			GTGAAGGAGCAGCAGCAGTA	GGAGACAAGCGGCAATACAAT
Sb4-7-13	Ji2731	chr_4	Deletion	7632532	7633426	894	CDS	Sb04g007390.1	+	-	/	/			GCGAAGTACGGAGGCACAT	CGAAGCCAAGACCACCACAA
Sb4-8-11	E-Tian	chr_4	Deletion	8034336	8035199	863	CDS	Sb04g007670.1	-	+	-	+			CTCCTGTTCAATCTGTCGTTGT	ATTCAATCGTGGCTGCTATGG
Sb4-8-12	Ji2731	chr_4	Deletion	8234585	8235192	607	CDS	Sb04g007790.1	+	-	-	-	P		CGACCGACTCCATCTCCATC	GCAGACCGACCTGATAGAACT
Sb4-8-13	Ji2731	chr_4	Deletion	8667884	8668556	672	Intron	Sb04g008000.1	+	-	+	+		N	TTTGGTATCCTTCTTCCCTTGG	TTGTGTGCTAGTTTCCTCTGTC
Sb4-9-11	Ji2731	chr_4	Deletion	9040188	9041533	1345	Intron	Sb04g008215.1	+	-	+	+		N	GTGATGGATAGGCTGTGTTGTG	TGGTGGTGTGGTCAGACTAAC
	E-Tian	chr_4	Deletion	9040207	9041431	1224	CDS	Sb04g008215.1	-	+	+	+	N
Sb4-10-11	Ji2731	chr_4	Deletion	10212704	10213390	686	CDS	Sb04g008690.1	+	-	/	/			ACTCTTTGTAGACCTTGGGAAG	CTGAACAGTACAGTGCTGACTA
Sb4-10-12	Ji2731	chr_4	Deletion	10229441	10230149	708	3-UTR	Sb04g008700.1	+	-	+	-			AGAGCATGGATGATGAGAAGAA	AGAGAGCTGCGTGAGGCTT
Sb4-10-13	Ji2731	chr_4	Insertion	10468730	10468977	247	CDS	Sb04g008860.1	+	-	/	/			CCGTGCTGGAGCAGATGAT	TCTCCTTGAACGTCGCCTG
Sb4-11-11	E-Tian	chr_4	Insertion	11915558	11915658	100	CDS	Sb04g009491.1	-	+	-	-		P	CCGCCTTGACTCTCGAATCT	AACCAATAGAACCGCTCACATC
Sb4-12-11	Ji2731	chr_4	Insertion	12124011	12124248	237	Intron	Sb04g009620.1	+	-	+	-			GTTCACCAAAGACGGCAGTT	CCACGCTAATCATCAGTTCCAT
Sb4-12-12	E-Tian	chr_4	Deletion	12171570	12172254	684	5-UTR	Sb04g009630.1	-	+	+	+	N		GGATGAAGAGAAGGACCAGGAG	ACAGGCAGGTGGAGAGGAT
Sb4-12-13	E-Tian	chr_4	Insertion	12583988	12584134	146	CDS	Sb04g009880.1	-	+	+	+	N		GTCAGCAGCAGCAGCACTA	GCGTCATTGTCTTGGCTACAC
Sb4-13-11	Ji2731	chr_4	Deletion	13639433	13640116	683	Intron	Sb04g010190.1	+	-	/	/			GAGCCTAGTTAGTCCATGATTG	CATCCTAGCCACGGTTGTC
	E-Tian	chr_4	Deletion	13639565	13640117	552	CDS	Sb04g010190.1	-	+	/	/
Sb4-43-11	Ji2731	chr_4	Deletion	43183180	43184046	866	Intron	Sb04g018431.1	+	-	/	/			CGACAACCTGCACATGACAT	GGAGCCACACCTAGAACACT
Sb4-44-11	Ji2731	chr_4	Deletion	44249805	44250617	812	CDS	Sb04g018960.1	+	-	/	/			AGCCTGGTGCGACAGAATT	AGGACAAGGAGAGAAGACAGAG
Sb4-47-11	Ji2731	chr_4	Insertion	47203199	47203340	141	Intron	Sb04g020090.1	+	-	+	+		N	GCTAAGGAATGGCTTGGTGTT	AGGCGATTGGAGAAGATGGT
Sb4-50-11	Ji2731	chr_4	Deletion	50695452	50696036	584	CDS	Sb04g021610.1	+	-	+	+		N	GGCAGCTCTGAAGTGTGAAC	ACCGACGAGGAGGAAGGAT
	E-Tian	chr_4	Deletion	50695465	50695956	491	CDS	Sb04g021610.1	-	+	+	+	N
Sb4-51-11	Ji2731	chr_4	Deletion	51891515	51892446	931	5-UTR	Sb04g022390.1	+	-	+	-			AAGCATGGGTGGATGGATTG	CCTGCCTCTTCAAGATCTATGG
Sb4-52-11	Ji2731	chr_4	Deletion	52450741	52451982	1241	CDS	Sb04g022842.1	+	-	+	/			GGTGGTAGTACGGTACGGTAG	GGTCGTCTGCGGGTATATGT
Sb4-53-11	E-Tian	chr_4	Deletion	53064334	53065222	888	CDS	Sb04g023310.1	-	+	/	/			GCATGTGCCGTAACATTCAAT	AACTGAAGAAGACGACCAACAA
Sb4-53-12	E-Tian	chr_4	Insertion	53239657	53239819	162	Intron	Sb04g023550.1	-	+	/	/			AAGAGAATGGAGAGGACGATGT	CAAGACACTGCCACAATCACA
Sb4-53-13	Ji2731	chr_4	Insertion	53380776	53381016	240	5-UTR	Sb04g023700.1	+	-	+	+		N	CCCTTTCGAGCTTGGAGAGT	CGCCACATCAGCACATTTAATG
	E-Tian	chr_4	Insertion	53380845	53380968	123	5-UTR	Sb04g023700.1	-	+	+	+	N
Sb4-54-11	E-Tian	chr_4	Deletion	54349346	54350221	875	Intron	Sb04g024570.1	-	+	-	+			CGCCACATCAGCACATTTAATG	TGATGATGGTGCTGTAGTATGT
Sb4-54-12	Ji2731	chr_4	Deletion	54366194	54366776	582	CDS	Sb04g024590.1	+	-	+	+		N	CGGTTGTTCGAGAAGTTTCAGT	ACGAGCGAGGACCAAGAGA
Sb4-54-13	E-Tian	chr_4	Insertion	54873882	54874080	198	Intron	Sb04g025000.1	-	+	/	/			CCAGCATGGTCTCGATTCC	TCTAGCATATTGGCAAGTCACA
Sb4-55-21	Ji2731	chr_4	Insertion	55182301	55182617	316	Intron	Sb04g025440.1	+	-	/	/			GGAACTGTGCTCGCTCGTT	TGACTCAGGCAAGTACCTACAT
	E-Tian	chr_4	Insertion	55182303	55182502	199	CDS	Sb04g025440.1	-	+	/	/
Sb4-55-22	E-Tian	chr_4	Deletion	55435882	55436970	1088	3-UTR	Sb04g025660.1	-	+	-	+			TCCGTGTAGCATGAATAACTGT	TTCACCAGCAGCCACCAA
Sb4-55-23	Ji2731	chr_4	Deletion	55532901	55533696	795	CDS	Sb04g025760.1	+	-	+	/			TGGATGATGGCTGCGTGTC	TACTCGACGTGCGGGTAGA
Sb4-57-21	E-Tian	chr_4	Deletion	57342886	57350444	7558	Intron	Sb04g027450.1	-	+	+	+	N		ACTGTAGCAAAGCTGCCTTC	TACTGGAGTGATGCGGTCAT
	Ji2731	chr_4	Deletion	57343011	57350260	7249	CDS	Sb04g027430.1	+	-	+	+		N
Sb4-58-21	E-Tian	chr_4	Insertion	58021747	58021956	209	3-UTR	Sb04g028090.1	-	+	/	/			CAGGTACTTGTGCATCGGATAC	GTAGTTCGTCGGTCGTGGTA
Sb4-60-22	Ji2731	chr_4	Deletion	60754446	60755382	936	CDS	Sb04g030770.1	+	-	/	/			GCTGGAAATTGGACATGATGAC	ACACAAGGCCATAGCAGTAGT
Sb4-60-23	E-Tian	chr_4	Deletion	60805508	60805962	454	Intron	Sb04g030800.1	-	+	-	+			CACAACCGTAAACAGGCAAAC	AGAGAACAGTGTCGCTAGAAGA
Sb4-61-21	Ji2731	chr_4	Deletion	61212231	61212688	457	CDS	Sb04g031230.1	+	-	+	-			GGTGTCGGAGATACAGAAGGT	AGTACAGAGTTGCATTGCCTAG
Sb4-61-23	E-Tian	chr_4	Deletion	61772370	61772927	557	CDS	Sb04g031850.1	-	+	-	/			CCGACAGACCCTAAACTAACAC	TCGTTCCTTCCTTCCTCCTG
Sb4-62-21	Ji2731	chr_4	Insertion	62324699	62325008	309	5-UTR	Sb04g032320.1	+	-	+	-			ATGAAGGATGCGAAGTGGAAC	GCGTACAAGGCACTGGAAC
Sb4-62-22	E-Tian	chr_4	Deletion	62764602	62765280	678	CDS	Sb04g032790.1	-	+	-	+			GCGAGGATCGGAGATGGAAT	TAGCGGGAATGGTCGTCAC
Sb4-63-22	E-Tian	chr_4	Deletion	63957665	63958387	722	5-UTR	Sb04g034090.1	-	+	+	+	N		AGTTGTGTTGCGTGTTCCAT	AATTAAGCAGCGACCGTCC
Sb4-64-21	E-Tian	chr_4	Deletion	64491441	64491949	508	Intron	Sb04g034650.1	-	+	+	+	N		AAGTTCTGTTCACGATGGCTAT	ACCGACGACTGTCAACCA
Sb4-64-22	E-Tian	chr_4	Deletion	64718452	64719066	614	CDS	Sb04g034860.1	-	+	+	+	N		TCCATAAGCAGTGCCAGAGA	GCCAAACTTCCCGTAAACAAG
Sb4-65-21	Ji2731	chr_4	Deletion	65035262	65035686	424	CDS	Sb04g035180.1	+	-	+	-			GTGCTTGGTCTAGTGGCTAAG	GTGTGGTCTATACTTGCGAACA
Sb4-65-22	Ji2731	chr_4	Insertion	65417638	65417780	142	Intron	Sb04g035500.1	+	-	+	-			CAAGAACGCAACCTCAATCAAT	GATGTGGAACGGATGGATGG
Sb4-66-21	Ji2731	chr_4	Insertion	66348438	66348712	274	Intron	Sb04g036560.1	+	-	+	-			GGATGCTATGCCTCCACGAA	TCACTCTGCTTGCTCTGCTAA
Sb4-67-21	Ji2731	chr_4	Deletion	67456422	67457245	823	CDS	Sb04g037870.1	+	-	+	/			ACCTCACGGCCATGGAGTA	AAGCCAATGCCACCATGTATT
Sb4-67-22	E-Tian	chr_4	Deletion	67808674	67809474	800	Intron	Sb04g038380.1	-	+	+	+	N		TGTAGTGGCATTGAGCAGAGG	GGTCATCGCACCTGTTTGTTT
	Ji2731	chr_4	Deletion	67808967	67809506	539	CDS	Sb04g038380.1	+	-	+	+		N
Sb4-67-23	Ji2731	chr_4	Deletion	67967661	67968359	698	CDS	Sb04g038610.1	+	-	+	-			AAGGACCTGGTGGTGCTGT	ACGGAGTGTCTTTGAACAATCT
Sb4-69-21	E-Tian	chr_4	Deletion	67967757	67968402	645	3-UTR	Sb04g038610.1	-	+	+	+	N		TGCTCCTCCTTCCAGAACC	TATTAGACGTAGTGTCCGCTAG
Sb5-0-1	Ji2731	chr_5	Deletion	616411	617029	618	Intron	Sb05g000730.1	+	-	+	-			GGCAAGACACATCACCATCTAA	CTCCTCAACTCACCATCTACTG
Sb5-0-2	E-Tian	chr_5	Insertion	875113	875385	272	CDS	Sb05g000930.1	-	+	/	/			GCATCAGATCAGACGCTAAGTA	GATCCTGGCTCACTGTCAATT
Sb5-1-1	E-Tian	chr_5	Deletion	1252214	1252721	507	CDS	Sb05g001190.1	-	+	-	+			CTGGCATGGCTGGATAAGGA	GGCTGGTGAAGACGAACTTG
Sb5-1-2	Ji2731	chr_5	Deletion	1591525	1592141	616	CDS	Sb05g001510.1	+	-	+	-			GCATCGTCCTCTACCATTCC	GGCTACTTACCTGATCGCTTAA
Sb5-2-1	E-Tian	chr_5	Deletion	2260542	2261200	658	Intron	Sb05g002070.1	-	+	-	+			TGGAATCTGTCAAGGTGATGGA	AACAAGGAGGCTTCTAGGAGAT
Sb5-2-2	Ji2731	chr_5	Insertion	2771195	2771390	195	CDS	Sb05g002606.1	+	-	+	-			GCCACCTTGTTAGAGCAGTC	GATTGTTCTCCTCGCTTCATTG
Sb5-4-1	E-Tian	chr_5	Deletion	4510528	4511130	602	3-UTR	Sb05g003870.1	-	+	-	+			AAAGTCCAGCTCACCCTATCAT	TTCCTCAAGAACCTTCACTCCA
Sb5-6-1	E-Tian	chr_5	Insertion	6913299	6913459	160	3-UTR	Sb05g005260.1	-	+	-	+			CTGGACACCACCTACGAGAC	CACATCGAATCTTACGGCACAT
Sb5-7-1	Ji2731	chr_5	Deletion	7526673	7527703	1030	CDS	Sb05g005520.1	+	-	+	-			CCGCCTGGTAGACGAACAA	TCCTCTCACCGGCATCCAT
Sb5-10-1	E-Tian	chr_5	Deletion	10633277	10633831	554	CDS	Sb05g006540.1	-	+	-	+			TCACCGTATCCGTAGCCAATA	TCATTTCTCGTTCCCTTTCCTC
Sb5-10-2	E-Tian	chr_5	Deletion	10716492	10717116	624	CDS	Sb05g006552.1	-	+	-	+			ATCCAAGCAAGGCATCAACC	ACACCTAAGAAGACCAGTCAGA
Sb5-13-1	Ji2731	chr_5	Insertion	13467538	13467846	308	Intron	Sb05g007450.1	+	-	+	-			GCTGTTAGAAGGTGCCTGTG	GCCTTGTCCAAGAACCTTGATT
Sb5-14-1	E-Tian	chr_5	Deletion	14421845	14422179	334	Intron	Sb05g008030.1	-	+	-	+			AGGCAGACACCGCAGAAT	GTTCAAGTTACTCCCTCCAAGT
Sb5-15-1	Ji2731	chr_5	Deletion	15922491	15922994	503	Intron	Sb05g008475.1	+	-	+	-			GTGTCAGCATTACCAAGAGGA	GTGAAATTTGATGAAGGGTCCA
Sb5-19-1	Ji2731	chr_5	Deletion	19539436	19540230	794	CDS	Sb05g009720.1	+	-	/	/			TGGTGCTGCTGATTCTGCT	TGCGGTTACTACTTGGTGGAT
Sb5-41-1	E-Tian	chr_5	Insertion	41100121	41100411	290	3-UTR	Sb05g016730.1	-	+	+	+	N		GGCTATGATCCTCACCAGAAGA	AGTCATCAACTCGCTCCAGATA
Sb5-42-1	Ji2731	chr_5	Deletion	42112427	42113149	722	Intron	Sb05g017120.1	+	-	+	+		N	GGTGCTTCCAATTCGATCTAGG	TCTGTTCAGTTCCAGGAGGTC
Sb5-47-1	Ji2731	chr_5	Deletion	47869703	47870276	573	Intron	Sb05g019530.1	+	-	+	+		N	CTCTACCATCTCGTGTGAAGGA	ATGACAGCTTGTGCATGAACTT
	E-Tian	chr_5	Deletion	47869735	47870276	541	CDS	Sb05g019530.1	-	+	+	+	N
Sb5-49-1	Ji2731	chr_5	Deletion	49889547	49890115	568	CDS	Sb05g020350.1	+	-	+	-			CTCTTACCTCCGCTGCCTAC	TGTCGTCTCCGTCCTCTGT
Sb5-52-1	E-Tian	chr_5	Insertion	52454164	52454342	178	Intron	Sb05g021480.1	-	+	+	+	N		CTGTGATTGATTGCTTGCTCAT	GACAACACGCTCTGCATCTT
Sb5-52-2	E-Tian	chr_5	Deletion	52468256	52468958	702	CDS	Sb05g021500.1	-	+	-	-		P	TTGTTGACTGCGTGATTCTCTT	ATGAAGGAGTAAGGAGTGGTCT
Sb5-53-1	E-Tian	chr_5	Deletion	53275484	53276196	712	CDS	Sb05g021890.1	-	+	-	-		P	CAGGCAGTTGCTTGAACAGTAT	GTAGTACGGCGTCGAGGATG
	Ji2731	chr_5	Deletion	53275486	53276415	929	CDS	Sb05g021890.1	+	-	-	-	P
Sb5-53-2	Ji2731	chr_5	Deletion	53297792	53298682	890	CDS	Sb05g021900.1	+	-	-	-	P		GCGATAGGTAGCTGCTGGAG	AACAGGTGTGGCGGAAGTAAT
Sb5-56-1	Ji2731	chr_5	Deletion	56937300	56937809	509	CDS	Sb05g024030.1	+	-	+	+		N	CTTCCAATGACGCCGTGAA	CAACAATGGCAAGGAATCTCAG
Sb5-56-2	E-Tian	chr_5	Insertion	56998847	56999061	214	Intron	Sb05g024100.1	-	+	+	+	N		CTATGAGCGTTGTTGGTGACA	TGGTTTCTATTGGAGTGCCTAC
Sb5-57-1	Ji2731	chr_5	Deletion	57097601	57098369	768	CDS	Sb05g024136.1	+	-	/	/			AAGAGCCCATACGTAATGTAGT	TGTGAGAACCTAGATCATTCCA
Sb5-58-1	Ji2731	chr_5	Deletion	58317689	58318078	389	Intron	Sb05g025160.1	+	-	+	/			AGGCAATCGGCGTAGAAGG	ATCCACATCCACATCCACAGAA
Sb5-59-1	Ji2731	chr_5	Deletion	59193638	59194359	721	CDS	Sb05g025775.1	+	-	+	-			ACAGCAGCAATATAGCAACTCT	GGTGTCCGATGCCAATGAT
Sb5-59-2	E-Tian	chr_5	Deletion	59477592	59478397	805	CDS	Sb05g025950.1	-	+	-	/			TAACAGCGTGCGGTTGCA	GTGCCCATGCCCAAATTCAAT
Sb5-59-3	E-Tian	chr_5	Deletion	59554998	59555794	796	CDS	Sb05g026000.1	-	+	/	/			AGCAACAACACTTTACCAGCAA	CCTTCGGGAACAGGGAGATG
Sb5-0-11	E-Tian	chr_5	Deletion	634237	634801	564	CDS	Sb05g000760.1	-	+	+	+	N		GATGTCGTCAGTGGTTCTCAG	TGCTGTTCCTCCTGTGGTT
Sb5-0-12	Ji2731	chr_5	Deletion	735213	735881	668	CDS	Sb05g000860.1	+	-	+	-			CGTGTACCTCATGCCTCTG	GTCCACAATGATTACAACTCCT
Sb5-0-13	E-Tian	chr_5	Insertion	876084	876217	133	5-UTR	Sb05g000930.1	-	+	-	-		P	GAGCACAGATGGCGTTCCT	GGAGCGAGGTCAGTTTAGTCA
Sb5-2-11	E-Tian	chr_5	Deletion	2089291	2089768	477	CDS	Sb05g001930.1	-	+	-	+			GCAAGGCGGAGGAGTATCT	TAGTGAATTGTGGGAGGAGAGA
Sb5-2-12	Ji2731	chr_5	Deletion	2249432	2250182	750	CDS	Sb05g002060.1	+	-	+	/			ACGGAGATGGCAGCAACTAA	GCGGCGGGTACTACTACTAC
Sb5-3-11	Ji2731	chr_5	Deletion	3126113	3126756	643	CDS	Sb05g002910.1	+	-	-	/	P		ACAGACAAACCGTGCAATTAGT	AGGTGTTCGACGTGGAGCT
Sb5-3-12	E-Tian	chr_5	Insertion	3219037	3219256	219	CDS	Sb05g002950.1	-	+	+	+	N		ACAATCTCCAACCTGCCTACA	CATCCAGTTCCATCACCTCAAG
Sb5-3-13	Ji2731	chr_5	Insertion	3682250	3682472	222	CDS	Sb05g003310.1	+	-	/	-			TCTTCTCGCATCGTAGGAACA	CGCACTAGAGTCAACTATCACC
Sb5-3-14	E-Tian	chr_5	Deletion	3817923	3818500	577	CDS	Sb05g003400.1	-	+	-	+			ACCAGCAGCAGACGATGAT	AAGGACGGCAAGAGAATTACC
Sb5-4-11	Ji2731	chr_5	Deletion	4326676	4327210	534	5-UTR	Sb05g003740.1	+	-	-	+	P	N	CCTGTGATTGATGGCTGCT	CAGAGATTCAGAAGGCTCAGAT
Sb5-8-11	Ji2731	chr_5	Deletion	8602907	8615706	12799	Intron	Sb05g005887.1	+	-	+	+		N	AGTAGCGAGCCAATATCATCCA	GCAAGTGTCCAAGCGTACC
	E-Tian	chr_5	Deletion	8602928	8615664	12736	CDS	Sb05g005887.1	-	+	+	+	N
Sb5-8-12	E-Tian	chr_5	Deletion	8963057	8975006	11949	Intron	Sb05g006047.1	-	+	+	+	N		GTCCACCTTAGCAGTCCACTA	AGACAGAAGAGCGAGAATCAAC
	Ji2731	chr_5	Deletion	8963138	8975008	11870	CDS	Sb05g006047.1	+	-	+	+		N
Sb5-11-11	E-Tian	chr_5	Deletion	11147424	11148303	879	CDS	Sb05g006650.1	-	+	-	-		P	CGCAGTACAACCTGGAGGA	TGAGCTACCGTAGAGAGAAATG
	Ji2731	chr_5	Deletion	11147447	11148375	928	CDS	Sb05g006650.1	+	-	-	-	P
Sb5-11-12	E-Tian	chr_5	Deletion	11717697	11718521	824	5-UTR	Sb05g006915.1	-	+	-	+			TGCCAAGGTCCAAGTCCAG	CCAGAGTCTAGCCGAATCCAA
Sb5-11-13	Ji2731	chr_5	Deletion	11969640	11970342	702	Intron	Sb05g006980.1	+	-	+	-			CGGAATTGACGAGACGAATCT	AAGTCGGAGATGTTAGAGTGAG
Sb5-12-11	Ji2731	chr_5	Deletion	12859375	12860439	1064	CDS	Sb05g007240.1	+	-	+	+		N	ACGACGACGACGGTGATAG	ATGTGCTGCTGTGGTTTATTCT
Sb5-17-11	Ji2731	chr_5	Deletion	17281006	17291460	10454	Intron	Sb05g008730.1	+	-	+	+		N	TAGAGTCAGCCTTAGGTTAGCC	CGAATTTGTTGGGAGCGAACT
	E-Tian	chr_5	Deletion	17281047	17291609	10562	CDS	Sb05g008726.1	-	+	+	+	N
Sb5-27-11	Ji2731	chr_5	Deletion	27175649	27181243	5594	Intron	Sb05g013170.1	+	-	+	+		N	CCAAGAGATGCTCCACAGTAGA	TATGGTTGCTGGACTCTGCTAT
	E-Tian	chr_5	Deletion	27175654	27181196	5542	Intron	Sb05g013170.1	-	+	+	+	N
Sb5-27-12	Ji2731	chr_5	Deletion	27189395	27203926	14531	Intron	Sb05g013170.1	+	-	+	+		N	GACAGTGGAGGACTACCAAGAT	CGGACACGGTGATCTGGAT
	E-Tian	chr_5	Deletion	27189454	27203910	14456	Intron	Sb05g013170.1	-	+	+	+	N
Sb5-32-11	Ji2731	chr_5	Deletion	32399106	32414814	15708	Intron	Sb05g015310.1	+	-	+	+		N	ACCACTTGACGAAGCAATACAA	CAATGACACCAGCCTCAGAAG
	E-Tian	chr_5	Deletion	32399140	32414890	15750	CDS	Sb05g015310.1	-	+	+	+	N
Sb5-41-11	Ji2731	chr_5	Deletion	41050747	41051588	841	CDS	Sb05g016720.1	+	-	/	/			CGGATAAGCTGAAGCGAAGAG	GTAGCAGATGCGAGCGTATG
	E-Tian	chr_5	Deletion	41050802	41051592	790	CDS	Sb05g016720.1	-	+	/	/
Sb5-42-11	Ji2731	chr_5	Deletion	42111114	42111829	715	5-UTR	Sb05g017120.2	+	-	+	+		N	TGTGTAGATATGCTCATGTGGA	CCTGGTAGTAGTGAACCTGGA
	E-Tian	chr_5	Deletion	42111136	42111800	664	5-UTR	Sb05g017120.1	-	+	+	+	N
Sb5-42-12	Ji2731	chr_5	Deletion	42323043	42323390	347	CDS	Sb05g017176.1	+	-	+	+		N	TCCACTATACCAGTATCCACCG	CACCTATGCTCCTCCGATCC
Sb5-45-11	E-Tian	chr_5	Deletion	45759554	45760191	637	CDS	Sb05g018910.1	-	+	-	+			CCCTGGTCAAACCCTGAAATG	TACGGAGTAGGTCGGTAGGT
Sb5-45-12	E-Tian	chr_5	Deletion	45761074	45761740	666	CDS	Sb05g018910.1	-	+	-	-		P	TGCCTCCAGTTTCACAAATCTC	TCAGACCTCACAAGCCTATGC
Sb5-47-11	Ji2731	chr_5	Deletion	47240731	47241371	640	Intron	Sb05g019210.1	+	-	/	/			ATCCAATCTGAGCATGAGCATT	CATTGAGGAGGCGACCTATCT
	E-Tian	chr_5	Deletion	47240804	47241378	574	CDS	Sb05g019210.1	-	+	/	/
Sb5-52-11	E-Tian	chr_5	Deletion	52684952	52685883	931	5-UTR	Sb05g021590.1	-	+	/	/			ACGCAAGTGGAGTAGGAGTT	TGCATGTGCCACAAGATTCG
Sb5-52-12	E-Tian	chr_5	Deletion	52749348	52750055	707	CDS	Sb05g021600.1	-	+	-	+			AGGTATCCATTTCGGTATTTGC	CCAAGATCAAGGCCGAGATG
Sb5-52-13	E-Tian	chr_5	Deletion	52759002	52759694	692	5-UTR	Sb05g021610.1	-	+	+	+	N		GTCTCGTTGGGCTCGAAGTT	TCGCTCCTATGGTAGTCGTAAC
Sb5-53-11	E-Tian	chr_5	Insertion	53419825	53420074	249	CDS	Sb05g021990.1	-	+	+	+	N		AGCCACACCAGACAGCAA	ACTACATCCGATTCGTATCCAA
Sb5-2-21	E-Tian	chr_5	Deletion	2880929	2881712	783	CDS	Sb05g002698.1	-	+	-	+			CTTCCTTCAAGCACAGATCACA	GGATGGTGGTGTTGGTAGAGA
Sb5-2-22	E-Tian	chr_5	Insertion	2951918	2952102	184	5-UTR	Sb05g002760.1	-	+	/	/			GGATTTGGGAACGGGAGGT	GTTGGGAACTAAACGAGGACTT
Sb5-2-23	E-Tian	chr_5	Deletion	2981377	2981915	538	Intron	Sb05g002770.1	-	+	-	+			GTGAGTTGGACCTGGACATGA	GAGAGACCTACCCGCCCTAT
Sb5-3-21	Ji2731	chr_5	Insertion	3682102	3682302	200	Intron	Sb05g003310.1	+	-	+	-			ATTCCTCCTGGCTATTCTCCG	CGCACTAGAGTCAACTATCACC
	Ji2731	chr_5	Insertion	3682250	3682472	222	CDS	Sb05g003310.1	+	-	+	-
Sb5-3-22	Ji2731	chr_5	Deletion	3709246	3710316	1070	CDS	Sb05g003346.1	+	-	+	+		N	GGAGGAGGAGGAGGAGATAGTA	CGACGGTGACAGTTCAAGTG
Sb5-47-21	Ji2731	chr_5	Deletion	47241293	47244406	3113	Intron	Sb05g019210.1	+	-	/	/			TATCCACATGGCGGCATACA	GCCTTGTTGATCCTCCTCCA
	E-Tian	chr_5	Deletion	47241429	47244416	2987	CDS	Sb05g019210.1	-	+	/	/
Sb5-48-21	Ji2731	chr_5	Deletion	48905565	48907416	1851	CDS	Sb05g019890.1	+	-	+	-			CAGCAGTGACAATACATGATGG	ACCTGAGATGGAAGCGAACA
Sb5-54-21	E-Tian	chr_5	Deletion	54791071	54791703	632	CDS	Sb05g022695.1	-	+	/	/			GCCAATGTCCCGCATTAGATAG	GAGTAAGAACCAGCAGGAGTGA
Sb5-55-21	E-Tian	chr_5	Deletion	55598135	55598666	531	CDS	Sb05g023150.1	-	+	/	/			GCTCCTTACCGCTTGCTGTA	ACATGCCTGACACGTTCCAA
Sb5-55-22	Ji2731	chr_5	Deletion	55611075	55612073	998	CDS	Sb05g023160.1	+	-	/	-			CCAGAAGTGTGCTCCAAGTT	TTGCGGCGATTCGGTAATG
Sb5-56-21	E-Tian	chr_5	Deletion	56312714	56314696	1982	Intron	Sb05g023590.1	-	+	+	+	N		TGTGGTATGACCGCCTATGG	TGTGTCTGTTCAACCTTCACTT
	Ji2731	chr_5	Deletion	56312812	56314685	1873	CDS	Sb05g023590.1	+	-	+	+		N
Sb5-56-22	Ji2731	chr_5	Deletion	56684047	56684711	664	CDS	Sb05g023860.1	+	-	/	/			ACCTCTTATCTTCTTACCCTGT	GTGGTTGTGGTGGTGGAA
	E-Tian	chr_5	Deletion	56684129	56684699	570	5-UTR	Sb05g023860.1	-	+	/	/
Sb5-56-23	E-Tian	chr_5	Deletion	56858904	56859550	646	Intron	Sb05g023950.2	-	+	-	-		P	ACTTGACTTCTCGATCTTGACA	ACTCACATCCAACAACTCATCA
	Ji2731	chr_5	Deletion	56859166	56859574	408	CDS	Sb05g023950.1	+	-	-	-	P
Sb5-57-21	Ji2731	chr_5	Insertion	57303336	57303552	216	CDS	Sb05g024220.1	+	-	/	/			AGACATCACAGAGCCACCAA	CACCAATAGCATCCAGGAACTT
Sb5-57-23	Ji2731	chr_5	Insertion	57917619	57917945	326	CDS	Sb05g024660.1	+	-	/	/			GGCATCCTGGTTACTGTGAGA	ATCCAATCGGCACTGTCCAA
Sb5-57-24	Ji2731	chr_5	Deletion	57918458	57918932	474	Intron	Sb05g024660.1	+	-	/	/			CTCAAGGTAAGGTGCGATGTC	GGCGTCAGTGTAGATGAAGTG
	E-Tian	chr_5	Deletion	57918512	57918870	358	CDS	Sb05g024660.1	-	+	/	/
Sb5-58-21	E-Tian	chr_5	Deletion	58101966	58107134	5168	Intron	Sb05g024930.1	-	+	+	+	N		AGGTGATTAGAGCTGAGGTAGT	TCGTTTCGTAGACATCGTTAGT
	Ji2731	chr_5	Deletion	58101982	58107078	5096	CDS	Sb05g024920.1	+	-	+	+		N
Sb5-58-22	Ji2731	chr_5	Deletion	58827744	58829550	1806	CDS	Sb05g025520.1	+	-	/	/			TTCAATTCCAAGGATCCAAGTG	AGCCGCAGGAATCAATCTAAG
Sb5-59-22	Ji2731	chr_5	Deletion	59715074	59715944	870	Intron	Sb05g026090.2	+	-	-	-	P		GTACCACCTCATCTCCAGGATT	TCACTGAGACTTGCCATACCA
	E-Tian	chr_5	Deletion	59715241	59715945	704	Intron	Sb05g026090.1	-	+	-	-		P
Sb5-60-21	E-Tian	chr_5	Deletion	60112346	60113023	677	5-UTR	Sb05g026280.1	-	+	/	/			ACCATGTCAGCCTCACAGTTA	GCTTGTTGTTGAGATGCCTGA
Sb5-60-22	E-Tian	chr_5	Deletion	60268470	60269369	899	CDS	Sb05g026400.1	-	+	/	/			ACACGACGGCGTTGAAGT	ACGAGCAGCACCACCAAT
Sb5-60-24	Ji2731	chr_5	Deletion	60930687	60931323	636	CDS	Sb05g026910.1	+	-	+	-			GGTAATCCTCCTTCTCGTACAC	ACAACAACAAGCAGCCTGAA
Sb5-61-21	Ji2731	chr_5	Deletion	61171484	61172110	626	CDS	Sb05g027060.1	+	-	+	-			GGCATGGTAGTTCTGCTGAG	TTGGTCTTGGAGGCACATTAAG
Sb5-61-22	E-Tian	chr_5	Deletion	61285039	61286497	1458	3-UTR	Sb05g027150.1	-	+	+	+	N		ATGAGGTGGGAGGTGGAGA	AAGCAGAACGAAGAGCATTGTA
Sb5-62-21	Ji2731	chr_5	Insertion	62091095	62091359	264	CDS	Sb05g027650.1	+	-	/	/			GAGCAGGAGGAGGAAGATGAC	TCACAAGCGACTCACGAACT
Sb5-62-22	Ji2731	chr_5	Deletion	62262696	62263352	656	5-UTR	Sb05g027880.1	+	-	+	+		N	TGCTGCTTCTTCTTCCTGATG	TTGCTGAGTGTTATTCTTGTGC
Sb6-0-1	E-Tian	chr_6	Insertion	72146	72334	188	CDS	Sb06g000240.1	-	+	-	+			GCCGCCTGTAGTTGTTGTT	GCATGTCTGGTACTGGTAGC
Sb6-0-2	Ji2731	chr_6	Deletion	388397	389389	992	Intron	Sb06g000410.1	+	-	+	-			CCGCACAATAACTCCAGAGAT	GGTCGATGTCATAGTAACTCCT
Sb6-3-1	Ji2731	chr_6	Insertion	3165303	3165601	298	CDS	Sb06g001740.1	+	-	+	-			CCTCATCACCGTCTTCACCTA	CCAGAACCAAGATGGCATAGC
Sb6-4-1	E-Tian	chr_6	Deletion	4104907	4105555	648	CDS	Sb06g002190.1	-	+	+	+	N		CAGACGCACCACAAGAACTT	GATTGCTGCTGCTCCATCAA
Sb6-4-2	Ji2731	chr_6	Deletion	4954078	4954757	679	CDS	Sb06g002560.1	+	-	+	+		N	AAGGCACTGGAGGAGGTCA	TCCGTCCGAGGCAAGTAGA
Sb6-36-1	Ji2731	chr_6	Insertion	36610600	36610814	214	5-UTR	Sb06g013230.1	+	-	+	+		N	GATCTGGTCCGAGTACATCTCT	CCATTTCGGTGAACAGTGCTTA
	E-Tian	chr_6	Insertion	36610625	36610813	188	5-UTR	Sb06g013230.1	-	+	+	+	N
Sb6-37-1	E-Tian	chr_6	Deletion	37759348	37760834	1486	Intron	Sb06g013750.1	-	+	+	+	N		TGTATGCGAGGTGAAGGATGA	AAGTCCGTCTTGGCTTGCTA
	Ji2731	chr_6	Deletion	37759363	37760783	1420	Intron	Sb06g013750.1	+	-	+	+		N
Sb6-39-1	Ji2731	chr_6	Deletion	39319793	39320196	403	Intron	Sb06g014250.1	+	-	+	+		N	CAACCTCAACCTAAGCCATCAT	GAGATCGCTGTCAACAACTGT
	E-Tian	chr_6	Deletion	39319859	39320177	318	CDS	Sb06g014250.1	-	+	+	+	N
Sb6-39-2	Ji2731	chr_6	Deletion	39329464	39330051	587	Intron	Sb06g014256.1	+	-	+	-			TTGAGGTAGCAACAAGGACTTC	AACCGTGAGGACGCAGTT
	E-Tian	chr_6	Deletion	39329492	39330020	528	Intron	Sb06g014256.1	-	+	-	+
Sb6-39-3	Ji2731	chr_6	Deletion	39650113	39650955	842	Intron	Sb06g014340.1	+	-	-	-	P		TCGCCATTGTGAGAAGATGAG	TCCAAGAGGAAGGGAGGTTC
	E-Tian	chr_6	Deletion	39650126	39650915	789	CDS	Sb06g014340.1	-	+	-	-		P
Sb6-40-1	Ji2731	chr_6	Deletion	40607490	40608169	679	Intron	Sb06g014676.1	+	-	+	+		N	GCCTTCTTGGTGAGCATCA	TCCAGTAGAACATCCAGAGTTG
	E-Tian	chr_6	Deletion	40607550	40608080	530	Intron	Sb06g014676.1	-	+	+	+	N
Sb6-40-2	E-Tian	chr_6	Insertion	40762097	40762247	150	Intron	Sb06g014710.1	-	+	-	+			CTCTTCTTCGTGCCCTCCT	ACCATTCCCACTAACATCACAA
Sb6-40-3	E-Tian	chr_6	Deletion	40763226	40763936	710	Intron	Sb06g014710.1	-	+	-	+			GCAGCGAACCGAACTGAA	GACACTCCAGGCAACAGATT
Sb6-42-1	Ji2731	chr_6	Deletion	42311654	42312383	729	CDS	Sb06g015140.1	+	-	/	/			CAACGCATACTCGGAACATTCT	TGTTCATCCACGAGGACTACG
	E-Tian	chr_6	Deletion	42311678	42312348	670	3-UTR	Sb06g015140.1	-	+	/	/
Sb6-42-2	E-Tian	chr_6	Insertion	42317750	42317975	225	5-UTR	Sb06g015150.1	-	+	+	+	N		GTGTGGTGCGGTGGATATG	AGCTAAGGCTAGTTCCTCATCT
Sb6-50-1	E-Tian	chr_6	Insertion	50356257	50356396	139	Intron	Sb06g020960.1	-	+	-	+			GCATGACCTGCATCTGAAGC	GAAGAGGACACGGCACGATA
Sb6-51-1	Ji2731	chr_6	Deletion	51075035	51075551	516	5-UTR	Sb06g021860.1	+	-	+	-			CGGTGTCTTCCTTCCACTG	ACTAGCGTTGAACTCCTAACTC
Sb6-52-1	E-Tian	chr_6	Insertion	52740971	52741216	245	CDS	Sb06g023650.1	-	+	-	-		P	GATGATGTTGCTCGCAGTGG	TTAAGCCAGACGCCTGATGT
Sb6-54-1	E-Tian	chr_6	Insertion	54451256	54451415	159	Intron	Sb06g025530.1	-	+	+	+	N		GGCTAATGCTGACAGGAACTC	CCGCAGTGGTACAAGGATTC
Sb6-54-2	E-Tian	chr_6	Insertion	54783490	54783634	144	3-UTR	Sb06g025740.1	-	+	-	+			GCATGGCTTAATGGCTTCAGA	GCTCCAACACCAGTAATTCCAA
Sb6-57-1	Ji2731	chr_6	Deletion	57195204	57195861	657	5-UTR	Sb06g028410.1	+	-	+	-			TGACTGATCTTGGCGATCTTCT	CAATCCGACCGACATTCCTTAC
Sb6-58-1	E-Tian	chr_6	Deletion	58220452	58221108	656	CDS	Sb06g029640.1	-	+	-	/			CTGGTCATGTCTGAGGCATTC	CGGAGAAGAAGTAGAAGGTGGA
Sb6-58-2	E-Tian	chr_6	Insertion	58550090	58550309	219	CDS	Sb06g030170.1	-	+	-	+			GGGATTTGAGTTTCCAAAGTGT	GCAGCGACAACAACGACT
Sb6-59-1	Ji2731	chr_6	Deletion	59617815	59618392	577	Intron	Sb06g031250.1	+	-	+	-			GCATCGCTCTTCCTCACTT	TGTTCGCTCACCGTTGGA
Sb6-60-1	E-Tian	chr_6	Insertion	60474920	60475106	186	5-UTR	Sb06g032270.1	-	+	-	/			CGATGTAGACGAAGTTGAGGTT	GAGATAGAGGGAGCATGTGACT
Sb6-60-2	E-Tian	chr_6	Deletion	60712722	60713099	377	CDS	Sb06g032560.1	-	+	-	+			CGTTCTACACCTCGCAGCA	GCCGTCCTTATTGCCAAGTC
Sb6-62-1	Ji2731	chr_6	Deletion	62192514	62193052	538	Intron	Sb06g034250.2	+	-	+	-			ATTACCAGGAGTGCTGATGAGA	CAACTGTCGTCCTTCCAACAA
Sb6-62-2	Ji2731	chr_6	Deletion	62193504	62194103	599	3-UTR	Sb06g034250.1	+	-	+	-			TCCAGGTACTTGTTCACATTCT	AAGATTGCCGAGTTGGTCAA
Sb6-1-12	Ji2731	chr_6	Insertion	1907986	1908281	295	Intron	Sb06g001350.1	+	-	+	-			GAAGAAACAAAGAATCGAGGAG	TGATTGATTCGGTTGGCATC
Sb6-2-11	Ji2731	chr_6	Deletion	2053433	2053987	554	Intron	Sb06g001410.1	+	-	+	-			TGGTAACGACAACAGATTCACA	AAGGAGCAATGACGGATAGAAG
Sb6-6-11	Ji2731	chr_6	Deletion	6278145	6283645	5500	Intron	Sb06g003070.2	+	-	+	+		N	CTGGAGTGGAGCGGGTAAA	TCTGGCATGTATGTGGATTCTG
	E-Tian	chr_6	Deletion	6278183	6283738	5555	Intron	Sb06g003070.1	-	+	+	+	N
Sb6-38-11	Ji2731	chr_6	Deletion	38741236	38745576	4340	Intron	Sb06g014000.1	+	-	+	+		N	GGAAGCAGAGCCTGTGGAT	CTCTTACACCTGGTATCTCGGA
	E-Tian	chr_6	Deletion	38741264	38745517	4253	Intron	Sb06g014000.1	-	+	+	+	N
Sb6-38-12	E-Tian	chr_6	Deletion	38749880	38750986	1106	CDS	Sb06g014000.1	-	+	+	+	N		CCTCGTCGTCATCGGAGAT	CAAGGGAGAAGGCTTTGCTAAT
Sb6-39-11	Ji2731	chr_6	Deletion	39320711	39327778	7067	Intron	Sb06g014256.1	+	-	+	+		N	TGTTGCTGATGTGAGGAGACA	GCCACCCTGTTGCTCTCAT
	E-Tian	chr_6	Deletion	39320763	39327727	6964	CDS	Sb06g014253.1	-	+	+	+	N
Sb6-42-12	E-Tian	chr_6	Deletion	42461887	42462625	738	Intron	Sb06g015230.1	-	+	/	/			ACAACTCCAATCCGTGGTTCT	GCACTCAGAGATGTGAAGATCC
Sb6-42-13	Ji2731	chr_6	Deletion	42506042	42506894	852	CDS	Sb06g015260.1	+	-	+	+		N	GCTTTACTTACAGGCTCATCCA	TACCGCTTCTTCCTTGAATGTC
Sb6-44-11	Ji2731	chr_6	Deletion	44275723	44277289	1566	3-UTR	Sb06g015960.1	+	-	+	+		N	GCCAATTCATCCAGGTACTTGT	GTCACTGGTTCAACACAGATTC
Sb6-44-12	E-Tian	chr_6	Insertion	44413339	44413510	171	Intron	Sb06g016010.1	-	+	/	/			GAACCAAAGAGCAGCAGAACAT	ATCCTCTGACCGCCAACAAT
	E-Tian	chr_6	Insertion	44413512	44413597	85	Intron	Sb06g016010.1	-	+
	E-Tian	chr_6	Insertion	44413617	44413724	107	Intron	Sb06g016010.1	-	+
	E-Tian	chr_6	Insertion	44413666	44413809	143	Intron	Sb06g016010.1	-	+
Sb6-44-13	E-Tian	chr_6	Deletion	44529245	44530718	1473	3-UTR	Sb06g016090.1	-	+	/	/			CTGATATGATGCTGCGTTGC	ACGACTTACAATCTGGAATGGA
Sb6-45-12	E-Tian	chr_6	Deletion	45509100	45509596	496	CDS	Sb06g016630.1	-	+	-	+			GTCTCCAACCTCTGCTCCTC	GGAAGCCCTTGTACTTGATGAG
Sb6-45-15	E-Tian	chr_6	Deletion	45996053	45996452	399	Intron	Sb06g016890.1	-	+	-	+			ACAACAACAGCACCGAACG	TAGCCAGACCTTCCACATTGA
Sb6-47-11	Ji2731	chr_6	Deletion	47636554	47636931	377	Intron	Sb06g018220.1	+	-	-	-	P		CGTCTCTGGCTCCTGGTAAG	CGTCCTCCAATATGGCAGTAAC
	E-Tian	chr_6	Deletion	47636561	47636904	343	Intron	Sb06g018220.1	-	+	-	-		P
	Ji2731	chr_6	Deletion	47636606	47637272	666	CDS	Sb06g018220.1	+	-	-	-	P
Sb6-48-11	E-Tian	chr_6	Deletion	48104922	48105556	634	5-UTR	Sb06g018500.1	-	+	-	-		P	TCTGATGGATGGCTCTGGATG	CGCTTGAACTGCACCTACATT
Sb6-48-12	E-Tian	chr_6	Insertion	48147679	48147827	148	Intron	Sb06g018540.1	-	+	-	/			CCACCTGTTGTAGCAGTCTTC	TGGCGTAGTTGACGAGGTT
Sb6-48-13	Ji2731	chr_6	Deletion	48494948	48495429	481	Intron	Sb06g018860.1	+	-	+	-			ACGCAATGATTCGGCAGTG	ACTCGCAGTCACGCACAT
Sb6-49-11	Ji2731	chr_6	Deletion	49000888	49001635	747	Intron	Sb06g019420.1	+	-	+	-			CATTCTGTCCTCATCAGTGTCT	ATGTGATAGTCAGCAAGCCAAT
Sb6-49-13	Ji2731	chr_6	Deletion	49039430	49040164	734	Intron	Sb06g019480.1	+	-	+	-			AACCCGTTCGTTCCAAAGC	ATGAAGACATAATTGCGAGCCT
Sb6-49-14	Ji2731	chr_6	Deletion	49618311	49618704	393	Intron	Sb06g020100.1	+	-	+	-			TGATCCATTGTTGCTCCTTCCA	CGACGACCGAATGTGCTCTA
Sb6-55-21	Ji2731	chr_6	Insertion	55050660	55050890	230	Intron	Sb06g025970.1	+	-	+	+		N	AACAAGTTGAAGGCATGGCTAA	TCGCTCAGCTAAATACAACACA
Sb6-55-22	Ji2731	chr_6	Deletion	55484351	55484985	634	CDS	Sb06g026420.1	+	-	+	-			GCCATCGCCGTTATAGTCA	GATCATGCTAAACCATCTAGGA
Sb6-55-23	Ji2731	chr_6	Deletion	55867544	55868090	546	CDS	Sb06g026850.1	+	-	+	-			ACTGGACGGCTCTTGTTAGG	GCGACTGGTTGGAGATGGA
Sb6-55-24	Ji2731	chr_6	Deletion	55960149	55961047	898	Intron	Sb06g026970.1	+	-	/	/			ATCGAATCTTGTGGCACATACA	ACTGAGCTTCCAGCGTCAT
Sb6-56-21	Ji2731	chr_6	Insertion	56221660	56221891	231	CDS	Sb06g027315.1	+	-	/	/			TTGAAGTGGAGAAGGCAGGAA	TGGCAGGTTGTCATCAGTGA
Sb6-56-22	Ji2731	chr_6	Deletion	56383092	56383556	464	3-UTR	Sb06g027480.1	+	-	+	-			CGACCTCATCTTAGCATGTTCT	AGGAGTTCGCGGAGTTCAT
Sb6-56-23	Ji2731	chr_6	Insertion	56405077	56405380	303	CDS	Sb06g027520.1	+	-	+	-			ATGAAGAGCGTCTGCGATTC	TGAGATGACCTACACTGGAACT
Sb6-56-24	Ji2731	chr_6	Deletion	56530566	56531215	649	3-UTR	Sb06g027710.1	+	-	-	-	P		GCCATGTCTAGTCGTTCCAA	ATGTGGGTGCGGTCAACTA
Sb6-56-25	E-Tian	chr_6	Insertion	56745285	56745583	298	3-UTR	Sb06g027910.1	-	+	+	+	N		GCCTTACAAACTGGACGGAGA	GCTGTACGAGATCCTGCTCAA
Sb6-56-26	Ji2731	chr_6	Deletion	56833744	56834616	872	CDS	Sb06g027980.1	+	-	/	-			ACACTGAGGATGGTCTAACTTC	AATGCGTCTTCTGGCGATAG
Sb7-2-1	E-Tian	chr_7	Deletion	2287432	2288181	749	Intron	Sb07g002130.1	-	+	-	+			CGCTTCCATGTCTTCAATCTGT	CTCCACTTGCTCCGACTTCA
Sb7-2-2	Ji2731	chr_7	Deletion	2389071	2389745	674	CDS	Sb07g002215.1	+	-	/	-			ATCGACAACCTCGGCTCAG	TACCTGCTCACCACACCTAC
Sb7-3-1	E-Tian	chr_7	Deletion	3039922	3040430	508	3-UTR	Sb07g002850.1	-	+	/	+			CACTGAAGAATCTGCGTCTGAT	TGTCTGTCTATACTGCCTCTGT
Sb7-5-1	E-Tian	chr_7	Deletion	5334521	5335181	660	3-UTR	Sb07g004190.1	-	+	-	+			GTTGAAGTCGCTCCAAGTGTT	CGTCAGCCGTCCTAGATAGC
Sb7-5-2	E-Tian	chr_7	Deletion	5786618	5787419	801	Intron	Sb07g004485.1	-	+	/	/			GACTTTGCCTTTGACACTTTCC	CGTGACTCCATTCGTTAGCC
Sb7-6-1	E-Tian	chr_7	Insertion	6858728	6858926	198	CDS	Sb07g005100.1	-	+	-	-		P	TGAAGACGAGAGGCAGCAT	GCAGGTTGGTTGGACATTCT
Sb7-7-1	Ji2731	chr_7	Deletion	7160290	7161792	1502	Intron	Sb07g005250.1	+	-	-	-	P		ATGACATGCTACAGGCGAGAT	AGAACGGACACTTCACCAAGA
	E-Tian	chr_7	Deletion	7160308	7161779	1471	CDS	Sb07g005250.1	-	+	-	-		P
Sb7-8-1	E-Tian	chr_7	Deletion	8248835	8249580	745	5-UTR	Sb07g005840.1	-	+	-	/			GGTGTGAGTGTGAGTGTGAC	CCTATGCGGAGGACGACTAA
Sb7-8-2	Ji2731	chr_7	Deletion	8758199	8758647	448	CDS	Sb07g006096.1	+	-	+	-			ATTACTCACAGCCTGGTATTGC	GATACGCCAGCATCTCTTCATT
Sb7-9-1	Ji2731	chr_7	Deletion	9623217	9624419	1202	CDS	Sb07g006530.1	+	-	-	/	P		GCCCAGAACGACGAGGAAA	CGCCGAAGACGAAGGTGAT
Sb7-36-1	Ji2731	chr_7	Deletion	36098295	36098834	539	Intron	Sb07g014650.2	+	-	+	-			CTCGTCCTTCTTCACCTTGTAG	AGCTGAGCCGCCTAGTCTA
	E-Tian	chr_7	Deletion	36098304	36098817	513	Intron	Sb07g014650.1	-	+	-	+
Sb7-50-1	Ji2731	chr_7	Deletion	50479021	50479729	708	5-UTR	Sb07g019530.1	+	-	+	-			GGCACCGCACCTACGATAA	AGAGCATAGCAGTCCCAAACA
Sb7-53-1	Ji2731	chr_7	Deletion	53123958	53124662	704	CDS	Sb07g020430.1	+	-	/	/			ACTAGAGGTGGAAGAGGAGACT	CTTCGTTGCCTCAATGTCAGT
Sb7-53-2	Ji2731	chr_7	Deletion	53129124	53129848	724	CDS	Sb07g020440.1	+	-	/	/			GCCATGCGTTCATACTAGCT	CACAGACTTGCGATCCAGAG
Sb7-53-3	Ji2731	chr_7	Deletion	53464879	53465681	802	3-UTR	Sb07g020610.1	+	-	+	-			GCTGATGTTGCTTGCTCCT	ATGCGATGATGCCACACTG
Sb7-56-1	Ji2731	chr_7	Deletion	56220388	56221109	721	CDS	Sb07g021940.1	+	-	+	-			GCCATCCAGCAGGTTATCTTC	CGAGTTGTTCAGGAACCAGTTA
Sb7-56-2	Ji2731	chr_7	Deletion	56376768	56377330	562	Intron	Sb07g022090.1	+	-	/	/			CTCTGGTATGGACCGTCTCATC	GCATGTGCCGCAAGATTCG
Sb7-57-1	Ji2731	chr_7	Deletion	57761485	57762312	827	Intron	Sb07g022960.1	+	-	+	-			ATGCCAGTTGCGAGAATTGTAT	TGCTGTTGAGTCTCTACGGTAT
Sb7-57-2	E-Tian	chr_7	Deletion	57908173	57908917	744	CDS	Sb07g023050.1	-	+	-	/			ACGTCGATGCCTTGGTCAC	ACAACGAACTCGCCATATTGC
Sb7-58-1	Ji2731	chr_7	Deletion	58400291	58400912	621	5-UTR	Sb07g023500.1	+	-	+	+		N	GAACGGAGGATAAGGAAGGAAG	AACGAAGAGAATAGCAAGGACT
Sb7-58-2	Ji2731	chr_7	Deletion	58599750	58600187	437	Intron	Sb07g023720.1	+	-	+	-			GCCTGTGGTAGATGGGTTGT	GCGGTAGTGGTCATCCTTCA
Sb7-59-1	Ji2731	chr_7	Deletion	59259392	59260055	663	CDS	Sb07g024245.1	+	-	-	/	P		GCATGGTTTGTGACATCAGTTT	GCAATGTTCTTGTGGCTTCTG
Sb7-59-2	E-Tian	chr_7	Deletion	59528135	59528714	579	CDS	Sb07g024470.1	-	+	-	+			AGTTAGCACAATGATGCAGGAA	TGACGACCGACCCTCTCTT
Sb7-59-3	E-Tian	chr_7	Deletion	59986564	59987376	812	Intron	Sb07g025020.1	-	+	+	+	N		GAGCACCACCACCACTTCT	TCGATCAAGCACAAGCACAT
Sb7-60-1	Ji2731	chr_7	Deletion	60381509	60382125	616	CDS	Sb07g025310.1	+	-	+	+		N	CCATAGGAAACTAAACAGTCCC	TTCGCCGAGTAGCCATTG
	E-Tian	chr_7	Deletion	60381537	60382105	568	CDS	Sb07g025310.1	-	+	+	+	N
Sb7-60-2	Ji2731	chr_7	Deletion	60850172	60850834	662	CDS	Sb07g025735.1	+	-	+	+		N	AGAGCAAGACTGGAAGACCTAA	CAGAGTTGAGCACGCATGTT
	E-Tian	chr_7	Deletion	60850177	60850754	577	CDS	Sb07g025735.1	-	+	+	+	N
Sb7-60-3	Ji2731	chr_7	Deletion	60984187	60984694	507	CDS	Sb07g025860.1	+	-	+	+		N	GGCGACAGGAGGAAGAAGAG	CCCTTGTTGTTCACCGTTTACT
Sb7-61-1	E-Tian	chr_7	Deletion	61120119	61120711	592	CDS	Sb07g025975.1	-	+	-	+			CCACCAATAATCGCCAGCC	TGGACGACCTATGCTTATGTTG
Sb7-62-1	Ji2731	chr_7	Deletion	62064070	62064694	624	CDS	Sb07g026895.1	+	-	+	+		N	TGCCGCTGAACTGGTCATT	ATTAGTGCCCTGCCCTTGAG
Sb7-63-1	Ji2731	chr_7	Insertion	63266906	63267099	193	CDS	Sb07g028250.1	+	-	+	-			AGCGGTCCTAGACAGAAGTT	TGAAGAAGAACAGCGGCTTAG
Sb7-0-12	Ji2731	chr_7	Deletion	301191	301994	803	5-UTR	Sb07g000490.1	+	-	/	/			CGTTGAATCTCCACGGTAGAAT	CGGACAGACGACACAAGGA
Sb7-1-11	Ji2731	chr_7	Deletion	1283965	1284509	544	Intron	Sb07g001300.1	+	-	+	-			GCCTGGTTGGAACTTGGTT	TGACTTAGGACAGAGCTAAAGC
Sb7-2-11	Ji2731	chr_7	Deletion	2824216	2824630	414	Intron	Sb07g002590.1	+	-	+	-			GCTCCTGACGCAAATAGAAAGT	TGAGGTGAAGGCAGTGGTG
Sb7-3-11	Ji2731	chr_7	Deletion	3310064	3310591	527	CDS	Sb07g003040.1	+	-	+	-			GGAAGAAGGCGAAGAAGTTGG	GCATAAGACGACTGCGTTGAT
Sb7-3-12	E-Tian	chr_7	Deletion	3838076	3838659	583	CDS	Sb07g003240.1	-	+	/	/			GTTTGGTGGTGGAGAAATAACG	CGAGCACTGGAACAATGGTT
Sb7-4-11	Ji2731	chr_7	Deletion	4218599	4219507	908	CDS	Sb07g003482.1	+	-	/	-			TGTTCTAACCATCTTGGCACTT	TAGTCCACAAAGTTCACACAGT
Sb7-4-12	Ji2731	chr_7	Deletion	4540818	4541469	651	CDS	Sb07g003700.1	+	-	+	-			ACAGGCTAGTTAGGTCAAGTCT	GCGTTGTGGCTGAGAATGG
Sb7-5-11	Ji2731	chr_7	Deletion	5960845	5961819	974	CDS	Sb07g004630.1	+	-	+	-			AGTGTGGTGTCGGTCAATATGA	ACGATCTCCTTGCCGCCTA
Sb7-7-11	E-Tian	chr_7	Deletion	7491384	7492061	677	Intron	Sb07g005390.1	-	+	-	+			CAGCAAGGAAGCATCCAAGTCT	TTCCAGCGCAGGATGGCAA
Sb7-7-12	E-Tian	chr_7	Deletion	7534764	7535641	877	5-UTR	Sb07g005410.1	-	+	-	+			TGGATAATGTGTGGGTGAGGAT	GCTTCTGATTCGCCGTGTC
Sb7-7-13	Ji2731	chr_7	Deletion	7596729	7597532	803	CDS	Sb07g005435.1	+	-	+	-			GGACATTGAGCACCTTCTTGA	AGCACATGGTACAAGTTCAAAC
Sb7-55-11	Ji2731	chr_7	Deletion	55026223	55026922	699	5-UTR	Sb07g021180.1	+	-	+	-			ACCGAGAACCATCAGCAACA	GCAATAGAGCCAAAGGAGTCG
Sb7-56-11	Ji2731	chr_7	Deletion	56655008	56655811	803	CDS	Sb07g022230.1	+	-	+	-			ATGTTGTCTCGGTGGTAATGAT	ACAATTCTGGATGGCAACTCTT
Sb7-56-12	E-Tian	chr_7	Deletion	56698691	56699321	630	Intron	Sb07g022250.1	-	+	+	+	N		ACAAGGCAGGCAGGCATT	CTCAACGGACCACCAACCA
Sb7-56-14	Ji2731	chr_7	Deletion	56976662	56977198	536	Intron	Sb07g022445.1	+	-	+	-			TGGAACGACACCCACAAGT	AAGAACTACTAGCGAGCCTGTA
Sb7-59-11	Ji2731	chr_7	Deletion	59063454	59064060	606	Intron	Sb07g024040.1	+	-	/	+		N	ATCCAAGTTCTGATGTGTTCCG	CCAATAGGCACGAGTTGATGAT
	E-Tian	chr_7	Deletion	59063574	59064021	447	Intron	Sb07g024040.1	-	+	/	+
Sb7-60-11	Ji2731	chr_7	Deletion	60390112	60391667	1555	CDS	Sb07g025320.1	+	-	-	-	P		TTCAAGGAGAAGCTGGAGGT	ACTGTAGATTTGGCTCAAGTCA
Sb7-60-12	E-Tian	chr_7	Insertion	60901971	60902173	202	5-UTR	Sb07g025780.1	-	+	+	+	N		GACGAGGAAGGAGATGAGGAG	CTAAAGATGGCAACGGGAACC
	Ji2731	chr_7	Insertion	60902017	60902170	153	5-UTR	Sb07g025780.1	+	-	+	+		N
Sb7-61-11	E-Tian	chr_7	Deletion	61013471	61014202	731	CDS	Sb07g025900.1	-	+	/	/			GGAAGAATGGCGGCAACAG	TCCACAAACATACAAGCAGGG
Sb7-61-12	Ji2731	chr_7	Insertion	61482992	61483202	210	CDS	Sb07g026270.1	+	-	+	+		N	GTAGTTGTCCAGGTCGCTGAT	TTCATCCACACCGCCTTCC
Sb7-62-11	E-Tian	chr_7	Deletion	62498141	62500183	2042	Intron	Sb07g027460.2	-	+	+	+	N		ACATCCACATATTAGGCGACAT	GGACCTTCCTCTAGCGACAA
	Ji2731	chr_7	Deletion	62498220	62500068	1848	CDS	Sb07g027460.1	+	-	+	+		N
Sb7-62-12	E-Tian	chr_7	Deletion	62890159	62890734	575	3-UTR	Sb07g027930.1	-	+	+	+	N		TTGGTGGCTGGTAGTAGACTAG	ACATGCTCACGGAGGTGTC
	Ji2731	chr_7	Deletion	62890175	62890912	737	3-UTR	Sb07g027930.1	+	-	+	+		N
Sb7-63-11	E-Tian	chr_7	Deletion	63614808	63615254	446	CDS	Sb07g028620.1	-	+	-	+			CGGCATCCTCACTGAACCT	TATGGAACCTGAACGAACACTC
Sb8-1-1	E-Tian	chr_8	Deletion	1221171	1221726	555	CDS	Sb08g001245.1	-	+	+	+	N		GTAGGCGTCGTCGTTCTTG	TGTAAGCGTATGAACACTGAGT
Sb8-1-2	Ji2731	chr_8	Deletion	1605915	1606811	896	CDS	Sb08g001643.1	+	-	/	/			CAAGAGGATGGAAGTTGGAAGG	AAGGATGACGGAGGCGATC
Sb8-2-1	Ji2731	chr_8	Insertion	2024269	2024520	251	CDS	Sb08g002000.1	+	-	+	-			CCGTGTTTCCCTTTCCTTCTTT	TTCACAGGCGTAGTTGGTTCT
Sb8-2-2	E-Tian	chr_8	Deletion	2446505	2447302	797	CDS	Sb08g002300.1	-	+	+	+	N		CACTTTCCAGCGAGCACAA	ACCGTGGCGTTGTAGACA
Sb8-3-1	Ji2731	chr_8	Insertion	3059990	3060319	329	3-UTR	Sb08g002850.1	+	-	+	-			GCACATACAGTAGGCTGAAGC	GTGGTGTAACATAGTGGCAAGT
Sb8-3-2	Ji2731	chr_8	Deletion	3546370	3546949	579	5-UTR	Sb08g003190.1	+	-	+	+		N	ACCTGGTCAAGTTGCTGTGT	CGTCGTTGCCTGATGAATCTT
Sb8-4-1	E-Tian	chr_8	Insertion	4167866	4168090	224	Intron	Sb08g003640.1	-	+	-	+			GGCAAGATGAATTTGTCCTGAG	ATGCTGTAATGTCTCTGGTTCC
Sb8-4-2	Ji2731	chr_8	Deletion	4495925	4496680	755	CDS	Sb08g003886.1	+	-	+	-			AGGTCTGCACACTCAACAGT	AAGGCTACTCTCAAGCATCCA
Sb8-4-3	Ji2731	chr_8	Deletion	4898683	4899417	734	CDS	Sb08g004205.1	+	-	/	/			AGCACTGAGCAGCACGAT	CATCCTGTCAAGCCGAACG
Sb8-5-1	E-Tian	chr_8	Insertion	5683999	5684142	143	Intron	Sb08g004710.1	-	+	/	/			CACCTATGTCAGCCATCTAGC	GCCAGCCTATAATCCTCATCAT
Sb8-5-2	E-Tian	chr_8	Insertion	5684158	5684277	119	Intron	Sb08g004710.1	-	+	/	/			GGACTGAACAGGCTAATCACAA	AAGTATCCGCTACACAAGTGC
Sb8-5-3	Ji2731	chr_8	Deletion	5934719	5935859	1140	5-UTR	Sb08g004780.1	+	-	+	-			CAGTAGCACACCTAGAGTCCTC	TGAGCCACATCCTTGACCTG
Sb8-6-1	Ji2731	chr_8	Deletion	6036629	6037174	545	Intron	Sb08g004840.1	+	-	/	/			CGATGTGACGGAGAATCTTGAA	AAGGCAGGCAGCATGAATG
Sb8-6-2	Ji2731	chr_8	Deletion	6753567	6754296	729	Intron	Sb08g005240.1	+	-	/	/			TTGGTTGTTGCCTGAAATGGTA	CCCTCTTGCGTGTTTGAGAAA
	E-Tian	chr_8	Deletion	6753579	6754265	686	Intron	Sb08g005240.1	-	+	/	/
Sb8-7-1	Ji2731	chr_8	Deletion	7589189	7589884	695	CDS	Sb08g005530.1	+	-	+	-			TCTAATTGCCTACTTGCCTTCA	TGGAGTATTGCTCTGGTAATGT
Sb8-7-2	Ji2731	chr_8	Deletion	7781422	7782221	799	CDS	Sb08g005620.1	+	-	+	-			CCTGTAAACAAATTCCCGATGA	AAGACCTGAGATGAAGATGCTT
Sb8-8-1	Ji2731	chr_8	Deletion	8161669	8162659	990	CDS	Sb08g005831.1	+	-	/	/			TGCTTCCTCGGTTCAGTTACT	GCAAGAAGATGATAGCGTCTCT
Sb8-39-1	Ji2731	chr_8	Deletion	39311492	39312447	955	CDS	Sb08g014940.1	+	-	/	/			GTTGCTCAAGTTCCATGACACA	CCGCTGATTGGCTTCTTCAC
Sb8-41-1	Ji2731	chr_8	Deletion	41475091	41476012	921	CDS	Sb08g015516.1	+	-	/	/			TGGCTGGCAAGATACTTATGTG	AATGACTGACGGTTGAAGAGAT
Sb8-42-1	Ji2731	chr_8	Insertion	42403454	42403713	259	5-UTR	Sb08g016060.1	+	-	+	-			CGGACCACAGCAAATCATCA	TCAGGATTAGCATCAACAGCAA
Sb8-43-1	E-Tian	chr_8	Deletion	43284525	43285108	583	CDS	Sb08g016302.1	-	+	-	+			TCTAATCCTTCACGCCATCTTG	CATCTCACATCCATTCCTCCTT
Sb8-43-2	Ji2731	chr_8	Insertion	43653713	43653858	145	Intron	Sb08g016400.1	+	-	+	-			CAGAGGATGCGGAGGATGT	TACGGAGCACACGACCAA
	E-Tian	chr_8	Insertion	43653718	43653908	190	CDS	Sb08g016400.1	-	+	-	+
Sb8-44-1	Ji2731	chr_8	Deletion	44391768	44392745	977	Intron	Sb08g016570.1	+	-	/	/			TTGGACTTGGGTCATTCTTTGG	GTCAACCACTCAACCGTAGTT
Sb8-45-1	E-Tian	chr_8	Deletion	45073027	45073646	619	CDS	Sb08g016870.1	-	+	/	/			GCTGCTTGCCTGAGTGAAC	AGACGAGACGACGAGGGTT
Sb8-46-1	Ji2731	chr_8	Deletion	46887847	46888449	602	Intron	Sb08g017480.1	+	-	+	-			CACTCTGGACGACGACATTG	TACCATCAACAGCAACACACAT
Sb8-47-1	E-Tian	chr_8	Deletion	47591164	47591897	733	CDS	Sb08g017750.1	-	+	+	+	N		AGTTTCCAACGCAACACTCAAA	ATGACCATCTCGCTGCTCTG
Sb8-47-2	Ji2731	chr_8	Deletion	47716314	47716812	498	CDS	Sb08g017782.1	+	-	/	/			TGAGGTGGTCAAGGATGCTTAA	ATGCTGCTCCAGTGGTGTC
Sb8-48-1	E-Tian	chr_8	Insertion	48724781	48725038	257	Intron	Sb08g018535.1	-	+	+	+	N		ACACCAAGATCATCCTTAGAGC	ACGTGCGTTGTTGTACAGATA
	E-Tian	chr_8	Insertion	48724918	48725208	290	Intron	Sb08g018535.1	-	+
Sb8-49-1	Ji2731	chr_8	Deletion	49229597	49230129	532	CDS	Sb08g018790.1	+	-	+	+		N	AGCAACTCAACCTTGGTGATTG	GCTCCACTGGTGCCTACAA
Sb8-0-11	Ji2731	chr_8	Deletion	379587	380353	766	CDS	Sb08g000470.1	+	-	+	-			ATGCGGTTGTATGACCTAGTG	TTGATGAAGTCTACAGGCTGAA
Sb8-0-12	Ji2731	chr_8	Deletion	636903	637977	1074	3-UTR	Sb08g000730.1	+	-	+	-			GCATAACAGAGGCACCATAAGT	GGCTTGACCAACAGGATATACA
Sb8-1-11	Ji2731	chr_8	Deletion	1194924	1195864	940	Intron	Sb08g001220.1	+	-	+	+		N	AAGGCTTGCGAAGGTGTTC	GCGTATATGCCAACTAGGTACT
	E-Tian	chr_8	Deletion	1195127	1195854	727	3-UTR	Sb08g001220.1	-	+	+	+	N
Sb8-1-12	E-Tian	chr_8	Deletion	1374246	1375177	931	3-UTR	Sb08g001400.1	-	+	/	-		P	TAGACCACGTCGTTGTCCAA	CCCAAAGCAAACACCCTAAGTA
Sb8-2-11	Ji2731	chr_8	Deletion	2255809	2256477	668	Intron	Sb08g002140.1	+	-	/	/			AAGATGTGGCAGGCGATGG	AGAAGGATACTGGTGCTTGTGT
Sb8-2-12	E-Tian	chr_8	Deletion	2417190	2418259	1069	CDS	Sb08g002280.1	-	+	/	/			TGATTGGCGGACGGAGAAG	TGAAGAGTTGGAGTGCGTGAA
Sb8-2-13	Ji2731	chr_8	Deletion	2666976	2667656	680	Intron	Sb08g002580.1	+	-	-	/	P		GGTCGGTTCACTGACTGTTC	AACGCAATGGCAGGAGGT
Sb8-3-13	E-Tian	chr_8	Deletion	3698391	3698986	595	CDS	Sb08g003340.1	-	+	/	/			CTTAGTCACATCCAACCTCTCC	CCAAGCAGATCAAGATGAAGCA
Sb8-3-14	Ji2731	chr_8	Insertion	3700415	3700682	267	CDS	Sb08g003340.1	+	-	+	-			GCACGCATACGAGGATGAG	ATGATCTTGGACTACCGACATC
Sb8-4-12	Ji2731	chr_8	Deletion	4947489	4948182	693	Intron	Sb08g004223.1	+	-	+	-			CAGAACCACCACCATCATTGC	CTCTTGCTCTTGCCGATTGC
Sb8-5-11	Ji2731	chr_8	Deletion	5077677	5078398	721	Intron	Sb08g004280.1	+	-	+	-			CCTGCTGGATTCATTCACTCT	GACAGACCACAGATGGATAACA
Sb8-5-14	Ji2731	chr_8	Insertion	5415976	5416174	198	CDS	Sb08g004510.1	+	-	+	-			TGGATCTCAACCTAGCAATTCA	TTGGTACATCAGCAAGCCTATT
Sb8-5-15	E-Tian	chr_8	Deletion	5476862	5477595	733	CDS	Sb08g004560.1	-	+	+	+	N		GGCTACGACTACTCTTCTGG	CACACTGATGACAGGAATAACA
Sb8-5-16	E-Tian	chr_8	Deletion	5749753	5750401	648	CDS	Sb08g004720.1	-	+	/	/			CTTTCAATTTGGTGTAGCCTGT	AGACAGCAGCGGTGACGAT
Sb8-5-17	Ji2731	chr_8	Deletion	5865416	5866127	711	CDS	Sb08g004740.1	+	-	+	-			TGATGCACTGGCTGTCTGAA	ACGGATTGCTGCGATGGAT
Sb8-7-11	Ji2731	chr_8	Deletion	7973113	7974522	1409	Intron	Sb08g005680.1	+	-	+	-			GCCGCAGCCATATTCTATGAA	TCAGCAACACGCCAAGAGA
Sb8-41-11	Ji2731	chr_8	Deletion	41597766	41598783	1017	CDS	Sb08g015530.1	+	-	+	-			CTCTCACTGCTGCTTCCTATG	GGATATGTTGGAGGTGGAATGG
Sb8-45-11	Ji2731	chr_8	Insertion	45765443	45765667	224	CDS	Sb08g017250.1	+	-	+	+		N	ACGAGATGAATCTTTGAAGCCT	CGCAGCAGAGATCAGAGGA
Sb8-47-11	Ji2731	chr_8	Deletion	47208946	47209623	677	Intron	Sb08g017540.1	+	-	+	-			TCGCCTGACGAGGTAATGC	ATCATCTCCCTGCTGCTCTTC
Sb8-47-12	Ji2731	chr_8	Deletion	47210206	47210831	625	5-UTR	Sb08g017540.1	+	-	+	-			AAGCGACGGCGAGTATCA	TAAGTCCTGACACGGAGCAA
Sb8-47-13	Ji2731	chr_8	Deletion	47306147	47306801	654	Intron	Sb08g017600.1	+	-	+	-			CCTGCATACTTGGTCTGATTGG	ACTTTGGCTGGAAACAAGAACA
Sb8-48-11	Ji2731	chr_8	Deletion	48443082	48443485	403	5-UTR	Sb08g018390.1	+	-	+	-			AGCAGCCAAACAAATAGGTTCT	CCGCTCTCAGTGGATGGATAG
Sb8-48-12	Ji2731	chr_8	Deletion	48748832	48749554	722	Intron	Sb08g018540.1	+	-	+	+		N	GATGTTGTCGGATTCACCTCAA	AACTTTAACACCGCAACCAAAC
Sb8-1-21	E-Tian	chr_8	Deletion	1074500	1075273	773	Intron	Sb08g001120.1	-	+	-	-		P	AATCTGGTCCTGCCTAGCG	AACGGTAGTCAGTCCCATTACA
	Ji2731	chr_8	Deletion	1074522	1075238	716	CDS	Sb08g001120.1	+	-	-	-	P
Sb8-1-22	E-Tian	chr_8	Deletion	1221171	1221726	555	CDS	Sb08g001245.1	-	+	/	/			GCCGTCTCTGAAGTCTGAAC	TGTAAGCGTATGAACACTGAGT
Sb8-1-23	E-Tian	chr_8	Deletion	1374246	1375177	931	3-UTR	Sb08g001400.1	-	+	/	-		P	TAGACCACGTCGTTGTCCAA	CCCAAAGCAAACACCCTAAGTA
Sb8-1-24	Ji2731	chr_8	Deletion	1599107	1599833	726	Intron	Sb08g001630.1	+	-	-	-	P		AAGCTCTCATTGAACAGGTCTT	AATCGTTGCCTAAGTTGAATGG
	E-Tian	chr_8	Deletion	1599193	1599858	665	Intron	Sb08g001630.1	-	+	-	-		P
Sb8-1-25	Ji2731	chr_8	Deletion	1605915	1606811	896	CDS	Sb08g001643.1	+	-	+	-			CAAGAGGATGGAAGTTGGAAGG	AAGGATGACGGAGGCGATC
Sb8-2-21	E-Tian	chr_8	Deletion	2417190	2418259	1069	Intron	Sb08g002285.1	-	+	/	/			TGATTGGCGGACGGAGAAG	TGAAGAGTTGGAGTGCGTGAA
Sb8-2-22	E-Tian	chr_8	Deletion	2446505	2447302	797	CDS	Sb08g002300.1	-	+	+	+	N		CACTTTCCAGCGAGCACAA	ACCGTGGCGTTGTAGACA
Sb8-49-21	Ji2731	chr_8	Deletion	49229597	49230129	532	CDS	Sb08g018790.1	+	-	-	/	P		TTCTGTTGCTATTGGTGTGCTT	GCTCCACTGGTGCCTACAA
Sb8-50-21	E-Tian	chr_8	Deletion	50200869	50202147	1278	CDS	Sb08g019430.1	-	+	-	+			TTGCTGAGCAGGTGGAGGT	CCTCACATCAATCCATCTGTTG
Sb8-50-22	Ji2731	chr_8	Deletion	50883719	50884490	771	Intron	Sb08g019887.1	+	-	/	-			ATAGAGCAGACCGCCATACG	TCACTCGCTACACCTGGAATT
Sb8-50-23	Ji2731	chr_8	Deletion	50984103	50985101	998	5-UTR	Sb08g019960.1	+	-	-	/	P		TCGTTGTCCTGTTGGGCTAC	AGCAGGTAGAGCGTGGTGT
Sb8-51-21	Ji2731	chr_8	Insertion	51022862	51023148	286	CDS	Sb08g020000.1	+	-	+	-			TGTGTCTGTGGTGGAGGAATC	ACAAGTGCCAGCAGGGTATG
Sb8-51-23	E-Tian	chr_8	Deletion	51746886	51748586	1700	Intron	Sb08g020675.1	-	+	/	+			CTGCTGGAACGACCTGAAG	ATCCATCATGGTGGTTCTAACA
Sb8-52-21	E-Tian	chr_8	Deletion	52274436	52274906	470	Intron	Sb08g020827.1	-	+	-	+			CATGACCTGGACTGCTTATCAG	TGTTCACTCGTCCTCCATCAC
Sb8-52-22	Ji2731	chr_8	Insertion	52286600	52286799	199	Intron	Sb08g020828.1	+	-	/	+		N	TCCTCCATCTCCACAACTCC	TGACGACAGCGACAAGCA
Sb8-52-23	E-Tian	chr_8	Deletion	52330194	52330875	681	CDS	Sb08g020880.1	-	+	-	-		P	GAAGCAGCCAGGTGTCCAT	TCAAGCGAACCACGGTGTT
Sb8-52-24	Ji2731	chr_8	Deletion	52555883	52556621	738	CDS	Sb08g021080.1	+	-	-	/	P		GCCACAAGGATGAGAGATGAG	AGAAAGCATATACCAGCAGCAT
Sb8-52-25	E-Tian	chr_8	Deletion	52911384	52911864	480	5-UTR	Sb08g021310.1	-	+	-	+			CCATCCACCCATCACCAAGA	GATTGTCAAGCCAGTCACCAG
Sb8-53-21	E-Tian	chr_8	Deletion	53035985	53036553	568	Intron	Sb08g021386.1	-	+	/	/			TGTTGACGGAACACGACTTC	GCTCTCGGCGAACCAATT
Sb8-53-22	E-Tian	chr_8	Insertion	53136820	53137032	212	CDS	Sb08g021470.1	-	+	+	+	N		GGCACGAGTAACGGTAACC	TGACGGACATGAGCAGTAGG
Sb8-53-23	E-Tian	chr_8	Deletion	53285919	53286420	501	3-UTR	Sb08g021620.1	-	+	-	-		P	TGCGTCTAGTGCAGCGTAG	AAGAATGGTCCAGGAGGTAAGG
Sb8-53-24	Ji2731	chr_8	Insertion	53864071	53864336	265	CDS	Sb08g022080.1	+	-	+	-			CTGCTGCTGTTACTGAAGGTA	CACTGTGATTGCTGCTGAAG
Sb8-54-21	E-Tian	chr_8	Deletion	54059597	54060480	883	CDS	Sb08g022250.1	-	+	-	+			GTCACTTGCTGTTGCCTTCA	GCTGTTCCTGTACTGTGATGTT
Sb8-54-22	E-Tian	chr_8	Deletion	54374996	54375658	662	5-UTR	Sb08g022420.1	-	+	-	+			CGATGACCGAGATGTCGTAGAA	CTAACCGATGTTACACGGCAAT
Sb8-54-23	Ji2731	chr_8	Deletion	54472559	54473454	895	Intron	Sb08g022520.1	+	-	-	-	P		TCCAGAAGAGGCAGTCAACAT	ACCATCAGGTGAGGTTCTAGTT
Sb8-54-24	E-Tian	chr_8	Deletion	54531009	54531651	642	CDS	Sb08g022530.1	-	+	-	-		P	CCTGCTCCTGCTACTACATACA	TGGCAGCGGGAACTTCTTT
Sb8-54-25	E-Tian	chr_8	Deletion	54741008	54742359	1351	CDS	Sb08g022680.1	-	+	-	+			CAGCAGGTTCATGGTACAGAG	TACAGGACAAGTCAAGGTTCAC
Sb8-54-26	Ji2731	chr_8	Deletion	54998685	55000106	1421	3-UTR	Sb08g022883.1	+	-	/	/			GCTGTGCCGTTCGTTATCTC	TGCTCCTTGTGCTGACCATT
Sb8-55-21	E-Tian	chr_8	Insertion	55260546	55260709	163	Intron	Sb08g023090.1	-	+	+	+	N		ATGGAAGAAGTGCCCTTGATG	ACTTGGATTCACCTCGCCTT
Sb9-0-1	Ji2731	chr_9	Deletion	725871	726624	753	5-UTR	Sb09g000880.1	+	-	+	+		N	GCCAGTACCTCTGCGACAA	CAAACCACCTCCGTCAACTTT
Sb9-1-1	Ji2731	chr_9	Deletion	1450547	1452104	1557	Intron	Sb09g001490.1	+	-	+	-			TGTTCGCTCTGGTGTGCTT	TTCTTGCTCAGTCGCTCTCAT
	E-Tian	chr_9	Deletion	1450614	1452121	1507	CDS	Sb09g001490.1	-	+	-	+
Sb9-2-1	Ji2731	chr_9	Insertion	2591684	2591966	282	3-UTR	Sb09g002380.1	+	-	+	-			GCTCAAGGTCAAGAAGAAGAAG	CTTGGTCTATGCTGCTATACTT
Sb9-2-2	E-Tian	chr_9	Deletion	2619765	2620191	426	Intron	Sb09g002400.1	-	+	-	+			GGATTACACCGCCTTGGAGA	GGAGTAAGCAGAGGAGGAACG
	Ji2731	chr_9	Deletion	2619777	2620339	562	CDS	Sb09g002400.1	+	-	+	-
Sb9-2-3	E-Tian	chr_9	Deletion	2829094	2829508	414	Intron	Sb09g002650.1	-	+	-	+			CAGAGCATACAGGAAAGCAGAT	ATCACCTCATTGGCGACACT
Sb9-3-1	Ji2731	chr_9	Deletion	3942534	3943199	665	Intron	Sb09g003430.1	+	-	+	-			ACCACAGTTCTTGTAGGCTATT	TATTGTATGAGGCTCTGATTGC
Sb9-3-2	Ji2731	chr_9	Insertion	3943975	3944227	252	CDS	Sb09g003430.1	+	-	+	-			TTACCCAGACCCATTTCATCAG	TTGCTGCCTCATTCTATCTCAT
Sb9-4-1	Ji2731	chr_9	Deletion	4087354	4087995	641	CDS	Sb09g003565.1	+	-	/	/			ACTCGCACACTGGCTGAA	AGATGATGGAGAAGAAGGAGGA
Sb9-4-2	Ji2731	chr_9	Deletion	4113970	4114502	532	5-UTR	Sb09g003590.1	+	-	+	-			ACTCCACCACTTCTCCTCCT	TTCACCCATCGGTTCCCTTC
Sb9-4-3	Ji2731	chr_9	Deletion	4456835	4457273	438	CDS	Sb09g003990.1	+	-	+	-			TGAGAATGTTCCAAGTCGGTTC	CGCCAGAAGGACGGAGATT
Sb9-5-1	Ji2731	chr_9	Deletion	5507674	5508237	563	CDS	Sb09g004530.1	+	-	/	/			TGTTGGTATGTAACTGCTTCCT	GAGGTGTGGTAAGCGATGC
Sb9-7-1	Ji2731	chr_9	Deletion	7231083	7231766	683	Intron	Sb09g005522.1	+	-	+	/			TGAGAACTAAGACACGAAAGGA	ATTTGACAAAGTGGTGCCATG
Sb9-8-1	Ji2731	chr_9	Deletion	8068001	8068463	462	3-UTR	Sb09g005810.1	+	-	+	-			TGGTTGTCTTCTGGAGTGGAA	AAAGGAAAGGAAACGGGTGAAT
Sb9-8-2	Ji2731	chr_9	Deletion	8276687	8277377	690	5-UTR	Sb09g005900.1	+	-	/	-			CGGAGCCTACCATACGACAT	AGACCATCACGAGCGAAGTA
Sb9-8-3	E-Tian	chr_9	Deletion	8524274	8525360	1086	Intron	Sb09g006015.1	-	+	-	+			TAGCGAGCTAAGGCCAAGG	ATGGACACAGAGACCGATAGAT
	Ji2731	chr_9	Deletion	8524354	8525289	935	Intron	Sb09g006015.1	+	-	+	-
Sb9-9-1	Ji2731	chr_9	Deletion	9071062	9071634	572	3-UTR	Sb09g006140.1	+	-	+	/			ACTGGAACGAGTGAAGACAAC	CGACGCTGACTTATACGATGT
Sb9-9-2	Ji2731	chr_9	Insertion	9854619	9854868	249	Intron	Sb09g006360.3	+	-	+	-			TGCCAATGCCAACCACTATT	ACAGAATAACGGATCTCACCAT
	E-Tian	chr_9	Insertion	9854728	9854840	112	Intron	Sb09g006360.1	-	+	-	+
Sb9-10-1	Ji2731	chr_9	Deletion	10657203	10657702	499	Intron	Sb09g006590.1	+	-	+	-			TATGTCTCCGTCGTCGTCTC	GTAACTTGTCGTGGCAGCAT
	E-Tian	chr_9	Deletion	10657212	10657683	471	Intron	Sb09g006590.1	-	+	-	+
Sb9-35-1	Ji2731	chr_9	Deletion	35126313	35129488	3175	Intron	Sb09g013990.1	+	-	+	-			ACGACGAGAAGAGGTGTCATAA	AACAGCATCATGGCATAAGGTT
	E-Tian	chr_9	Deletion	35126330	35129377	3047	Intron	Sb09g013990.1	-	+	-	+
Sb9-40-1	E-Tian	chr_9	Deletion	40156437	40156961	524	Intron	Sb09g015940.1	-	+	-	+			CTCTATCCTGCTTGTGCTTGG	AGCGGTGCCTCAATGGAA
	Ji2731	chr_9	Deletion	40156449	40157017	568	Intron	Sb09g015940.1	+	-	+	-
Sb9-40-2	E-Tian	chr_9	Deletion	40157367	40158508	1141	Intron	Sb09g015940.1	-	+	-	+			GCACTTGTAAGGCGAGATTCA	CTCTAGCACATGCGATCTACC
	Ji2731	chr_9	Deletion	40157410	40158644	1234	Intron	Sb09g015940.1	+	-	+	-
Sb9-43-1	E-Tian	chr_9	Deletion	43639800	43640801	1001	Intron	Sb09g017540.1	-	+	-	+			ATTCCAACCAACAATGCTCTCA	GCGGTGTCTATGCCTATGC
	Ji2731	chr_9	Deletion	43639840	43640732	892	CDS	Sb09g017540.1	+	-	+	-
Sb9-44-1	Ji2731	chr_9	Deletion	44131355	44132506	1151	Intron	Sb09g017790.1	+	-	+	/			TGGCTTGCTTCCGAACTGA	TCCACCATTCACAGCGATGT
Sb9-47-1	Ji2731	chr_9	Deletion	47272673	47273253	580	Intron	Sb09g018870.1	+	-	+	-			TGTGTGTTAAATGCCAGTGTCA	AGGAAGTTACCGAAGACAGAGT
Sb9-47-2	Ji2731	chr_9	Deletion	47318950	47319416	466	Intron	Sb09g018910.1	+	-	+	-			GGTCGTTGCCATCAATATAAGC	ACCAGTCTCAATGGACACAGT
Sb9-48-1	E-Tian	chr_9	Deletion	48706910	48707352	442	5-UTR	Sb09g019760.1	-	+	/	+			AAGAGGTGAGACAAGTGGAGA	TTGACACCGACGAATCTTAGAG
Sb9-49-1	Ji2731	chr_9	Insertion	49558709	49558925	216	Intron	Sb09g020300.1	+	-	/	-			CGTTGCCTGTATCGTGTCAA	ACTCCGTCCTCCTACTGTCA
Sb9-50-1	Ji2731	chr_9	Deletion	50572036	50572599	563	CDS	Sb09g021150.1	+	-	+	-			ATCCGATCCGTGACGAGGT	GTGGCTGTGGCTAGATCAGAT
Sb9-51-1	E-Tian	chr_9	Insertion	51353211	51353424	213	Intron	Sb09g021820.1	-	+	-	+			GAATCTGGCACCACTTCC	GTGAGTATGAATGGCTGAGA
Sb9-52-1	E-Tian	chr_9	Insertion	52857295	52857567	272	5-UTR	Sb09g023220.1	-	+	/	/			TGCATAAAGTAGTTGGTGAAGC	CTCAGGAAGAGCCGGAAAG
Sb9-0-12	E-Tian	chr_9	Deletion	194812	195358	546	Intron	Sb09g000400.1	-	+	+	+	N		AACCGAACCGAACCTGTGATA	ACCTAGCCAGAATGCCAATGT
Sb9-0-13	Ji2731	chr_9	Deletion	221419	222298	879	CDS	Sb09g000440.1	+	-	+	-			GCTGTCGCACAACAACCT	GCAGTCTAAGTGCTATGAACCA
Sb9-1-11	E-Tian	chr_9	Deletion	1436328	1448826	12498	Intron	Sb09g001490.1	-	+	+	+	N		ATAACAAGCCAGATCGCACTAA	CGGAATGATTCTGCTACTAACG
	Ji2731	chr_9	Deletion	1436399	1448780	12381	Intron	Sb09g001490.1	+	-	+	+		N
Sb9-1-12	Ji2731	chr_9	Deletion	1808848	1809460	612	Intron	Sb09g001800.1	+	-	+	/			CACTGTGGTATGCACGAGAAG	CTTTGTAGCCGCTTGAGGTTT
Sb9-1-13	E-Tian	chr_9	Deletion	1829394	1829819	425	CDS	Sb09g001820.1	-	+	-	+			AGACGACGACGACGACAA	ACTCCAGATGAACACATACCTC
Sb9-3-11	E-Tian	chr_9	Deletion	3182736	3183151	415	Intron	Sb09g002930.1	-	+	-	+			GCAGCAGGATGTTGAGGAA	AGCACTGACCATGACTACCA
Sb9-3-12	E-Tian	chr_9	Deletion	3211951	3212747	796	5-UTR	Sb09g002960.5	-	+	/	/			CTTTCTTGTGGGCTAGACTGAC	GCTTGTTGGCGGCTTGTT
Sb9-3-13	E-Tian	chr_9	Deletion	3258710	3259818	1108	Intron	Sb09g003000.1	-	+	-	+			CCATCCACAAGGCTGCTAACA	AGCTGTCCGTCAACCACCT
	Ji2731	chr_9	Deletion	3258781	3259715	934	Intron	Sb09g003000.1	+	-	+	-
Sb9-3-14	E-Tian	chr_9	Insertion	3346264	3346552	288	CDS	Sb09g003060.1	-	+	-	+			TGTCGTCCTGCTGTCATTCA	CCATCCAACTATCCAAGCCAAG
Sb9-3-15	E-Tian	chr_9	Insertion	3581673	3581970	297	Intron	Sb09g003190.1	-	+	+	+	N		GAGACGATATGCCTGTCCGATA	TGCCGATGATTCCTGGTGAA
Sb9-3-16	E-Tian	chr_9	Deletion	3590464	3590978	514	CDS	Sb09g003220.1	-	+	-	+			GGCTCCAGATACCCGTCTT	AAAGTGCCCTTACCTGTCATAT
Sb9-5-11	E-Tian	chr_9	Deletion	5315747	5316734	987	CDS	Sb09g004400.1	-	+	+	+	N		AACGGAGACAACATTACAGAGA	GCATCGCCACGAGAATTATG
Sb9-5-15	E-Tian	chr_9	Deletion	5919446	5920000	554	3-UTR	Sb09g004850.1	-	+	+	+	N		CCAAGCAACCAAACAACACAA	GCTGCATAACGGACTTCACTA
Sb9-8-11	E-Tian	chr_9	Deletion	8403543	8404012	469	CDS	Sb09g005970.1	-	+	-	+			TAGCCGTTCTTGTGTGTTAGC	GCCGTGGAGACGTACAACA
Sb9-8-12	E-Tian	chr_9	Deletion	8524274	8525360	1086	Intron	Sb09g006015.1	-	+	-	+			TAGCGAGCTAAGGCCAAGG	ATGGACACAGAGACCGATAGAT
	Ji2731	chr_9	Deletion	8524354	8525289	935	Intron	Sb09g006015.1	+	-	+	-
Sb9-40-11	E-Tian	chr_9	Deletion	40552986	40570802	17816	Intron	Sb09g016167.1	-	+	+	+	N		GAGAAACCAGAAGCCCGATG	CGATGTGACGAGAAATCTTGGA
	Ji2731	chr_9	Deletion	40553154	40570876	17722	CDS	Sb09g016155.1	+	-	+	+		N
Sb9-42-11	E-Tian	chr_9	Deletion	42433954	42437000	3046	Intron	Sb09g016850.1	-	+	+	+	N		AAGGTGGCTCTTCTTGAGGTAT	AGGAGTAGCAGCAGGATTGG
	Ji2731	chr_9	Deletion	42434013	42437017	3004	Intron	Sb09g016850.1	+	-	+	+		N
Sb9-44-11	Ji2731	chr_9	Deletion	44743781	44744408	627	Intron	Sb09g017920.1	+	-	+	+		N	TGATGAAGAGCACAGCAAGTT	CGGTGGCAAGAGCAAGAAG
	E-Tian	chr_9	Deletion	44743821	44744380	559	CDS	Sb09g017920.1	-	+	+	+	N
Sb9-48-11	E-Tian	chr_9	Deletion	48014243	48014983	740	Intron	Sb09g019290.1	-	+	-	+			CAAACAAGGAATACCAGTGTGT	AGGGAATTTCGCCAAGCATT
Sb9-49-11	Ji2731	chr_9	Deletion	49010441	49011089	648	Intron	Sb09g019980.1	+	-	+	-			CGCATAAGCATGTCCAACCA	AGAGATTGAATGTCGCCTTGG
Sb9-49-12	E-Tian	chr_9	Insertion	49097197	49097360	163	Intron	Sb09g020040.1	-	+	-	/			CCTCCACCAAGCTCCACAA	CTGCTGTACCGACTAGACTGT
Sb9-49-14	E-Tian	chr_9	Insertion	49737560	49737874	314	5-UTR	Sb09g020420.1	-	+	+	+	N		ATCCGCTAGTATCCAATCCGTT	ATCGCACACCTAATGCCTAATG
Sb9-5-21	Ji2731	chr_9	Deletion	5560293	5561620	1327	Intron	Sb09g004580.1	+	-	/	/			TTGGGCGTTTGGTCGGTAG	GCTATCAAGGCGTCGTCCT
Sb9-5-22	Ji2731	chr_9	Deletion	5615272	5616283	1011	5-UTR	Sb09g004650.1	+	-	+	-			CGCTTAGTCGTCATGGCTAC	CATAACGGGAAATGGATCTTGC
Sb9-5-23	Ji2731	chr_9	Deletion	5807071	5809321	2250	Intron	Sb09g004790.1	+	-	-	-	P		AATCGTGCCGCTGTTCTAA	GAGACCTTTCCAACTGCAATT
	E-Tian	chr_9	Deletion	5807263	5809373	2110	CDS	Sb09g004790.1	-	+	-	-		P
Sb9-5-24	E-Tian	chr_9	Deletion	5912525	5913217	692	5-UTR	Sb09g004840.1	-	+	-	+			ACGATATGAACAAACGGCATGG	CCTTGGCGAATGAAGAACAGAA
Sb9-51-21	E-Tian	chr_9	Deletion	51842543	51842988	445	Intron	Sb09g022180.1	-	+	-	+			CGAACAGAACTGCCGCATT	AACAACCGCCACCTGCTA
Sb9-52-21	E-Tian	chr_9	Deletion	52052024	52052524	500	Intron	Sb09g022395.1	-	+	-	/			GGAAGAGGATGAAGGAAGGAGT	GGATTACGCCACCAGATTAACA
Sb9-52-22	Ji2731	chr_9	Insertion	52167343	52167655	312	Intron	Sb09g022510.1	+	-	/	/			CCACCTGTTGAGCCTATGC	TGTGTCCACGAGCCTTGT
	Ji2731	chr_9	Insertion	52167538	52167820	282	Intron	Sb09g022510.1	+	-
Sb9-52-23	Ji2731	chr_9	Insertion	52261817	52262009	192	CDS	Sb09g022620.1	+	-	+	-			AGAATGGATACAGGACGGAGAC	ACGGCGATAACGAAGGTGAT
Sb9-52-24	Ji2731	chr_9	Insertion	52971734	52972033	299	Intron	Sb09g023340.1	+	-	+	+		N	AGAAAGGACTGGATTGCTTGAC	ACAGGTGGAGGCATGAAGG
Sb9-53-21	E-Tian	chr_9	Deletion	53238564	53239184	620	5-UTR	Sb09g023590.1	-	+	-	+			CGTCTCCTTCTTCACCTCCTT	ACAGCACCTCCAGCAAGTC
Sb9-53-22	E-Tian	chr_9	Deletion	53417143	53417801	658	5-UTR	Sb09g023790.1	-	+	-	+			AGGCAAGCAGCAGAGTTG	CTGGCATCAGCGTTAATTGG
Sb9-53-23	E-Tian	chr_9	Deletion	53876745	53877215	470	Intron	Sb09g024320.1	-	+	-	+			TGAGCAGTTCACCTATCACCTA	ACCTGTCAACCACCTCTACG
Sb9-54-21	E-Tian	chr_9	Insertion	54173559	54173857	298	CDS	Sb09g024670.1	-	+	/	/			TGTTCACTGAGCATGTATCTTG	GGTCTCTTCTCGTGGTGGA
Sb9-54-22	E-Tian	chr_9	Deletion	54618201	54619002	801	3-UTR	Sb09g025120.1	-	+	-	+			GGATTGCCATACACCTATCTCA	TCTCAGAGGACACCATCAACT
Sb9-54-23	E-Tian	chr_9	Deletion	54694030	54694802	772	Intron	Sb09g025210.1	-	+	-	+			AGGCATTGCATGTAATGGTGAT	TCTTCTGAGTTCCTCCACAACA
Sb9-54-24	E-Tian	chr_9	Deletion	54858287	54858753	466	5-UTR	Sb09g025430.1	-	+	-	+			GATCCACTGTGAACTCGTCAA	TCCTCGTCCTCCTCCATCT
Sb9-55-21	E-Tian	chr_9	Deletion	55265986	55267054	1068	CDS	Sb09g025870.1	-	+	/	/			CGACCCGAATTACTTTCCTTCC	CCTGCATGTACCCGAACCT
	Ji2731	chr_9	Deletion	55266099	55267005	906	CDS	Sb09g025870.1	+	-	/	/
Sb9-55-22	Ji2731	chr_9	Deletion	55291049	55291603	554	Intron	Sb09g025910.1	+	-	+	+		N	CGTTAGATGCTGGTGCTGATG	ATTGCCTCGCTATCGTCTGT
	E-Tian	chr_9	Deletion	55291135	55291435	300	Intron	Sb09g025910.1	-	+	+	+	N
Sb9-55-23	E-Tian	chr_9	Deletion	55487648	55488972	1324	5-UTR	Sb09g026150.1	-	+	-	+			CCAAATTCCAATTCCCGTCCTA	GCCTGGTGGTTGTGGTTCT
Sb9-56-21	E-Tian	chr_9	Deletion	56344634	56345184	550	CDS	Sb09g027240.1	-	+	/	/			CCTTGAAAGTCCTGCGTGAAT	GACCGTAAGTTGGATGCCTTG
Sb9-56-22	E-Tian	chr_9	Deletion	56984498	56985151	653	Intron	Sb09g027970.1	-	+	-	+			AACTAAACAAGCCCGAGATTGG	CATGCGTGCGTTCGTATTCA
Sb9-57-21	Ji2731	chr_9	Deletion	57014665	57015463	798	Intron	Sb09g028000.1	+	-	+	-			CCGACAGATCAGTTAGAGATGG	GGCACTACAGATTACAGAAGCA
Sb9-59-21	E-Tian	chr_9	Deletion	59029292	59030415	1123	CDS	Sb09g030480.1	-	+	-	-		P	CTCCTCCGCCATCATCATCA	GACTCCTTGCCGACCACTAA
Sb9-59-22	Ji2731	chr_9	Deletion	59504959	59505838	879	CDS	Sb09g030890.1	+	-	/	/			GTTGATGTTGTGAGTGCTCCT	CATTCCTTCTTCGCTCTATCCA
Sb10-1-1	Ji2731	chr_10	Deletion	1161753	1162691	938	5-UTR	Sb10g001430.1	+	-	+	-			ACTTGACGAGGCTGGTGTT	GGTGGATATCTGGAGCTGTTG
Sb10-1-2	Ji2731	chr_10	Insertion	1576010	1576225	215	CDS	Sb10g001890.1	+	-	+	-			CCATCCACATTGCTTGAAGAA	GTGACCGTGATAGAGTTGAAGA
Sb10-2-1	Ji2731	chr_10	Deletion	2136936	2137593	657	5-UTR	Sb10g002460.1	+	-	+	-			TGATCGTGACCGCCATCTC	TTCTGCTTGGAGCCTCATAGT
Sb10-2-2	E-Tian	chr_10	Deletion	2291659	2292167	508	CDS	Sb10g002610.1	-	+	/	/			CGTGCTGCGGTGTAACTTC	GTACCTTCTGCTTCGCCAAC
Sb10-4-1	E-Tian	chr_10	Insertion	4546000	4546264	264	CDS	Sb10g005063.1	-	+	+	+	N		CGCATGATCCTGAGGTTAGTG	CGGAGGAGTCATTCACGAGA
Sb10-4-2	E-Tian	chr_10	Deletion	4547750	4548254	504	CDS	Sb10g005066.1	-	+	-	+			GTAACGAGTAGCAATGGACCAA	TGAGCCTGGCAGTGATACAT
Sb10-5-1	E-Tian	chr_10	Deletion	5711547	5712114	567	CDS	Sb10g006270.1	-	+	-	-		P	GCCCGCTAACCCGTTAATAAG	TCAGCATAACAGACTCCACAGT
Sb10-5-2	E-Tian	chr_10	Deletion	5935826	5936346	520	Intron	Sb10g006440.1	-	+	-	+			TTCTCCACCATTCATCATCAGC	AGCAGAGTATTCAACCGAAGAC
Sb10-7-1	Ji2731	chr_10	Deletion	7611861	7612534	673	Intron	Sb10g007760.1	+	-	+	-			GCTCGCTTGAGGAGGACAT	AGGTTAGGTTAGGTCACAGAGT
Sb10-8-1	Ji2731	chr_10	Deletion	8080940	8081478	538	CDS	Sb10g008060.1	+	-	+	-			TAGGAGCTGAGTAGTTGAGTGC	TGGAGGACGATGTGGTGGT
Sb10-9-1	Ji2731	chr_10	Deletion	9810053	9810817	764	CDS	Sb10g009180.1	+	-	/	/			GGTGGTTGACGAGGTGGAA	AAGGAATGGAGAGCTGATGGT
Sb10-11-1	Ji2731	chr_10	Insertion	11654179	11654392	213	Intron	Sb10g009790.1	+	-	+	+		N	TCATCTCATCAATTCCGACCAA	GATAGCTAGGTTTCCTTTCACA
	E-Tian	chr_10	Insertion	11654170	11654321	151	Intron	Sb10g009790.1	-	+	+	+	N
Sb10-12-1	Ji2731	chr_10	Deletion	12722194	12722937	743	Intron	Sb10g010330.1	+	-	+	-			ATCAAACCACCACCTCATCTTT	GATCTCTTGCTCAAGTGCCAA
Sb10-12-2	Ji2731	chr_10	Deletion	12724038	12724652	614	CDS	Sb10g010330.1	+	-	-	-	P		CCCACCAAATCCGAAGTTAATC	TAGGCTGTGATCGACATCCA
Sb10-13-1	Ji2731	chr_10	Insertion	13599641	13599893	252	3-UTR	Sb10g010590.1	+	-	+	+		N	ACTTCAGCCGATACGAGATGT	GCGTTGGAGTGTGGATGGA
Sb10-14-1	E-Tian	chr_10	Insertion	14036004	14036127	123	Intron	Sb10g010720.1	-	+	+	+	N		TGTCCATCTCTTCTGCCAATGA	CCATTCGCCTAGCAAGACCT
Sb10-15-1	Ji2731	chr_10	Insertion	15011172	15011377	205	CDS	Sb10g010960.1	+	-	+	-			AGGTATGTTGCTGTGTTCTCG	CGGTAGGTATCGGCAAGGA
Sb10-16-1	E-Tian	chr_10	Deletion	16497941	16498813	872	Intron	Sb10g011270.1	-	+	-	-		P	GTTGCCATTCTCTATGAACCA	GCATCTAAATCACTCTACCATC
Sb10-16-2	Ji2731	chr_10	Deletion	16499494	16500215	721	CDS	Sb10g011270.1	+	-	/	/			TCACTTGTCCTTCACCACTGT	TCGACGCCTCCATCTCCAT
Sb10-19-1	Ji2731	chr_10	Deletion	19318239	19318823	584	Intron	Sb10g012730.1	+	-	+	-			GAGTGTGCTGTCCAATTCCAT	GTCCAATGCTTATGATGCTCCT
Sb10-19-2	Ji2731	chr_10	Deletion	19403964	19404419	455	CDS	Sb10g012750.1	+	-	+	-			GCCACTGTGACCAACCTTAA	TCAACCAACGCTCTGTATCG
Sb10-35-1	Ji2731	chr_10	Deletion	35275525	35276157	632	Intron	Sb10g016950.1	+	-	-	-	P		ACCAGCAACTCTTCACCTTCT	TCGTTGGCTCCTTATCCTTGT
	E-Tian	chr_10	Deletion	35275542	35276029	487	Intron	Sb10g016950.1	-	+	-	-		P
Sb10-45-1	Ji2731	chr_10	Deletion	45451312	45452191	879	Intron	Sb10g020820.1	+	-	+	+		N	TGGCTTCGTCCGATCATACA	CTTAGTCCTCTCTCGCAACCT
	E-Tian	chr_10	Deletion	45451344	45452157	813	CDS	Sb10g020820.1	-	+	+	+	N
Sb10-46-1	Ji2731	chr_10	Deletion	46565784	46566524	740	CDS	Sb10g021140.1	+	-	+	+		N	TCCAGCAGCTCCGTGAGGAA	CGCTACAGTGTAGAAGCCAGAG
	E-Tian	chr_10	Deletion	46565822	46566511	689	CDS	Sb10g021140.1	-	+	+	+	N
Sb10-49-1	E-Tian	chr_10	Deletion	49278313	49278671	358	CDS	Sb10g022060.1	-	+	-	-		P	GCTCGCCAACCTTACTGATT	CCTCCGACTCGAACTCCTT
Sb10-50-1	Ji2731	chr_10	Deletion	50643019	50643546	527	5-UTR	Sb10g022610.1	+	-	+	+		N	GCAGAGGAGGACCAGGAAGT	CCACACGCAACGGAACTGA
	E-Tian	chr_10	Deletion	50643074	50643537	463	5-UTR	Sb10g022610.1	-	+	+	+	N
Sb10-59-1	Ji2731	chr_10	Deletion	59946352	59947058	706	3-UTR	Sb10g030260.1	+	-	+	-			CCTCGGTTGGAGTAGTTGGAA	GCATCACATCAGACTTCTCACC
Sb10-60-1	Ji2731	chr_10	Deletion	60727972	60728437	465	Intron	Sb10g031070.1	+	-	+	-			CGTGTCTATCGGCTCCAGAA	GGACAGCCTTATTAACCAGTGA
Sb10-0-12	Ji2731	chr_10	Insertion	312432	312628	196	5-UTR	Sb10g000520.1	+	-	/	/			ACCACCATCAAGCCAAGCC	GAGTAGTCGGAGTCGGAGGT
Sb10-1-11	Ji2731	chr_10	Deletion	1457439	1458428	989	Intron	Sb10g001740.1	+	-	+	/			CCACTACGGTATCCATTCTCC	TCAGATATAACTGCCAGCCAAG
Sb10-1-12	E-Tian	chr_10	Insertion	1844632	1844829	197	CDS	Sb10g002160.1	-	+	-	+			CGAGAAGGAGGCGAACAGT	CGAGAACGCAATTAGACTTGTC
Sb10-2-11	Ji2731	chr_10	Deletion	2842019	2842740	721	CDS	Sb10g003200.1	+	-	+	/			GCAGAGGAACGAGCAACAG	GCAGCAGCAGCAACATCT
Sb10-3-11	Ji2731	chr_10	Deletion	3041753	3042358	605	5-UTR	Sb10g003440.1	+	-	+	-			GTCCTACCTTATCTTGCATTGG	AACTGTTCTCGCCGCTTG
Sb10-3-13	E-Tian	chr_10	Insertion	3590212	3590466	254	5-UTR	Sb10g004050.1	-	+	-	+			AGGATTCGGTCGTCGGTAAC	GATAAGAGGAGTGCCGAGACA
Sb10-5-11	E-Tian	chr_10	Deletion	5008029	5008448	419	CDS	Sb10g005560.1	-	+	+	+	N		TGAGAACCACAGGTCCAGAA	CTCTCGTCTCCTTGCTTCTAA
Sb10-6-11	E-Tian	chr_10	Deletion	6125616	6126205	589	CDS	Sb10g006593.1	-	+	-	+			ACAAGGTCAAGTCAGTTGGATT	GGCGGTAGATGACGGTGAT
Sb10-6-12	E-Tian	chr_10	Insertion	6651240	6651413	173	3-UTR	Sb10g006910.1	-	+	-	+			ACTCCCTCCATCTCAAATTGTA	GGTGGCGTGCTTCTTCAA
Sb10-6-13	E-Tian	chr_10	Deletion	6932820	6933547	727	CDS	Sb10g007120.1	-	+	-	-		P	GGATGTGTTAGGGTTTGGAAGG	GAGGTGAGCCGACGATGTT
Sb10-7-11	Ji2731	chr_10	Deletion	7332124	7332806	682	Intron	Sb10g007480.1	+	-	+	-			GTATGCCTGTAGACTGCCATG	TTGTAACGCTTGTGTCCATTCT
Sb10-7-12	E-Tian	chr_10	Insertion	7875292	7875557	265	Intron	Sb10g007940.1	-	+	-	+			CCTCTACATATTTGCGGTGAGT	CGACCAGACTTACGAACATGAA
Sb10-35-11	Ji2731	chr_10	Deletion	35275525	35276157	632	Intron	Sb10g016950.1	+	-	/	/			ACCAGCAACTCTTCACCTTCT	TCGTTGGCTCCTTATCCTTGT
	E-Tian	chr_10	Deletion	35275542	35276029	487	Intron	Sb10g016950.1	-	+	/	/
Sb10-44-11	Ji2731	chr_10	Deletion	44659039	44660046	1007	Intron	Sb10g020580.1	+	-	+	-			TGGACAAACACTGTGAAGCATT	CACCAGTTCAAGCCAATCAAGT
Sb10-48-11	Ji2731	chr_10	Deletion	48978221	48981998	3777	Intron	Sb10g022023.1	+	-	+	+		N	ATCCGATGGCTTCCGATGG	CGTGCGATACCTTGGTCATG
	E-Tian	chr_10	Deletion	48978251	48981967	3716	Intron	Sb10g022023.1	-	+	+	+	N
Sb10-51-11	E-Tian	chr_10	Insertion	51063939	51064136	197	Intron	Sb10g022800.1	-	+	/	/			GCGAACAGCATAGCCTTCTTC	GGTCTCCTCCCTTGCTTTGG
Sb10-51-12	E-Tian	chr_10	Deletion	51064625	51065100	475	Intron	Sb10g022800.1	-	+	/	/			TCAGCACCGATGACTAAGAACT	TAGCAGCCGCAACAGGAGA
Sb10-51-13	Ji2731	chr_10	Deletion	51502901	51503495	594	Intron	Sb10g023130.1	+	-	+	-			CCTTCCTCCACACCTACTCAA	AGCACACGATCACAATACAGAT
Sb10-53-11	E-Tian	chr_10	Deletion	53093684	53094775	1091	Intron	Sb10g024180.1	-	+	-	/			GATGTTATGTGGCTGCTATGGT	ATGTCATGGTAGCTTGCTTAGG
Sb10-53-12	E-Tian	chr_10	Insertion	53159299	53159432	133	Intron	Sb10g024190.1	-	+	/	/			GGCAATGAAGCTGGTGGATC	CGATGTGACAGGGAATCTGAAA
Sb10-54-11	Ji2731	chr_10	Insertion	54511339	54511557	218	3-UTR	Sb10g025270.1	+	-	+	-			GAGGCTGTAGGCGTCTTCT	ATGGTTGCGAGTTCTTAATGGT
Sb10-56-11	E-Tian	chr_10	Insertion	56924219	56924410	191	Intron	Sb10g027220.1	-	+	-	-		P	TTGCTGCTGCTGCTGTGT	TCGACCGTGAGGAGGATGT
Sb10-52-21	E-Tian	chr_10	Insertion	52296726	52296887	161	5-UTR	Sb10g023630.1	-	+	+	+	N		CTTCATCATCAGGCTTCAGTCA	CGGCACGAACGAATCAGAC
	Ji2731	chr_10	Insertion	52296743	52296892	149	5-UTR	Sb10g023630.1	+	-	+	+		N
	Ji2731	chr_10	Insertion	52296768	52297047	279	5-UTR	Sb10g023630.1	+	-
Sb10-52-22	E-Tian	chr_10	Deletion	52616336	52617647	1311	CDS	Sb10g023885.1	-	+	-	+			CATCATCACACTCACAGCACAG	CGGTATTATTGGCGTCGTTCG
Sb10-52-23	Ji2731	chr_10	Deletion	52669153	52670422	1269	3-UTR	Sb10g023910.1	+	-	+	-			TGGAGACGTGGAGGCAGAA	CGCCATTCGTGACATCAACAA
Sb10-53-21	E-Tian	chr_10	Insertion	53159299	53159432	133	Intron	Sb10g024190.1	-	+	/	/			TGCGAGATGGTACGTGTATTAG	CGATGTGACAGGGAATCTGAAA
Sb10-53-22	Ji2731	chr_10	Deletion	53159424	53160095	671	CDS	Sb10g024190.1	+	-	+	-			ACTGTAGCACAACGACTTCTCT	GCTGTTCAACCTGGAGTACGA
Sb10-53-23	Ji2731	chr_10	Deletion	53215394	53215970	576	3-UTR	Sb10g024250.1	+	-	/	/			TCCTCCTCTACTTCTCCTTCCT	GGACTCGGATACGGACAGATT
Sb10-53-24	Ji2731	chr_10	Deletion	53703538	53704192	654	3-UTR	Sb10g024590.1	+	-	+	-			GCTCTTCTTGGAGAACGATGG	CTGTAGGCGACGGGAACTATA
Sb10-53-25	Ji2731	chr_10	Deletion	53754556	53755600	1044	Intron	Sb10g024640.1	+	-	+	-			TGGTTCGTGCGGAGTGTT	GGGCTAGAGAGGGAGGAGAT
Sb10-55-21	Ji2731	chr_10	Deletion	55456597	55456970	373	Intron	Sb10g026110.1	+	-	/	/			AATGTGACGCCGTGGAAC	GGAGAATTGAATGAACAGCAAC
Sb10-55-22	E-Tian	chr_10	Insertion	55479170	55479346	176	Intron	Sb10g026130.1	-	+	-	+			CCTGGCTGCGTAGAATTACTG	AGCAGGTGAGACCGTGAGA
Sb10-55-23	E-Tian	chr_10	Deletion	55768743	55769300	557	5-UTR	Sb10g026330.1	-	+	/	/			TCAATTCCGACCAAACTGTGTA	GAGCGAACGATGAGGCAAT
Sb10-55-24	Ji2731	chr_10	Deletion	55879532	55880318	786	CDS	Sb10g026460.1	+	-	+	-			CTTCTCTTCTCCACATCAGCAT	CGACCTCTCCAACAACAACTT
Sb10-56-21	Ji2731	chr_10	Deletion	56198890	56199674	784	CDS	Sb10g026750.1	+	-	/	/			GACAAGCGAGTGCGTTATCAA	TTGCGAGGACAGGCTCTTC
Sb10-56-22	Ji2731	chr_10	Deletion	56339004	56339918	914	Intron	Sb10g026930.1	+	-	+	+		N	GAGTTTGCATATGGCCTGGTTA	GGGTGGGTGTCAATTAGTTCAG
	E-Tian	chr_10	Deletion	56339163	56340010	847	Intron	Sb10g026930.1	-	+	+	+	N
Sb10-56-23	E-Tian	chr_10	Insertion	56490455	56490671	216	5-UTR	Sb10g027020.1	-	+	+	+	N		CGCAAATACAGACGAGACTACT	AGCCGAGACACGCCAATT
Sb10-56-24	E-Tian	chr_10	Insertion	56924219	56924410	191	CDS	Sb10g027220.1	-	+	+	+	N		TTGCTGCTGCTGCTGTGT	TCGACCGTGAGGAGGATGT
Sb10-57-21	Ji2731	chr_10	Deletion	57351243	57352166	923	Intron	Sb10g027560.1	+	-	+	-			TGAGAACAAGACATACGAGGAG	GGTGTTGGTTGGTGGAAGAG
Sb10-57-22	Ji2731	chr_10	Deletion	57678535	57683853	5318	Intron	Sb10g027820.1	+	-	+	-			GCTTCACGGATTCCAAGGAA	GACATAACCACATCGGCTGAT
	E-Tian	chr_10	Deletion	57678560	57683997	5437	CDS	Sb10g027820.1	-	+	-	+
Sb10-57-23	Ji2731	chr_10	Deletion	57859305	57859699	394	CDS	Sb10g028000.1	+	-	+	-			GGAGATCATTGACTGCGACAC	CGACACTCACAGGCTGGTT
Sb10-58-21	Ji2731	chr_10	Deletion	58021949	58022700	751	5-UTR	Sb10g028130.1	+	-	+	-			TTACTCCGTGATTGGACAATGT	CGCTAGGATCTCCTTCCCTG
Sb10-58-22	E-Tian	chr_10	Insertion	58358401	58358558	157	3-UTR	Sb10g028550.1	-	+	-	+			GTGGTCTGGTCTCTGGTCTG	GGATGTCTGCTTCCTCGGTTA
Sb10-58-23	Ji2731	chr_10	Deletion	58663617	58664379	762	5-UTR	Sb10g028830.1	+	-	/	/			GGCGTCTCTGTTCCTGTTG	TCGTCTCGTCAATTCTAACCAA
Sb10-58-24	E-Tian	chr_10	Deletion	58696009	58696420	411	CDS	Sb10g028880.1	-	+	-	-		P	GAGTACGTAGAGGACAGGAGAG	CATGCTTGTGCTTGCAGTATC
	Ji2731	chr_10	Deletion	58696029	58696725	696	CDS	Sb10g028880.1	+	-	-	-	P
Sb10-59-21	Ji2731	chr_10	Deletion	59048957	59049384	427	CDS	Sb10g029220.1	+	-	+	+		N	TGGTAATTCCGTTGAAGCAGTT	ACACACAAACCGTCGTTAGTC
Sb10-59-22	E-Tian	chr_10	Deletion	59085246	59085844	598	CDS	Sb10g029270.1	-	+	-	-		P	GCCATCATTCTTACCATCTTCC	CATTCGTTGGGTTTCCTCACT
Sb10-59-23	Ji2731	chr_10	Deletion	59360269	59361997	1728	CDS	Sb10g029595.1	+	-	+	-			GGCGAGACCTCATCATGCA	AGTTGTTGAGTCGTGCTGGAT
Sb10-59-24	Ji2731	chr_10	Deletion	59655029	59655658	629	5-UTR	Sb10g029900.1	+	-	-	-	P		CCGCATCTCCTCTTCCTCTT	CTTCCTGACCTTCTCCTGTAGT
Sb1-2	Ji2731	chr_1	Insertion	1228659	1228891	232	CDS	Sb01g001270.1	+	-	+	-			TGGTCTCTGAAGTTGTCACTGT	GCATCTATTCCTATCGCACGAA
Sb10-22	E-Tian	chr_3	Deletion	15475900	15476522	622	Intron	Sb03g012830.1	-	+	-	+			CATGCGGTGGCTATCTGAC	ACACGGCAAACATAAGAGAGAA
Sb10-25	E-Tian	chr_4	Insertion	44993580	44993735	155	CDS	Sb04g019260.1	-	+	-	+			AGTTTGCCCTATCCTCACAGTA	GACCTGTTTCGGAGATGATGAG
Sb10-29	E-Tian	chr_4	Insertion	13859402	13859637	235	CDS	Sb04g010240.1	-	+	-	+			GTTATGTGGGTTCTGAAATTTTGAC	CCCCCTACTTCTCTCCTGTTCTTAT
Sb10-34	E-Tian	chr_4	Insertion	38363619	38363859	240	3-UTR	Sb04g016540.1	-	+	-	+			CAGACGGATCACACGACGA	ACGGATATACTGTGGACGATGA
Sb3-21	Ji2731	chr_4	Insertion	53378933	53379200	267	CDS	Sb04g023700.1	+	-	+	-			CAACACTGCAACAGTACAACAA	ACTAACACCTCAAGTCTTCTCC
Sb4-12	Ji2731	chr_4	Insertion	11347863	11348180	317	CDS	Sb04g009255.1	+	-	+	-			GATTAGACGAATACGAGGGA	TATGTGCTGGAACTGGAAAG
Sb4-15	E-Tian	chr_4	Deletion	5485817	5486337	520	3-UTR	Sb04g005590.1	-	+	-	+			GCACGGATGTCGCTGTTAG	ATGAAGGAACCTGAGGAACTGT
Sb4-32	Ji2731	chr_5	Insertion	21200035	21200202	167	Intron	Sb05g010340.1	+	-	+	-			CTAGTTCCAGCTCTGACACATC	GCACAAGACCATAGACCAAAGA
Sb4-35	Ji2731	chr_5	Insertion	54510116	54510367	251	CDS	Sb05g022560.1	+	-	+	-			CAGCAATTCCTATGAAGATGACTTG	ATATGTTCTCAGCCTCGTTAGTG
Sb4-4	Ji2731	chr_5	Deletion	4726281	4726741	460	Intron	Sb05g003970.1	+	-	+	-			GTTCGCCGTCTTCCTGTCA	ATGTTGATCTGATCGCATCTCC
Sb4-5	Ji2731	chr_5	Insertion	44025696	44025875	179	Intron	Sb05g017960.1	+	-	+	-			GGTAACGGTGCCAGAATGC	ACGGTGTCAACCTTGGAACT
Sb5-11	Ji2731	chr_6	Insertion	1383694	1383943	249	CDS	Sb06g000985.1	+	-	+	-			TGTTTTTACGGATCAAGCTAGCAAT	GACAACGACCAAAGGCACCC
Sb5-15	Ji2731	chr_6	Insertion	46961128	46961352	224	Intron	Sb06g017550.1	+	-	+	-			ATGGCGATAGAAGCAAAAGAAAAAC	CGATTTGCAGTGTTTGAGAGTGAGA
Sb5-23	E-Tian	chr_6	Insertion	596573	596822	249	CDS	Sb06g000533.1	-	+	-	+			GTCACATTACAGAGATCCAGGT	CACCATGATCGGCAGCAA
Sb5-4	E-Tian	chr_6	Deletion	51358710	51360029	1319	Intron	Sb06g022130.1	-	+	-	+			GGTCTGAGCAAGGAGAGGTG	GTGGCGTAGTTGACGAGGTT
Sb6-0-b6	E-Tian	chr_6	Deletion	51474637	51475074	437	Intron	Sb06g022230.1	-	+	-	+			GGCGGTACAGTTCGTTCTCT	TGTCGTCGCTGTCGTTGT
Sb6-14	E-Tian	chr_7	Deletion	575328	575733	405	Intron	Sb07g000730.1	-	+	-	+			CCTGAGCAATGTCCGATGTAT	AGTTATGGCTTTCACCTCTTTG
Sb6-20	E-Tian	chr_7	Insertion	4707358	4707571	213	CDS	Sb07g003840.1	-	+	-	+			AGCAAGAAGAGCACGAGATAGT	GTGGGTTTCAGTGGAACATTCA
Sb6-48	Ji2731	chr_7	Deletion	8248089	8248493	404	Intron	Sb07g005840.1	+	-	+	-			CACGCTATTCACATCACACCAT	GTCCGTCACACTCACACTCA
Sb6-51-b1	E-Tian	chr_7	Insertion	52911126	52911383	257	CDS	Sb07g020390.1	-	+	-	+			CGCAAGAGGAATGACAATGAC	GGCAGTTCAGAGGCTACATC
Sb7-21	E-Tian	chr_7	Insertion	55845913	55846033	120	Intron	Sb07g021680.1	-	+	-	+			ACACTCCGTCCGTCAACAG	CGTAGCAGCACCAGCACTA
Sb7-25	E-Tian	chr_7	Deletion	64182469	64182906	437	CDS	Sb07g029130.1	-	+	-	+			AGAAGTTCCAAGGACAACACAA	AGGTCAGATGAAAGAAAGAGGT
Sb7-28	E-Tian	chr_8	Deletion	588237	588579	342	Intron	Sb08g000695.1	-	+	-	+			TTGGCTTGTAACTGCTGAGG	TGTGAAGTGAGGTCTTGATCTG
Sb7-4	Ji2731	chr_8	Insertion	55260546	55260709	163	Intron	Sb08g023090.1	+	-	+	-			AAGTGTGTTTGTGTGTCAGCAA	AGGTGGAGTCCGAGAAGCA
Sb7-5	Ji2731	chr_9	Insertion	6549284	6549452	168	Intron	Sb09g005180.1	+	-	+	-			GGAGTACCACAACTGGATGC	ATGGCGGAGACACTGCTT
Sb7-6	Ji2731	chr_9	Deletion	58870017	58870434	417	Intron	Sb09g030280.1	+	-	+	-			GCTCCTACATCCACGGACTTA	TGTGTGTCTGATCCCTCAACTT
Sb8-1	Ji2731	chr_9	Insertion	40546442	40546783	341	Intron	Sb09g016140.1	+	-	+	-			ACAGCGAAGGAATAGCATAACA	GCACCGTCTACCGATAAACTAC
Sb8-6	E-Tian	chr_9	Insertion	46105923	46106118	195	Intron	Sb09g018440.1	-	+	-	+			CATAGGTTGTGCTAGGCGTTAC	GCGATGTCCATACATTGTCTGA
Sb9-1	E-Tian	chr_10	Deletion	24299441	24299887	446	Intron	Sb10g014850.1	-	+	-	+			TGAAGCAAGACGCCTACCAA	TTAGGTGCCGTGAAATGGGAT
Sb9-28	Ji2731	chr_10	Deletion	43147074	43147774	700	3-UTR	Sb10g020110.1	+	-	+	-			GCAAGCACTTCTACTGGCAAT	AGGCAGCAGTGTTAAGCAATC
Sb9-5	Ji2731	chr_10	Deletion	48943376	48943956	580	CDS	Sb10g022010.1	+	-	+	-			GCCCAAGCCAAGAAACCATT	GCCTCGGTGTAGGTGTAGTT
Sb9-7	E-Tian	chr_10	Insertion	55188998	55189273	275	Intron	Sb10g025870.1	-	+	-	+			TGTCAGAACGCAGGAATCAAC	CATCCACCACAACTGTCAACT
+: PAV; -: No PAV; /: No or non-specific products; P: False positive; N: False negative

## Sheet: S3
Table S1.3. Distribution of 5511 small-size PAVs in ten chromosomes of three sorghum lines.
Accession	Chr1★★	Chr2	Chr3	Chr4	Chr5**	Chr6*	Chr7★★	Chr8*	Chr9*	Chr10	Total
Ji2731	331(15.8%)	274(13.1%)	299(14.3%)	235(11.2%)	161(7.7%)	190(9.1%)	137(6.5%)	148(7.1%)	158(7.6%)	159(7.6%)	2092
E-Tian	220(12.0%)	282(15.3%)	224(12.2%)	215(11.7%)	185(10.1%)	200(10.9%)	87(4.7%)	103(5.6%)	167(9.1%)	157(8.5%)	1840
Keller	219(13.9%)	197(12.5%)	180(11.4%)	178(11.3%)	143(9.1%)	147(9.3%)	104(6.6%)	130(8.2%)	160(10.1%)	121(7.7%)	1579
Total	770(14.0%)	753(13.7%)	703(12.8%)	628(11.4%)	489(8.9%)	537(9.7%)	328(6.0%)	381(6.9%)	485(8.8%)	437(7.9%)	5511
*: significantly more; ★: significantly less. (*: p-value<0.05; **: p-value<0.01; ★: p-value<0.05; ★★: p-value<0.01)

## Sheet: S4
Table S1.4. Distribution of PAVs in each 300-kb bin of genome. The ratio is obtained by the comparison between PAV gene count and total gene count in the same bin.
Chromosome	PAV gene Count	Bin	Accession	Total gene Count	Ratio
1	1	300000	E-Tian	28	0.0357143
1	0	600000	E-Tian	33	0
1	0	900000	E-Tian	34	0
1	2	1200000	E-Tian	30	0.0666667
1	3	1500000	E-Tian	49	0.0612245
1	2	1800000	E-Tian	48	0.0416667
1	0	2100000	E-Tian	49	0
1	1	2400000	E-Tian	44	0.0227273
1	0	2700000	E-Tian	46	0
1	0	3000000	E-Tian	44	0
1	0	3300000	E-Tian	39	0
1	0	3600000	E-Tian	48	0
1	0	3900000	E-Tian	41	0
1	0	4200000	E-Tian	35	0
1	0	4500000	E-Tian	39	0
1	0	4800000	E-Tian	40	0
1	0	5100000	E-Tian	35	0
1	0	5400000	E-Tian	31	0
1	1	5700000	E-Tian	41	0.0243902
1	0	6000000	E-Tian	32	0
1	1	6300000	E-Tian	30	0.0333333
1	3	6600000	E-Tian	38	0.0789474
1	0	6900000	E-Tian	35	0
1	1	7200000	E-Tian	42	0.0238095
1	1	7500000	E-Tian	42	0.0238095
1	0	7800000	E-Tian	46	0
1	3	8100000	E-Tian	37	0.0810811
1	1	8400000	E-Tian	32	0.03125
1	1	8700000	E-Tian	31	0.0322581
1	0	9000000	E-Tian	35	0
1	0	9300000	E-Tian	38	0
1	0	9600000	E-Tian	24	0
1	1	9900000	E-Tian	33	0.030303
1	1	10200000	E-Tian	39	0.025641
1	0	10500000	E-Tian	30	0
1	1	10800000	E-Tian	28	0.0357143
1	4	11100000	E-Tian	29	0.137931
1	0	11400000	E-Tian	22	0
1	1	11700000	E-Tian	44	0.0227273
1	0	12000000	E-Tian	31	0
1	0	12300000	E-Tian	40	0
1	2	12600000	E-Tian	23	0.0869565
1	1	12900000	E-Tian	32	0.03125
1	3	13200000	E-Tian	22	0.136364
1	0	13500000	E-Tian	33	0
1	0	13800000	E-Tian	27	0
1	1	14100000	E-Tian	32	0.03125
1	0	14400000	E-Tian	28	0
1	1	14700000	E-Tian	22	0.0454545
1	5	15000000	E-Tian	30	0.166667
1	1	15300000	E-Tian	24	0.0416667
1	6	15600000	E-Tian	33	0.181818
1	2	15900000	E-Tian	20	0.1
1	1	16200000	E-Tian	9	0.111111
1	1	16500000	E-Tian	9	0.111111
1	2	16800000	E-Tian	26	0.0769231
1	3	17100000	E-Tian	29	0.103448
1	0	17400000	E-Tian	24	0
1	0	17700000	E-Tian	18	0
1	1	18000000	E-Tian	27	0.037037
1	2	18300000	E-Tian	28	0.0714286
1	0	18600000	E-Tian	27	0
1	3	18900000	E-Tian	31	0.0967742
1	4	19200000	E-Tian	27	0.148148
1	0	19500000	E-Tian	28	0
1	0	19800000	E-Tian	25	0
1	0	20100000	E-Tian	21	0
1	1	20400000	E-Tian	17	0.0588235
1	0	20700000	E-Tian	13	0
1	0	21000000	E-Tian	21	0
1	0	21300000	E-Tian	13	0
1	0	21600000	E-Tian	22	0
1	0	21900000	E-Tian	23	0
1	0	22200000	E-Tian	15	0
1	0	22500000	E-Tian	26	0
1	0	22800000	E-Tian	13	0
1	1	23100000	E-Tian	8	0.125
1	0	23400000	E-Tian	19	0
1	0	23700000	E-Tian	4	0
1	0	24000000	E-Tian	17	0
1	0	24300000	E-Tian	7	0
1	0	24600000	E-Tian	14	0
1	0	24900000	E-Tian	27	0
1	0	25200000	E-Tian	18	0
1	0	25500000	E-Tian	18	0
1	0	25800000	E-Tian	12	0
1	0	26100000	E-Tian	13	0
1	0	26400000	E-Tian	10	0
1	0	26700000	E-Tian	13	0
1	0	27000000	E-Tian	7	0
1	0	27300000	E-Tian	19	0
1	1	27600000	E-Tian	14	0.0714286
1	0	27900000	E-Tian	5	0
1	0	28200000	E-Tian	8	0
1	0	28500000	E-Tian	5	0
1	0	28800000	E-Tian	7	0
1	0	29100000	E-Tian	2	0
1	0	29400000	E-Tian	3	0
1	0	29700000	E-Tian	10	0
1	0	30000000	E-Tian	12	0
1	0	30300000	E-Tian	4	0
1	0	30600000	E-Tian	9	0
1	0	30900000	E-Tian	10	0
1	0	31200000	E-Tian	8	0
1	0	31500000	E-Tian	6	0
1	0	31800000	E-Tian	3	0
1	0	32100000	E-Tian	5	0
1	0	32400000	E-Tian	1	0
1	0	32700000	E-Tian	2	0
1	0	33000000	E-Tian	4	0
1	0	33300000	E-Tian	2	0
1	0	33600000	E-Tian	0	NA
1	0	33900000	E-Tian	0	NA
1	0	34200000	E-Tian	0	NA
1	0	34500000	E-Tian	0	NA
1	0	34800000	E-Tian	0	NA
1	0	35100000	E-Tian	0	NA
1	0	35400000	E-Tian	0	NA
1	0	35700000	E-Tian	0	NA
1	0	36000000	E-Tian	0	NA
1	0	36300000	E-Tian	0	NA
1	0	36600000	E-Tian	0	NA
1	0	36900000	E-Tian	0	NA
1	0	37200000	E-Tian	0	NA
1	0	37500000	E-Tian	0	NA
1	0	37800000	E-Tian	0	NA
1	0	38100000	E-Tian	0	NA
1	0	38400000	E-Tian	0	NA
1	0	38700000	E-Tian	2	0
1	0	39000000	E-Tian	3	0
1	0	39300000	E-Tian	4	0
1	0	39600000	E-Tian	4	0
1	0	39900000	E-Tian	3	0
1	0	40200000	E-Tian	3	0
1	0	40500000	E-Tian	5	0
1	0	40800000	E-Tian	2	0
1	0	41100000	E-Tian	4	0
1	0	41400000	E-Tian	7	0
1	0	41700000	E-Tian	1	0
1	0	42000000	E-Tian	7	0
1	0	42300000	E-Tian	3	0
1	0	42600000	E-Tian	7	0
1	0	42900000	E-Tian	7	0
1	0	43200000	E-Tian	10	0
1	0	43500000	E-Tian	3	0
1	0	43800000	E-Tian	10	0
1	0	44100000	E-Tian	10	0
1	0	44400000	E-Tian	13	0
1	0	44700000	E-Tian	17	0
1	0	45000000	E-Tian	9	0
1	0	45300000	E-Tian	16	0
1	1	45600000	E-Tian	8	0.125
1	0	45900000	E-Tian	16	0
1	0	46200000	E-Tian	17	0
1	0	46500000	E-Tian	10	0
1	1	46800000	E-Tian	9	0.111111
1	0	47100000	E-Tian	14	0
1	0	47400000	E-Tian	12	0
1	0	47700000	E-Tian	15	0
1	0	48000000	E-Tian	11	0
1	0	48300000	E-Tian	15	0
1	0	48600000	E-Tian	19	0
1	6	48900000	E-Tian	17	0.352941
1	1	49200000	E-Tian	16	0.0625
1	0	49500000	E-Tian	21	0
1	1	49800000	E-Tian	23	0.0434783
1	0	50100000	E-Tian	17	0
1	1	50400000	E-Tian	24	0.0416667
1	0	50700000	E-Tian	15	0
1	0	51000000	E-Tian	18	0
1	1	51300000	E-Tian	26	0.0384615
1	1	51600000	E-Tian	24	0.0416667
1	2	51900000	E-Tian	29	0.0689655
1	2	52200000	E-Tian	22	0.0909091
1	2	52500000	E-Tian	30	0.0666667
1	2	52800000	E-Tian	23	0.0869565
1	0	53100000	E-Tian	22	0
1	0	53400000	E-Tian	25	0
1	0	53700000	E-Tian	42	0
1	2	54000000	E-Tian	28	0.0714286
1	1	54300000	E-Tian	35	0.0285714
1	1	54600000	E-Tian	19	0.0526316
1	1	54900000	E-Tian	26	0.0384615
1	2	55200000	E-Tian	24	0.0833333
1	3	55500000	E-Tian	31	0.0967742
1	2	55800000	E-Tian	30	0.0666667
1	2	56100000	E-Tian	24	0.0833333
1	0	56400000	E-Tian	19	0
1	5	56700000	E-Tian	29	0.172414
1	6	57000000	E-Tian	35	0.171429
1	3	57300000	E-Tian	21	0.142857
1	3	57600000	E-Tian	27	0.111111
1	3	57900000	E-Tian	32	0.09375
1	2	58200000	E-Tian	34	0.0588235
1	0	58500000	E-Tian	34	0
1	0	58800000	E-Tian	32	0
1	3	59100000	E-Tian	28	0.107143
1	0	59400000	E-Tian	28	0
1	4	59700000	E-Tian	33	0.121212
1	10	60000000	E-Tian	40	0.25
1	0	60300000	E-Tian	31	0
1	2	60600000	E-Tian	43	0.0465116
1	0	60900000	E-Tian	33	0
1	0	61200000	E-Tian	34	0
1	3	61500000	E-Tian	33	0.0909091
1	2	61800000	E-Tian	40	0.05
1	1	62100000	E-Tian	33	0.030303
1	0	62400000	E-Tian	43	0
1	1	62700000	E-Tian	38	0.0263158
1	2	63000000	E-Tian	41	0.0487805
1	1	63300000	E-Tian	32	0.03125
1	0	63600000	E-Tian	40	0
1	1	63900000	E-Tian	34	0.0294118
1	1	64200000	E-Tian	38	0.0263158
1	2	64500000	E-Tian	32	0.0625
1	1	64800000	E-Tian	34	0.0294118
1	4	65100000	E-Tian	42	0.0952381
1	1	65400000	E-Tian	23	0.0434783
1	4	65700000	E-Tian	37	0.108108
1	3	66000000	E-Tian	37	0.0810811
1	0	66300000	E-Tian	29	0
1	7	66600000	E-Tian	46	0.152174
1	3	66900000	E-Tian	39	0.0769231
1	0	67200000	E-Tian	26	0
1	7	67500000	E-Tian	34	0.205882
1	2	67800000	E-Tian	30	0.0666667
1	2	68100000	E-Tian	33	0.0606061
1	0	68400000	E-Tian	34	0
1	1	68700000	E-Tian	42	0.0238095
1	2	69000000	E-Tian	37	0.0540541
1	0	69300000	E-Tian	42	0
1	1	69600000	E-Tian	19	0.0526316
1	0	69900000	E-Tian	41	0
1	0	70200000	E-Tian	39	0
1	0	70500000	E-Tian	41	0
1	0	70800000	E-Tian	38	0
1	3	71100000	E-Tian	36	0.0833333
1	4	71400000	E-Tian	37	0.108108
1	4	71700000	E-Tian	36	0.111111
1	2	72000000	E-Tian	37	0.0540541
1	2	72300000	E-Tian	29	0.0689655
1	4	72600000	E-Tian	38	0.105263
1	0	72900000	E-Tian	28	0
1	1	73200000	E-Tian	40	0.025
1	1	73500000	E-Tian	29	0.0344828
2	2	300000	E-Tian	19	0.105263
2	1	600000	E-Tian	41	0.0243902
2	2	900000	E-Tian	36	0.0555556
2	0	1200000	E-Tian	40	0
2	5	1500000	E-Tian	39	0.128205
2	2	1800000	E-Tian	30	0.0666667
2	6	2100000	E-Tian	34	0.176471
2	2	2400000	E-Tian	27	0.0740741
2	2	2700000	E-Tian	29	0.0689655
2	1	3000000	E-Tian	28	0.0357143
2	1	3300000	E-Tian	29	0.0344828
2	0	3600000	E-Tian	17	0
2	2	3900000	E-Tian	27	0.0740741
2	2	4200000	E-Tian	38	0.0526316
2	1	4500000	E-Tian	30	0.0333333
2	0	4800000	E-Tian	28	0
2	1	5100000	E-Tian	31	0.0322581
2	1	5400000	E-Tian	28	0.0357143
2	2	5700000	E-Tian	38	0.0526316
2	5	6000000	E-Tian	30	0.166667
2	7	6300000	E-Tian	31	0.225806
2	2	6600000	E-Tian	21	0.0952381
2	2	6900000	E-Tian	30	0.0666667
2	1	7200000	E-Tian	28	0.0357143
2	0	7500000	E-Tian	21	0
2	1	7800000	E-Tian	22	0.0454545
2	2	8100000	E-Tian	22	0.0909091
2	1	8400000	E-Tian	21	0.047619
2	1	8700000	E-Tian	25	0.04
2	3	9000000	E-Tian	24	0.125
2	1	9300000	E-Tian	35	0.0285714
2	3	9600000	E-Tian	49	0.0612245
2	7	9900000	E-Tian	33	0.212121
2	1	10200000	E-Tian	13	0.0769231
2	5	10500000	E-Tian	22	0.227273
2	3	10800000	E-Tian	17	0.176471
2	0	11100000	E-Tian	10	0
2	3	11400000	E-Tian	15	0.2
2	2	11700000	E-Tian	7	0.285714
2	1	12000000	E-Tian	9	0.111111
2	1	12300000	E-Tian	10	0.1
2	2	12600000	E-Tian	21	0.0952381
2	2	12900000	E-Tian	16	0.125
2	0	13200000	E-Tian	13	0
2	1	13500000	E-Tian	24	0.0416667
2	2	13800000	E-Tian	26	0.0769231
2	0	14100000	E-Tian	25	0
2	4	14400000	E-Tian	12	0.333333
2	2	14700000	E-Tian	19	0.105263
2	2	15000000	E-Tian	14	0.142857
2	1	15300000	E-Tian	11	0.0909091
2	0	15600000	E-Tian	3	0
2	0	15900000	E-Tian	3	0
2	0	16200000	E-Tian	10	0
2	2	16500000	E-Tian	13	0.153846
2	1	16800000	E-Tian	11	0.0909091
2	0	17100000	E-Tian	14	0
2	1	17400000	E-Tian	11	0.0909091
2	0	17700000	E-Tian	10	0
2	0	18000000	E-Tian	9	0
2	0	18300000	E-Tian	14	0
2	0	18600000	E-Tian	6	0
2	2	18900000	E-Tian	19	0.105263
2	0	19200000	E-Tian	12	0
2	0	19500000	E-Tian	4	0
2	0	19800000	E-Tian	3	0
2	1	20100000	E-Tian	16	0.0625
2	0	20400000	E-Tian	14	0
2	0	20700000	E-Tian	9	0
2	0	21000000	E-Tian	13	0
2	0	21300000	E-Tian	9	0
2	0	21600000	E-Tian	7	0
2	0	21900000	E-Tian	7	0
2	0	22200000	E-Tian	9	0
2	0	22500000	E-Tian	12	0
2	0	22800000	E-Tian	6	0
2	0	23100000	E-Tian	6	0
2	0	23400000	E-Tian	11	0
2	0	23700000	E-Tian	5	0
2	0	24000000	E-Tian	3	0
2	0	24300000	E-Tian	2	0
2	0	24600000	E-Tian	0	NA
2	0	24900000	E-Tian	2	0
2	0	25200000	E-Tian	2	0
2	0	25500000	E-Tian	2	0
2	0	25800000	E-Tian	3	0
2	0	26100000	E-Tian	1	0
2	0	26400000	E-Tian	6	0
2	0	26700000	E-Tian	0	NA
2	0	27000000	E-Tian	2	0
2	0	27300000	E-Tian	4	0
2	0	27600000	E-Tian	2	0
2	1	27900000	E-Tian	3	0.333333
2	0	28200000	E-Tian	0	NA
2	0	28500000	E-Tian	1	0
2	0	28800000	E-Tian	1	0
2	0	29100000	E-Tian	4	0
2	0	29400000	E-Tian	1	0
2	0	29700000	E-Tian	1	0
2	0	30000000	E-Tian	4	0
2	0	30300000	E-Tian	0	NA
2	0	30600000	E-Tian	0	NA
2	0	30900000	E-Tian	0	NA
2	0	31200000	E-Tian	4	0
2	0	31500000	E-Tian	0	NA
2	0	31800000	E-Tian	0	NA
2	0	32100000	E-Tian	7	0
2	0	32400000	E-Tian	1	0
2	0	32700000	E-Tian	0	NA
2	0	33000000	E-Tian	0	NA
2	0	33300000	E-Tian	2	0
2	0	33600000	E-Tian	0	NA
2	0	33900000	E-Tian	0	NA
2	0	34200000	E-Tian	0	NA
2	0	34500000	E-Tian	0	NA
2	0	34800000	E-Tian	0	NA
2	0	35100000	E-Tian	0	NA
2	0	35400000	E-Tian	0	NA
2	0	35700000	E-Tian	0	NA
2	0	36000000	E-Tian	0	NA
2	0	36300000	E-Tian	2	0
2	0	36600000	E-Tian	0	NA
2	0	36900000	E-Tian	3	0
2	1	37200000	E-Tian	4	0.25
2	1	37500000	E-Tian	2	0.5
2	0	37800000	E-Tian	0	NA
2	0	38100000	E-Tian	1	0
2	0	38400000	E-Tian	1	0
2	0	38700000	E-Tian	0	NA
2	0	39000000	E-Tian	5	0
2	0	39300000	E-Tian	0	NA
2	0	39600000	E-Tian	1	0
2	0	39900000	E-Tian	0	NA
2	0	40200000	E-Tian	4	0
2	0	40500000	E-Tian	6	0
2	0	40800000	E-Tian	3	0
2	0	41100000	E-Tian	0	NA
2	0	41400000	E-Tian	3	0
2	0	41700000	E-Tian	0	NA
2	0	42000000	E-Tian	9	0
2	0	42300000	E-Tian	1	0
2	0	42600000	E-Tian	1	0
2	0	42900000	E-Tian	1	0
2	0	43200000	E-Tian	0	NA
2	0	43500000	E-Tian	1	0
2	0	43800000	E-Tian	2	0
2	0	44100000	E-Tian	2	0
2	0	44400000	E-Tian	2	0
2	0	44700000	E-Tian	0	NA
2	0	45000000	E-Tian	0	NA
2	0	45300000	E-Tian	8	0
2	0	45600000	E-Tian	10	0
2	0	45900000	E-Tian	3	0
2	0	46200000	E-Tian	3	0
2	0	46500000	E-Tian	2	0
2	0	46800000	E-Tian	9	0
2	1	47100000	E-Tian	12	0.0833333
2	0	47400000	E-Tian	11	0
2	1	47700000	E-Tian	8	0.125
2	0	48000000	E-Tian	4	0
2	0	48300000	E-Tian	1	0
2	0	48600000	E-Tian	5	0
2	0	48900000	E-Tian	3	0
2	1	49200000	E-Tian	7	0.142857
2	2	49500000	E-Tian	13	0.153846
2	0	49800000	E-Tian	16	0
2	0	50100000	E-Tian	8	0
2	0	50400000	E-Tian	5	0
2	1	50700000	E-Tian	9	0.111111
2	0	51000000	E-Tian	4	0
2	0	51300000	E-Tian	8	0
2	0	51600000	E-Tian	7	0
2	0	51900000	E-Tian	11	0
2	0	52200000	E-Tian	14	0
2	0	52500000	E-Tian	11	0
2	0	52800000	E-Tian	16	0
2	0	53100000	E-Tian	2	0
2	0	53400000	E-Tian	5	0
2	0	53700000	E-Tian	10	0
2	0	54000000	E-Tian	6	0
2	0	54300000	E-Tian	11	0
2	0	54600000	E-Tian	17	0
2	0	54900000	E-Tian	13	0
2	0	55200000	E-Tian	6	0
2	1	55500000	E-Tian	25	0.04
2	1	55800000	E-Tian	23	0.0434783
2	3	56100000	E-Tian	22	0.136364
2	3	56400000	E-Tian	29	0.103448
2	2	56700000	E-Tian	16	0.125
2	1	57000000	E-Tian	24	0.0416667
2	4	57300000	E-Tian	24	0.166667
2	0	57600000	E-Tian	19	0
2	0	57900000	E-Tian	26	0
2	5	58200000	E-Tian	21	0.238095
2	4	58500000	E-Tian	14	0.285714
2	2	58800000	E-Tian	26	0.0769231
2	2	59100000	E-Tian	22	0.0909091
2	1	59400000	E-Tian	18	0.0555556
2	1	59700000	E-Tian	23	0.0434783
2	7	60000000	E-Tian	33	0.212121
2	1	60300000	E-Tian	15	0.0666667
2	5	60600000	E-Tian	35	0.142857
2	3	60900000	E-Tian	27	0.111111
2	2	61200000	E-Tian	36	0.0555556
2	4	61500000	E-Tian	34	0.117647
2	1	61800000	E-Tian	25	0.04
2	3	62100000	E-Tian	41	0.0731707
2	2	62400000	E-Tian	33	0.0606061
2	1	62700000	E-Tian	30	0.0333333
2	3	63000000	E-Tian	34	0.0882353
2	2	63300000	E-Tian	40	0.05
2	1	63600000	E-Tian	40	0.025
2	3	63900000	E-Tian	35	0.0857143
2	2	64200000	E-Tian	36	0.0555556
2	2	64500000	E-Tian	40	0.05
2	1	64800000	E-Tian	42	0.0238095
2	1	65100000	E-Tian	33	0.030303
2	3	65400000	E-Tian	41	0.0731707
2	1	65700000	E-Tian	33	0.030303
2	5	66000000	E-Tian	36	0.138889
2	2	66300000	E-Tian	40	0.05
2	2	66600000	E-Tian	37	0.0540541
2	1	66900000	E-Tian	52	0.0192308
2	4	67200000	E-Tian	38	0.105263
2	1	67500000	E-Tian	53	0.0188679
2	2	67800000	E-Tian	31	0.0645161
2	2	68100000	E-Tian	36	0.0555556
2	1	68400000	E-Tian	41	0.0243902
2	3	68700000	E-Tian	39	0.0769231
2	0	69000000	E-Tian	28	0
2	5	69300000	E-Tian	46	0.108696
2	2	69600000	E-Tian	28	0.0714286
2	6	69900000	E-Tian	42	0.142857
2	2	70200000	E-Tian	38	0.0526316
2	3	70500000	E-Tian	37	0.0810811
2	4	70800000	E-Tian	32	0.125
2	2	71100000	E-Tian	40	0.05
2	2	71400000	E-Tian	29	0.0689655
2	3	71700000	E-Tian	49	0.0612245
2	1	72000000	E-Tian	34	0.0294118
2	0	72300000	E-Tian	34	0
2	0	72600000	E-Tian	41	0
2	4	72900000	E-Tian	44	0.0909091
2	2	73200000	E-Tian	44	0.0454545
2	1	73500000	E-Tian	39	0.025641
2	8	73800000	E-Tian	44	0.181818
2	3	74100000	E-Tian	30	0.1
2	1	74400000	E-Tian	51	0.0196078
2	3	74700000	E-Tian	37	0.0810811
2	0	75000000	E-Tian	36	0
2	5	75300000	E-Tian	46	0.108696
2	1	75600000	E-Tian	37	0.027027
2	0	75900000	E-Tian	41	0
2	1	76200000	E-Tian	30	0.0333333
2	0	76500000	E-Tian	39	0
2	3	76800000	E-Tian	28	0.107143
2	2	77100000	E-Tian	32	0.0625
3	0	300000	E-Tian	25	0
3	0	600000	E-Tian	47	0
3	1	900000	E-Tian	39	0.025641
3	0	1200000	E-Tian	28	0
3	0	1500000	E-Tian	43	0
3	0	1800000	E-Tian	31	0
3	3	2100000	E-Tian	38	0.0789474
3	0	2400000	E-Tian	23	0
3	0	2700000	E-Tian	33	0
3	1	3000000	E-Tian	18	0.0555556
3	1	3300000	E-Tian	28	0.0357143
3	2	3600000	E-Tian	26	0.0769231
3	5	3900000	E-Tian	36	0.138889
3	3	4200000	E-Tian	40	0.075
3	1	4500000	E-Tian	29	0.0344828
3	1	4800000	E-Tian	38	0.0263158
3	5	5100000	E-Tian	31	0.16129
3	5	5400000	E-Tian	45	0.111111
3	5	5700000	E-Tian	48	0.104167
3	3	6000000	E-Tian	38	0.0789474
3	3	6300000	E-Tian	40	0.075
3	2	6600000	E-Tian	29	0.0689655
3	2	6900000	E-Tian	28	0.0714286
3	1	7200000	E-Tian	34	0.0294118
3	0	7500000	E-Tian	27	0
3	2	7800000	E-Tian	28	0.0714286
3	2	8100000	E-Tian	39	0.0512821
3	0	8400000	E-Tian	30	0
3	0	8700000	E-Tian	27	0
3	3	9000000	E-Tian	34	0.0882353
3	1	9300000	E-Tian	21	0.047619
3	5	9600000	E-Tian	21	0.238095
3	3	9900000	E-Tian	29	0.103448
3	3	10200000	E-Tian	41	0.0731707
3	1	10500000	E-Tian	26	0.0384615
3	4	10800000	E-Tian	29	0.137931
3	5	11100000	E-Tian	28	0.178571
3	4	11400000	E-Tian	33	0.121212
3	2	11700000	E-Tian	20	0.1
3	2	12000000	E-Tian	22	0.0909091
3	1	12300000	E-Tian	21	0.047619
3	2	12600000	E-Tian	29	0.0689655
3	4	12900000	E-Tian	22	0.181818
3	1	13200000	E-Tian	18	0.0555556
3	0	13500000	E-Tian	24	0
3	0	13800000	E-Tian	19	0
3	1	14100000	E-Tian	9	0.111111
3	1	14400000	E-Tian	20	0.05
3	0	14700000	E-Tian	6	0
3	1	15000000	E-Tian	13	0.0769231
3	1	15300000	E-Tian	20	0.05
3	1	15600000	E-Tian	24	0.0416667
3	1	15900000	E-Tian	21	0.047619
3	1	16200000	E-Tian	19	0.0526316
3	4	16500000	E-Tian	18	0.222222
3	0	16800000	E-Tian	10	0
3	3	17100000	E-Tian	13	0.230769
3	0	17400000	E-Tian	11	0
3	0	17700000	E-Tian	10	0
3	0	18000000	E-Tian	8	0
3	3	18300000	E-Tian	12	0.25
3	0	18600000	E-Tian	9	0
3	0	18900000	E-Tian	5	0
3	0	19200000	E-Tian	9	0
3	0	19500000	E-Tian	11	0
3	0	19800000	E-Tian	3	0
3	0	20100000	E-Tian	7	0
3	0	20400000	E-Tian	4	0
3	0	20700000	E-Tian	5	0
3	0	21000000	E-Tian	6	0
3	0	21300000	E-Tian	6	0
3	0	21600000	E-Tian	3	0
3	0	21900000	E-Tian	1	0
3	0	22200000	E-Tian	2	0
3	0	22500000	E-Tian	0	NA
3	0	22800000	E-Tian	1	0
3	0	23100000	E-Tian	0	NA
3	0	23400000	E-Tian	0	NA
3	0	23700000	E-Tian	2	0
3	0	24000000	E-Tian	0	NA
3	0	24300000	E-Tian	0	NA
3	0	24600000	E-Tian	0	NA
3	0	24900000	E-Tian	4	0
3	0	25200000	E-Tian	1	0
3	0	25500000	E-Tian	3	0
3	0	25800000	E-Tian	7	0
3	0	26100000	E-Tian	1	0
3	0	26400000	E-Tian	3	0
3	0	26700000	E-Tian	0	NA
3	0	27000000	E-Tian	2	0
3	0	27300000	E-Tian	2	0
3	0	27600000	E-Tian	3	0
3	0	27900000	E-Tian	10	0
3	0	28200000	E-Tian	2	0
3	0	28500000	E-Tian	1	0
3	0	28800000	E-Tian	1	0
3	3	29100000	E-Tian	16	0.1875
3	0	29400000	E-Tian	2	0
3	0	29700000	E-Tian	0	NA
3	0	30000000	E-Tian	0	NA
3	0	30300000	E-Tian	4	0
3	0	30600000	E-Tian	3	0
3	0	30900000	E-Tian	1	0
3	0	31200000	E-Tian	2	0
3	0	31500000	E-Tian	0	NA
3	0	31800000	E-Tian	5	0
3	0	32100000	E-Tian	1	0
3	0	32400000	E-Tian	1	0
3	0	32700000	E-Tian	0	NA
3	0	33000000	E-Tian	0	NA
3	0	33300000	E-Tian	0	NA
3	0	33600000	E-Tian	1	0
3	0	33900000	E-Tian	0	NA
3	0	34200000	E-Tian	1	0
3	0	34500000	E-Tian	0	NA
3	0	34800000	E-Tian	0	NA
3	0	35100000	E-Tian	0	NA
3	0	35400000	E-Tian	0	NA
3	0	35700000	E-Tian	0	NA
3	0	36000000	E-Tian	2	0
3	1	36300000	E-Tian	3	0.333333
3	0	36600000	E-Tian	0	NA
3	0	36900000	E-Tian	2	0
3	0	37200000	E-Tian	4	0
3	0	37500000	E-Tian	2	0
3	0	37800000	E-Tian	0	NA
3	0	38100000	E-Tian	0	NA
3	0	38400000	E-Tian	22	0
3	1	38700000	E-Tian	6	0.166667
3	0	39000000	E-Tian	4	0
3	0	39300000	E-Tian	0	NA
3	0	39600000	E-Tian	1	0
3	0	39900000	E-Tian	0	NA
3	0	40200000	E-Tian	0	NA
3	0	40500000	E-Tian	3	0
3	0	40800000	E-Tian	1	0
3	0	41100000	E-Tian	0	NA
3	0	41400000	E-Tian	9	0
3	0	41700000	E-Tian	1	0
3	0	42000000	E-Tian	3	0
3	0	42300000	E-Tian	2	0
3	0	42600000	E-Tian	4	0
3	0	42900000	E-Tian	4	0
3	0	43200000	E-Tian	5	0
3	0	43500000	E-Tian	2	0
3	0	43800000	E-Tian	5	0
3	0	44100000	E-Tian	6	0
3	0	44400000	E-Tian	0	NA
3	0	44700000	E-Tian	4	0
3	0	45000000	E-Tian	6	0
3	0	45300000	E-Tian	3	0
3	0	45600000	E-Tian	14	0
3	0	45900000	E-Tian	4	0
3	0	46200000	E-Tian	4	0
3	0	46500000	E-Tian	4	0
3	0	46800000	E-Tian	3	0
3	0	47100000	E-Tian	9	0
3	0	47400000	E-Tian	8	0
3	0	47700000	E-Tian	8	0
3	0	48000000	E-Tian	8	0
3	0	48300000	E-Tian	5	0
3	0	48600000	E-Tian	5	0
3	1	48900000	E-Tian	10	0.1
3	1	49200000	E-Tian	13	0.0769231
3	0	49500000	E-Tian	5	0
3	0	49800000	E-Tian	6	0
3	0	50100000	E-Tian	5	0
3	0	50400000	E-Tian	7	0
3	0	50700000	E-Tian	12	0
3	1	51000000	E-Tian	21	0.047619
3	0	51300000	E-Tian	17	0
3	0	51600000	E-Tian	22	0
3	0	51900000	E-Tian	15	0
3	0	52200000	E-Tian	12	0
3	0	52500000	E-Tian	25	0
3	0	52800000	E-Tian	14	0
3	0	53100000	E-Tian	18	0
3	4	53400000	E-Tian	22	0.181818
3	4	53700000	E-Tian	28	0.142857
3	1	54000000	E-Tian	26	0.0384615
3	0	54300000	E-Tian	17	0
3	0	54600000	E-Tian	15	0
3	6	54900000	E-Tian	30	0.2
3	0	55200000	E-Tian	19	0
3	0	55500000	E-Tian	31	0
3	1	55800000	E-Tian	21	0.047619
3	1	56100000	E-Tian	28	0.0357143
3	6	56400000	E-Tian	26	0.230769
3	0	56700000	E-Tian	24	0
3	0	57000000	E-Tian	16	0
3	3	57300000	E-Tian	35	0.0857143
3	1	57600000	E-Tian	28	0.0357143
3	4	57900000	E-Tian	28	0.142857
3	0	58200000	E-Tian	24	0
3	6	58500000	E-Tian	34	0.176471
3	6	58800000	E-Tian	37	0.162162
3	0	59100000	E-Tian	29	0
3	2	59400000	E-Tian	31	0.0645161
3	4	59700000	E-Tian	36	0.111111
3	3	60000000	E-Tian	32	0.09375
3	5	60300000	E-Tian	39	0.128205
3	4	60600000	E-Tian	29	0.137931
3	4	60900000	E-Tian	36	0.111111
3	1	61200000	E-Tian	35	0.0285714
3	1	61500000	E-Tian	37	0.027027
3	5	61800000	E-Tian	47	0.106383
3	2	62100000	E-Tian	46	0.0434783
3	4	62400000	E-Tian	37	0.108108
3	4	62700000	E-Tian	38	0.105263
3	1	63000000	E-Tian	39	0.025641
3	1	63300000	E-Tian	34	0.0294118
3	3	63600000	E-Tian	43	0.0697674
3	2	63900000	E-Tian	42	0.047619
3	1	64200000	E-Tian	30	0.0333333
3	1	64500000	E-Tian	33	0.030303
3	0	64800000	E-Tian	31	0
3	1	65100000	E-Tian	41	0.0243902
3	1	65400000	E-Tian	48	0.0208333
3	0	65700000	E-Tian	31	0
3	0	66000000	E-Tian	32	0
3	0	66300000	E-Tian	34	0
3	0	66600000	E-Tian	45	0
3	0	66900000	E-Tian	32	0
3	0	67200000	E-Tian	45	0
3	1	67500000	E-Tian	36	0.0277778
3	1	67800000	E-Tian	32	0.03125
3	0	68100000	E-Tian	35	0
3	0	68400000	E-Tian	44	0
3	0	68700000	E-Tian	39	0
3	0	69000000	E-Tian	37	0
3	0	69300000	E-Tian	38	0
3	0	69600000	E-Tian	37	0
3	0	69900000	E-Tian	37	0
3	2	70200000	E-Tian	35	0.0571429
3	0	70500000	E-Tian	30	0
3	0	70800000	E-Tian	45	0
3	0	71100000	E-Tian	40	0
3	0	71400000	E-Tian	34	0
3	2	71700000	E-Tian	23	0.0869565
3	0	72000000	E-Tian	34	0
3	0	72300000	E-Tian	35	0
3	0	72600000	E-Tian	46	0
3	5	72900000	E-Tian	34	0.147059
3	0	73200000	E-Tian	35	0
3	2	73500000	E-Tian	41	0.0487805
3	2	73800000	E-Tian	44	0.0454545
3	0	74100000	E-Tian	50	0
3	2	74400000	E-Tian	43	0.0465116
4	1	300000	E-Tian	36	0.0277778
4	0	600000	E-Tian	36	0
4	0	900000	E-Tian	38	0
4	1	1200000	E-Tian	48	0.0208333
4	0	1500000	E-Tian	42	0
4	4	1800000	E-Tian	41	0.097561
4	1	2100000	E-Tian	36	0.0277778
4	1	2400000	E-Tian	33	0.030303
4	2	2700000	E-Tian	34	0.0588235
4	0	3000000	E-Tian	39	0
4	0	3300000	E-Tian	33	0
4	2	3600000	E-Tian	34	0.0588235
4	1	3900000	E-Tian	42	0.0238095
4	0	4200000	E-Tian	44	0
4	2	4500000	E-Tian	32	0.0625
4	5	4800000	E-Tian	33	0.151515
4	2	5100000	E-Tian	30	0.0666667
4	0	5400000	E-Tian	33	0
4	2	5700000	E-Tian	36	0.0555556
4	1	6000000	E-Tian	36	0.0277778
4	2	6300000	E-Tian	25	0.08
4	3	6600000	E-Tian	32	0.09375
4	5	6900000	E-Tian	37	0.135135
4	1	7200000	E-Tian	30	0.0333333
4	6	7500000	E-Tian	18	0.333333
4	4	7800000	E-Tian	22	0.181818
4	1	8100000	E-Tian	28	0.0357143
4	0	8400000	E-Tian	26	0
4	0	8700000	E-Tian	14	0
4	1	9000000	E-Tian	20	0.05
4	1	9300000	E-Tian	10	0.1
4	0	9600000	E-Tian	15	0
4	0	9900000	E-Tian	24	0
4	0	10200000	E-Tian	21	0
4	0	10500000	E-Tian	19	0
4	0	10800000	E-Tian	19	0
4	0	11100000	E-Tian	15	0
4	1	11400000	E-Tian	17	0.0588235
4	0	11700000	E-Tian	10	0
4	2	12000000	E-Tian	5	0.4
4	4	12300000	E-Tian	14	0.285714
4	3	12600000	E-Tian	30	0.1
4	0	12900000	E-Tian	9	0
4	0	13200000	E-Tian	13	0
4	3	13500000	E-Tian	13	0.230769
4	2	13800000	E-Tian	7	0.285714
4	0	14100000	E-Tian	17	0
4	0	14400000	E-Tian	8	0
4	0	14700000	E-Tian	1	0
4	1	15000000	E-Tian	9	0.111111
4	1	15300000	E-Tian	9	0.111111
4	0	15600000	E-Tian	3	0
4	1	15900000	E-Tian	4	0.25
4	1	16200000	E-Tian	8	0.125
4	1	16500000	E-Tian	19	0.0526316
4	0	16800000	E-Tian	9	0
4	0	17100000	E-Tian	12	0
4	0	17400000	E-Tian	2	0
4	0	17700000	E-Tian	4	0
4	0	18000000	E-Tian	2	0
4	0	18300000	E-Tian	0	NA
4	0	18600000	E-Tian	3	0
4	0	18900000	E-Tian	2	0
4	0	19200000	E-Tian	5	0
4	0	19500000	E-Tian	2	0
4	0	19800000	E-Tian	3	0
4	1	20100000	E-Tian	1	1
4	0	20400000	E-Tian	8	0
4	0	20700000	E-Tian	2	0
4	0	21000000	E-Tian	4	0
4	0	21300000	E-Tian	0	NA
4	0	21600000	E-Tian	0	NA
4	0	21900000	E-Tian	1	0
4	0	22200000	E-Tian	4	0
4	0	22500000	E-Tian	0	NA
4	0	22800000	E-Tian	2	0
4	0	23100000	E-Tian	0	NA
4	0	23400000	E-Tian	3	0
4	0	23700000	E-Tian	0	NA
4	0	24000000	E-Tian	0	NA
4	0	24300000	E-Tian	0	NA
4	0	24600000	E-Tian	3	0
4	0	24900000	E-Tian	0	NA
4	0	25200000	E-Tian	0	NA
4	0	25500000	E-Tian	2	0
4	0	25800000	E-Tian	0	NA
4	0	26100000	E-Tian	0	NA
4	0	26400000	E-Tian	0	NA
4	0	26700000	E-Tian	0	NA
4	0	27000000	E-Tian	1	0
4	0	27300000	E-Tian	0	NA
4	0	27600000	E-Tian	2	0
4	0	27900000	E-Tian	0	NA
4	0	28200000	E-Tian	0	NA
4	0	28500000	E-Tian	0	NA
4	0	28800000	E-Tian	0	NA
4	0	29100000	E-Tian	0	NA
4	0	29400000	E-Tian	0	NA
4	0	29700000	E-Tian	0	NA
4	0	30000000	E-Tian	0	NA
4	0	30300000	E-Tian	0	NA
4	0	30600000	E-Tian	0	NA
4	0	30900000	E-Tian	0	NA
4	0	31200000	E-Tian	0	NA
4	0	31500000	E-Tian	0	NA
4	0	31800000	E-Tian	0	NA
4	0	32100000	E-Tian	0	NA
4	0	32400000	E-Tian	3	0
4	0	32700000	E-Tian	1	0
4	0	33000000	E-Tian	2	0
4	0	33300000	E-Tian	0	NA
4	0	33600000	E-Tian	6	0
4	0	33900000	E-Tian	0	NA
4	0	34200000	E-Tian	1	0
4	0	34500000	E-Tian	0	NA
4	0	34800000	E-Tian	2	0
4	0	35100000	E-Tian	2	0
4	0	35400000	E-Tian	3	0
4	0	35700000	E-Tian	0	NA
4	0	36000000	E-Tian	1	0
4	0	36300000	E-Tian	0	NA
4	0	36600000	E-Tian	3	0
4	0	36900000	E-Tian	5	0
4	0	37200000	E-Tian	0	NA
4	0	37500000	E-Tian	1	0
4	0	37800000	E-Tian	6	0
4	0	38100000	E-Tian	5	0
4	0	38400000	E-Tian	4	0
4	0	38700000	E-Tian	2	0
4	0	39000000	E-Tian	1	0
4	0	39300000	E-Tian	0	NA
4	0	39600000	E-Tian	6	0
4	0	39900000	E-Tian	3	0
4	0	40200000	E-Tian	3	0
4	0	40500000	E-Tian	8	0
4	0	40800000	E-Tian	3	0
4	0	41100000	E-Tian	13	0
4	0	41400000	E-Tian	4	0
4	0	41700000	E-Tian	8	0
4	0	42000000	E-Tian	11	0
4	0	42300000	E-Tian	7	0
4	0	42600000	E-Tian	2	0
4	0	42900000	E-Tian	1	0
4	0	43200000	E-Tian	8	0
4	0	43500000	E-Tian	11	0
4	0	43800000	E-Tian	1	0
4	0	44100000	E-Tian	3	0
4	0	44400000	E-Tian	5	0
4	0	44700000	E-Tian	7	0
4	0	45000000	E-Tian	7	0
4	0	45300000	E-Tian	10	0
4	0	45600000	E-Tian	8	0
4	0	45900000	E-Tian	10	0
4	0	46200000	E-Tian	16	0
4	0	46500000	E-Tian	16	0
4	0	46800000	E-Tian	5	0
4	0	47100000	E-Tian	4	0
4	0	47400000	E-Tian	11	0
4	0	47700000	E-Tian	14	0
4	0	48000000	E-Tian	12	0
4	0	48300000	E-Tian	5	0
4	0	48600000	E-Tian	14	0
4	0	48900000	E-Tian	16	0
4	0	49200000	E-Tian	3	0
4	0	49500000	E-Tian	10	0
4	0	49800000	E-Tian	10	0
4	0	50100000	E-Tian	17	0
4	0	50400000	E-Tian	12	0
4	4	50700000	E-Tian	25	0.16
4	1	51000000	E-Tian	25	0.04
4	0	51300000	E-Tian	28	0
4	0	51600000	E-Tian	16	0
4	1	51900000	E-Tian	28	0.0357143
4	1	52200000	E-Tian	25	0.04
4	1	52500000	E-Tian	33	0.030303
4	0	52800000	E-Tian	35	0
4	2	53100000	E-Tian	27	0.0740741
4	11	53400000	E-Tian	43	0.255814
4	3	53700000	E-Tian	31	0.0967742
4	2	54000000	E-Tian	30	0.0666667
4	1	54300000	E-Tian	34	0.0294118
4	1	54600000	E-Tian	30	0.0333333
4	1	54900000	E-Tian	31	0.0322581
4	10	55200000	E-Tian	48	0.208333
4	5	55500000	E-Tian	30	0.166667
4	5	55800000	E-Tian	28	0.178571
4	2	56100000	E-Tian	39	0.0512821
4	2	56400000	E-Tian	22	0.0909091
4	0	56700000	E-Tian	23	0
4	1	57000000	E-Tian	39	0.025641
4	2	57300000	E-Tian	35	0.0571429
4	2	57600000	E-Tian	35	0.0571429
4	0	57900000	E-Tian	38	0
4	2	58200000	E-Tian	26	0.0769231
4	0	58500000	E-Tian	32	0
4	2	58800000	E-Tian	26	0.0769231
4	0	59100000	E-Tian	46	0
4	2	59400000	E-Tian	29	0.0689655
4	5	59700000	E-Tian	35	0.142857
4	2	60000000	E-Tian	31	0.0645161
4	2	60300000	E-Tian	36	0.0555556
4	2	60600000	E-Tian	40	0.05
4	4	60900000	E-Tian	30	0.133333
4	0	61200000	E-Tian	33	0
4	6	61500000	E-Tian	44	0.136364
4	4	61800000	E-Tian	37	0.108108
4	2	62100000	E-Tian	25	0.08
4	8	62400000	E-Tian	37	0.216216
4	2	62700000	E-Tian	28	0.0714286
4	3	63000000	E-Tian	41	0.0731707
4	2	63300000	E-Tian	39	0.0512821
4	1	63600000	E-Tian	31	0.0322581
4	4	63900000	E-Tian	39	0.102564
4	2	64200000	E-Tian	41	0.0487805
4	2	64500000	E-Tian	35	0.0571429
4	5	64800000	E-Tian	41	0.121951
4	4	65100000	E-Tian	32	0.125
4	3	65400000	E-Tian	26	0.115385
4	4	65700000	E-Tian	43	0.0930233
4	0	66000000	E-Tian	40	0
4	0	66300000	E-Tian	39	0
4	0	66600000	E-Tian	28	0
4	4	66900000	E-Tian	47	0.0851064
4	2	67200000	E-Tian	43	0.0465116
4	3	67500000	E-Tian	39	0.0769231
4	3	67800000	E-Tian	44	0.0681818
4	2	68100000	E-Tian	29	0.0689655
5	1	300000	E-Tian	33	0.030303
5	2	600000	E-Tian	33	0.0606061
5	3	900000	E-Tian	27	0.111111
5	4	1200000	E-Tian	33	0.121212
5	1	1500000	E-Tian	34	0.0294118
5	4	1800000	E-Tian	31	0.129032
5	2	2100000	E-Tian	32	0.0625
5	1	2400000	E-Tian	39	0.025641
5	0	2700000	E-Tian	35	0
5	7	3000000	E-Tian	38	0.184211
5	1	3300000	E-Tian	20	0.05
5	1	3600000	E-Tian	27	0.037037
5	3	3900000	E-Tian	28	0.107143
5	1	4200000	E-Tian	17	0.0588235
5	0	4500000	E-Tian	30	0
5	7	4800000	E-Tian	31	0.225806
5	1	5100000	E-Tian	19	0.0526316
5	3	5400000	E-Tian	17	0.176471
5	1	5700000	E-Tian	31	0.0322581
5	0	6000000	E-Tian	17	0
5	1	6300000	E-Tian	28	0.0357143
5	0	6600000	E-Tian	9	0
5	2	6900000	E-Tian	16	0.125
5	3	7200000	E-Tian	19	0.157895
5	0	7500000	E-Tian	13	0
5	0	7800000	E-Tian	28	0
5	0	8100000	E-Tian	9	0
5	0	8400000	E-Tian	23	0
5	0	8700000	E-Tian	20	0
5	1	9000000	E-Tian	18	0.0555556
5	0	9300000	E-Tian	17	0
5	0	9600000	E-Tian	11	0
5	1	9900000	E-Tian	17	0.0588235
5	0	10200000	E-Tian	13	0
5	0	10500000	E-Tian	14	0
5	4	10800000	E-Tian	19	0.210526
5	1	11100000	E-Tian	11	0.0909091
5	3	11400000	E-Tian	29	0.103448
5	0	11700000	E-Tian	25	0
5	2	12000000	E-Tian	11	0.181818
5	0	12300000	E-Tian	12	0
5	0	12600000	E-Tian	15	0
5	0	12900000	E-Tian	15	0
5	0	13200000	E-Tian	20	0
5	0	13500000	E-Tian	4	0
5	0	13800000	E-Tian	14	0
5	0	14100000	E-Tian	1	0
5	1	14400000	E-Tian	11	0.0909091
5	2	14700000	E-Tian	21	0.0952381
5	0	15000000	E-Tian	6	0
5	1	15300000	E-Tian	22	0.0454545
5	1	15600000	E-Tian	8	0.125
5	1	15900000	E-Tian	12	0.0833333
5	0	16200000	E-Tian	5	0
5	0	16500000	E-Tian	11	0
5	0	16800000	E-Tian	8	0
5	0	17100000	E-Tian	12	0
5	0	17400000	E-Tian	9	0
5	0	17700000	E-Tian	10	0
5	0	18000000	E-Tian	13	0
5	0	18300000	E-Tian	7	0
5	0	18600000	E-Tian	5	0
5	0	18900000	E-Tian	7	0
5	0	19200000	E-Tian	4	0
5	0	19500000	E-Tian	6	0
5	1	19800000	E-Tian	8	0.125
5	1	20100000	E-Tian	7	0.142857
5	0	20400000	E-Tian	9	0
5	0	20700000	E-Tian	7	0
5	0	21000000	E-Tian	0	NA
5	1	21300000	E-Tian	10	0.1
5	0	21600000	E-Tian	3	0
5	0	21900000	E-Tian	0	NA
5	0	22200000	E-Tian	3	0
5	0	22500000	E-Tian	4	0
5	0	22800000	E-Tian	0	NA
5	0	23100000	E-Tian	4	0
5	0	23400000	E-Tian	3	0
5	0	23700000	E-Tian	4	0
5	0	24000000	E-Tian	3	0
5	0	24300000	E-Tian	4	0
5	0	24600000	E-Tian	1	0
5	0	24900000	E-Tian	3	0
5	0	25200000	E-Tian	0	NA
5	0	25500000	E-Tian	2	0
5	0	25800000	E-Tian	2	0
5	1	26100000	E-Tian	5	0.2
5	0	26400000	E-Tian	2	0
5	0	26700000	E-Tian	0	NA
5	0	27000000	E-Tian	3	0
5	1	27300000	E-Tian	3	0.333333
5	0	27600000	E-Tian	1	0
5	0	27900000	E-Tian	3	0
5	0	28200000	E-Tian	1	0
5	0	28500000	E-Tian	2	0
5	0	28800000	E-Tian	1	0
5	0	29100000	E-Tian	2	0
5	0	29400000	E-Tian	0	NA
5	0	29700000	E-Tian	3	0
5	0	30000000	E-Tian	1	0
5	0	30300000	E-Tian	0	NA
5	0	30600000	E-Tian	1	0
5	0	30900000	E-Tian	1	0
5	0	31200000	E-Tian	1	0
5	0	31500000	E-Tian	0	NA
5	0	31800000	E-Tian	2	0
5	0	32100000	E-Tian	4	0
5	0	32400000	E-Tian	0	NA
5	0	32700000	E-Tian	5	0
5	0	33000000	E-Tian	0	NA
5	0	33300000	E-Tian	1	0
5	0	33600000	E-Tian	4	0
5	1	33900000	E-Tian	5	0.2
5	0	34200000	E-Tian	1	0
5	0	34500000	E-Tian	1	0
5	0	34800000	E-Tian	4	0
5	0	35100000	E-Tian	1	0
5	0	35400000	E-Tian	1	0
5	0	35700000	E-Tian	1	0
5	0	36000000	E-Tian	13	0
5	0	36300000	E-Tian	3	0
5	0	36600000	E-Tian	0	NA
5	0	36900000	E-Tian	0	NA
5	0	37200000	E-Tian	1	0
5	0	37500000	E-Tian	0	NA
5	0	37800000	E-Tian	0	NA
5	0	38100000	E-Tian	0	NA
5	0	38400000	E-Tian	0	NA
5	0	38700000	E-Tian	0	NA
5	0	39000000	E-Tian	0	NA
5	0	39300000	E-Tian	0	NA
5	0	39600000	E-Tian	0	NA
5	0	39900000	E-Tian	0	NA
5	0	40200000	E-Tian	0	NA
5	0	40500000	E-Tian	0	NA
5	0	40800000	E-Tian	0	NA
5	3	41100000	E-Tian	8	0.375
5	1	41400000	E-Tian	12	0.0833333
5	0	41700000	E-Tian	4	0
5	1	42000000	E-Tian	9	0.111111
5	1	42300000	E-Tian	12	0.0833333
5	2	42600000	E-Tian	17	0.117647
5	0	42900000	E-Tian	6	0
5	0	43200000	E-Tian	8	0
5	0	43500000	E-Tian	2	0
5	0	43800000	E-Tian	1	0
5	2	44100000	E-Tian	6	0.333333
5	0	44400000	E-Tian	14	0
5	0	44700000	E-Tian	1	0
5	1	45000000	E-Tian	3	0.333333
5	0	45300000	E-Tian	11	0
5	0	45600000	E-Tian	8	0
5	4	45900000	E-Tian	20	0.2
5	0	46200000	E-Tian	7	0
5	2	46500000	E-Tian	10	0.2
5	0	46800000	E-Tian	11	0
5	0	47100000	E-Tian	9	0
5	2	47400000	E-Tian	5	0.4
5	0	47700000	E-Tian	11	0
5	2	48000000	E-Tian	10	0.2
5	0	48300000	E-Tian	16	0
5	0	48600000	E-Tian	18	0
5	0	48900000	E-Tian	15	0
5	0	49200000	E-Tian	12	0
5	0	49500000	E-Tian	9	0
5	0	49800000	E-Tian	10	0
5	0	50100000	E-Tian	10	0
5	0	50400000	E-Tian	14	0
5	0	50700000	E-Tian	1	0
5	0	51000000	E-Tian	10	0
5	0	51300000	E-Tian	14	0
5	0	51600000	E-Tian	23	0
5	0	51900000	E-Tian	12	0
5	0	52200000	E-Tian	11	0
5	3	52500000	E-Tian	28	0.107143
5	4	52800000	E-Tian	21	0.190476
5	0	53100000	E-Tian	15	0
5	5	53400000	E-Tian	35	0.142857
5	1	53700000	E-Tian	14	0.0714286
5	2	54000000	E-Tian	20	0.1
5	2	54300000	E-Tian	17	0.117647
5	1	54600000	E-Tian	20	0.05
5	4	54900000	E-Tian	14	0.285714
5	3	55200000	E-Tian	19	0.157895
5	1	55500000	E-Tian	24	0.0416667
5	3	55800000	E-Tian	27	0.111111
5	0	56100000	E-Tian	6	0
5	2	56400000	E-Tian	23	0.0869565
5	2	56700000	E-Tian	26	0.0769231
5	6	57000000	E-Tian	34	0.176471
5	4	57300000	E-Tian	19	0.210526
5	3	57600000	E-Tian	28	0.107143
5	6	57900000	E-Tian	24	0.25
5	6	58200000	E-Tian	46	0.130435
5	0	58500000	E-Tian	21	0
5	2	58800000	E-Tian	30	0.0666667
5	2	59100000	E-Tian	23	0.0869565
5	2	59400000	E-Tian	31	0.0645161
5	2	59700000	E-Tian	23	0.0869565
5	1	60000000	E-Tian	22	0.0454545
5	4	60300000	E-Tian	30	0.133333
5	4	60600000	E-Tian	24	0.166667
5	9	60900000	E-Tian	43	0.209302
5	1	61200000	E-Tian	28	0.0357143
5	2	61500000	E-Tian	21	0.0952381
5	1	61800000	E-Tian	19	0.0526316
5	0	62100000	E-Tian	29	0
5	3	62400000	E-Tian	37	0.0810811
6	1	300000	E-Tian	18	0.0555556
6	7	600000	E-Tian	24	0.291667
6	0	900000	E-Tian	25	0
6	0	1200000	E-Tian	20	0
6	3	1500000	E-Tian	25	0.12
6	1	1800000	E-Tian	25	0.04
6	0	2100000	E-Tian	20	0
6	0	2400000	E-Tian	17	0
6	0	2700000	E-Tian	18	0
6	0	3000000	E-Tian	9	0
6	0	3300000	E-Tian	15	0
6	0	3600000	E-Tian	18	0
6	2	3900000	E-Tian	20	0.1
6	1	4200000	E-Tian	18	0.0555556
6	1	4500000	E-Tian	10	0.1
6	0	4800000	E-Tian	7	0
6	0	5100000	E-Tian	8	0
6	0	5400000	E-Tian	1	0
6	0	5700000	E-Tian	15	0
6	0	6000000	E-Tian	15	0
6	3	6300000	E-Tian	19	0.157895
6	0	6600000	E-Tian	13	0
6	0	6900000	E-Tian	11	0
6	2	7200000	E-Tian	10	0.2
6	0	7500000	E-Tian	4	0
6	1	7800000	E-Tian	2	0.5
6	0	8100000	E-Tian	1	0
6	0	8400000	E-Tian	1	0
6	0	8700000	E-Tian	2	0
6	1	9000000	E-Tian	8	0.125
6	0	9300000	E-Tian	6	0
6	0	9600000	E-Tian	6	0
6	0	9900000	E-Tian	6	0
6	0	10200000	E-Tian	1	0
6	0	10500000	E-Tian	2	0
6	1	10800000	E-Tian	5	0.2
6	1	11100000	E-Tian	3	0.333333
6	0	11400000	E-Tian	6	0
6	0	11700000	E-Tian	4	0
6	0	12000000	E-Tian	1	0
6	0	12300000	E-Tian	2	0
6	0	12600000	E-Tian	0	NA
6	0	12900000	E-Tian	0	NA
6	0	13200000	E-Tian	0	NA
6	0	13500000	E-Tian	0	NA
6	0	13800000	E-Tian	4	0
6	0	14100000	E-Tian	3	0
6	0	14400000	E-Tian	6	0
6	0	14700000	E-Tian	3	0
6	0	15000000	E-Tian	0	NA
6	0	15300000	E-Tian	4	0
6	0	15600000	E-Tian	2	0
6	0	15900000	E-Tian	1	0
6	0	16200000	E-Tian	3	0
6	0	16500000	E-Tian	1	0
6	0	16800000	E-Tian	1	0
6	0	17100000	E-Tian	0	NA
6	0	17400000	E-Tian	2	0
6	0	17700000	E-Tian	2	0
6	0	18000000	E-Tian	1	0
6	0	18300000	E-Tian	0	NA
6	0	18600000	E-Tian	1	0
6	0	18900000	E-Tian	1	0
6	0	19200000	E-Tian	1	0
6	0	19500000	E-Tian	3	0
6	0	19800000	E-Tian	0	NA
6	0	20100000	E-Tian	0	NA
6	0	20400000	E-Tian	0	NA
6	0	20700000	E-Tian	1	0
6	0	21000000	E-Tian	0	NA
6	0	21300000	E-Tian	0	NA
6	0	21600000	E-Tian	0	NA
6	0	21900000	E-Tian	0	NA
6	0	22200000	E-Tian	0	NA
6	0	22500000	E-Tian	0	NA
6	0	22800000	E-Tian	0	NA
6	0	23100000	E-Tian	1	0
6	0	23400000	E-Tian	1	0
6	0	23700000	E-Tian	0	NA
6	0	24000000	E-Tian	0	NA
6	0	24300000	E-Tian	1	0
6	0	24600000	E-Tian	0	NA
6	0	24900000	E-Tian	0	NA
6	0	25200000	E-Tian	0	NA
6	0	25500000	E-Tian	0	NA
6	0	25800000	E-Tian	9	0
6	0	26100000	E-Tian	1	0
6	0	26400000	E-Tian	2	0
6	0	26700000	E-Tian	3	0
6	0	27000000	E-Tian	2	0
6	0	27300000	E-Tian	2	0
6	0	27600000	E-Tian	0	NA
6	0	27900000	E-Tian	2	0
6	0	28200000	E-Tian	4	0
6	0	28500000	E-Tian	0	NA
6	0	28800000	E-Tian	2	0
6	0	29100000	E-Tian	0	NA
6	0	29400000	E-Tian	0	NA
6	0	29700000	E-Tian	5	0
6	0	30000000	E-Tian	4	0
6	0	30300000	E-Tian	5	0
6	0	30600000	E-Tian	1	0
6	0	30900000	E-Tian	5	0
6	0	31200000	E-Tian	2	0
6	1	31500000	E-Tian	8	0.125
6	0	31800000	E-Tian	8	0
6	0	32100000	E-Tian	3	0
6	0	32400000	E-Tian	12	0
6	0	32700000	E-Tian	3	0
6	2	33000000	E-Tian	4	0.5
6	0	33300000	E-Tian	0	NA
6	0	33600000	E-Tian	2	0
6	0	33900000	E-Tian	5	0
6	0	34200000	E-Tian	3	0
6	0	34500000	E-Tian	3	0
6	0	34800000	E-Tian	2	0
6	0	35100000	E-Tian	1	0
6	0	35400000	E-Tian	2	0
6	0	35700000	E-Tian	7	0
6	0	36000000	E-Tian	11	0
6	0	36300000	E-Tian	0	NA
6	0	36600000	E-Tian	0	NA
6	1	36900000	E-Tian	5	0.2
6	0	37200000	E-Tian	0	NA
6	0	37500000	E-Tian	3	0
6	2	37800000	E-Tian	10	0.2
6	0	38100000	E-Tian	9	0
6	0	38400000	E-Tian	11	0
6	0	38700000	E-Tian	4	0
6	2	39000000	E-Tian	4	0.5
6	0	39300000	E-Tian	7	0
6	3	39600000	E-Tian	9	0.333333
6	2	39900000	E-Tian	13	0.153846
6	0	40200000	E-Tian	18	0
6	0	40500000	E-Tian	15	0
6	4	40800000	E-Tian	13	0.307692
6	0	41100000	E-Tian	12	0
6	0	41400000	E-Tian	9	0
6	0	41700000	E-Tian	12	0
6	1	42000000	E-Tian	16	0.0625
6	1	42300000	E-Tian	6	0.166667
6	6	42600000	E-Tian	22	0.272727
6	0	42900000	E-Tian	23	0
6	0	43200000	E-Tian	11	0
6	1	43500000	E-Tian	13	0.0769231
6	0	43800000	E-Tian	1	0
6	0	44100000	E-Tian	8	0
6	2	44400000	E-Tian	14	0.142857
6	5	44700000	E-Tian	27	0.185185
6	0	45000000	E-Tian	14	0
6	0	45300000	E-Tian	19	0
6	5	45600000	E-Tian	23	0.217391
6	1	45900000	E-Tian	17	0.0588235
6	3	46200000	E-Tian	29	0.103448
6	0	46500000	E-Tian	22	0
6	1	46800000	E-Tian	31	0.0322581
6	2	47100000	E-Tian	22	0.0909091
6	0	47400000	E-Tian	28	0
6	1	47700000	E-Tian	42	0.0238095
6	2	48000000	E-Tian	21	0.0952381
6	6	48300000	E-Tian	37	0.162162
6	0	48600000	E-Tian	34	0
6	1	48900000	E-Tian	43	0.0232558
6	0	49200000	E-Tian	30	0
6	3	49500000	E-Tian	40	0.075
6	1	49800000	E-Tian	46	0.0217391
6	3	50100000	E-Tian	44	0.0681818
6	5	50400000	E-Tian	41	0.121951
6	3	50700000	E-Tian	38	0.0789474
6	1	51000000	E-Tian	38	0.0263158
6	3	51300000	E-Tian	29	0.103448
6	5	51600000	E-Tian	40	0.125
6	4	51900000	E-Tian	33	0.121212
6	6	52200000	E-Tian	32	0.1875
6	1	52500000	E-Tian	41	0.0243902
6	9	52800000	E-Tian	46	0.195652
6	8	53100000	E-Tian	29	0.275862
6	1	53400000	E-Tian	38	0.0263158
6	3	53700000	E-Tian	40	0.075
6	0	54000000	E-Tian	40	0
6	1	54300000	E-Tian	41	0.0243902
6	2	54600000	E-Tian	27	0.0740741
6	5	54900000	E-Tian	27	0.185185
6	0	55200000	E-Tian	35	0
6	0	55500000	E-Tian	31	0
6	1	55800000	E-Tian	47	0.0212766
6	1	56100000	E-Tian	40	0.025
6	1	56400000	E-Tian	45	0.0222222
6	1	56700000	E-Tian	43	0.0232558
6	2	57000000	E-Tian	33	0.0606061
6	5	57300000	E-Tian	44	0.113636
6	1	57600000	E-Tian	37	0.027027
6	4	57900000	E-Tian	44	0.0909091
6	3	58200000	E-Tian	48	0.0625
6	3	58500000	E-Tian	52	0.0576923
6	3	58800000	E-Tian	35	0.0857143
6	1	59100000	E-Tian	33	0.030303
6	3	59400000	E-Tian	37	0.0810811
6	2	59700000	E-Tian	31	0.0645161
6	3	60000000	E-Tian	45	0.0666667
6	2	60300000	E-Tian	42	0.047619
6	5	60600000	E-Tian	48	0.104167
6	4	60900000	E-Tian	35	0.114286
6	5	61200000	E-Tian	44	0.113636
6	1	61500000	E-Tian	41	0.0243902
6	5	61800000	E-Tian	33	0.151515
7	3	300000	E-Tian	31	0.0967742
7	2	600000	E-Tian	42	0.047619
7	3	900000	E-Tian	30	0.1
7	0	1200000	E-Tian	29	0
7	1	1500000	E-Tian	29	0.0344828
7	0	1800000	E-Tian	15	0
7	2	2100000	E-Tian	39	0.0512821
7	2	2400000	E-Tian	45	0.0444444
7	3	2700000	E-Tian	36	0.0833333
7	1	3000000	E-Tian	35	0.0285714
7	2	3300000	E-Tian	24	0.0833333
7	1	3600000	E-Tian	16	0.0625
7	2	3900000	E-Tian	19	0.105263
7	1	4200000	E-Tian	26	0.0384615
7	1	4500000	E-Tian	30	0.0333333
7	7	4800000	E-Tian	26	0.269231
7	1	5100000	E-Tian	27	0.037037
7	1	5400000	E-Tian	23	0.0434783
7	0	5700000	E-Tian	27	0
7	2	6000000	E-Tian	19	0.105263
7	0	6300000	E-Tian	15	0
7	0	6600000	E-Tian	24	0
7	1	6900000	E-Tian	23	0.0434783
7	1	7200000	E-Tian	16	0.0625
7	2	7500000	E-Tian	17	0.117647
7	4	7800000	E-Tian	32	0.125
7	1	8100000	E-Tian	15	0.0666667
7	5	8400000	E-Tian	22	0.227273
7	1	8700000	E-Tian	19	0.0526316
7	1	9000000	E-Tian	22	0.0454545
7	0	9300000	E-Tian	19	0
7	0	9600000	E-Tian	16	0
7	0	9900000	E-Tian	17	0
7	0	10200000	E-Tian	15	0
7	0	10500000	E-Tian	9	0
7	0	10800000	E-Tian	10	0
7	0	11100000	E-Tian	2	0
7	0	11400000	E-Tian	3	0
7	0	11700000	E-Tian	11	0
7	0	12000000	E-Tian	12	0
7	0	12300000	E-Tian	10	0
7	0	12600000	E-Tian	9	0
7	0	12900000	E-Tian	10	0
7	0	13200000	E-Tian	4	0
7	0	13500000	E-Tian	2	0
7	0	13800000	E-Tian	4	0
7	0	14100000	E-Tian	3	0
7	0	14400000	E-Tian	5	0
7	0	14700000	E-Tian	8	0
7	0	15000000	E-Tian	11	0
7	0	15300000	E-Tian	4	0
7	0	15600000	E-Tian	0	NA
7	0	15900000	E-Tian	4	0
7	0	16200000	E-Tian	12	0
7	0	16500000	E-Tian	8	0
7	0	16800000	E-Tian	9	0
7	0	17100000	E-Tian	10	0
7	0	17400000	E-Tian	3	0
7	0	17700000	E-Tian	0	NA
7	0	18000000	E-Tian	6	0
7	0	18300000	E-Tian	5	0
7	0	18600000	E-Tian	4	0
7	0	18900000	E-Tian	1	0
7	0	19200000	E-Tian	1	0
7	0	19500000	E-Tian	4	0
7	0	19800000	E-Tian	1	0
7	0	20100000	E-Tian	0	NA
7	0	20400000	E-Tian	1	0
7	0	20700000	E-Tian	0	NA
7	0	21000000	E-Tian	1	0
7	0	21300000	E-Tian	2	0
7	0	21600000	E-Tian	0	NA
7	0	21900000	E-Tian	2	0
7	0	22200000	E-Tian	3	0
7	0	22500000	E-Tian	2	0
7	0	22800000	E-Tian	5	0
7	0	23100000	E-Tian	2	0
7	0	23400000	E-Tian	0	NA
7	0	23700000	E-Tian	5	0
7	0	24000000	E-Tian	0	NA
7	0	24300000	E-Tian	1	0
7	0	24600000	E-Tian	3	0
7	0	24900000	E-Tian	0	NA
7	0	25200000	E-Tian	0	NA
7	0	25500000	E-Tian	2	0
7	0	25800000	E-Tian	2	0
7	0	26100000	E-Tian	0	NA
7	0	26400000	E-Tian	2	0
7	0	26700000	E-Tian	2	0
7	0	27000000	E-Tian	2	0
7	0	27300000	E-Tian	1	0
7	0	27600000	E-Tian	3	0
7	0	27900000	E-Tian	0	NA
7	0	28200000	E-Tian	0	NA
7	0	28500000	E-Tian	0	NA
7	0	28800000	E-Tian	0	NA
7	0	29100000	E-Tian	0	NA
7	0	29400000	E-Tian	4	0
7	0	29700000	E-Tian	2	0
7	0	30000000	E-Tian	0	NA
7	0	30300000	E-Tian	1	0
7	0	30600000	E-Tian	0	NA
7	0	30900000	E-Tian	7	0
7	0	31200000	E-Tian	0	NA
7	0	31500000	E-Tian	1	0
7	0	31800000	E-Tian	2	0
7	0	32100000	E-Tian	0	NA
7	0	32400000	E-Tian	0	NA
7	0	32700000	E-Tian	0	NA
7	0	33000000	E-Tian	0	NA
7	0	33300000	E-Tian	0	NA
7	0	33600000	E-Tian	0	NA
7	0	33900000	E-Tian	0	NA
7	0	34200000	E-Tian	0	NA
7	0	34500000	E-Tian	0	NA
7	0	34800000	E-Tian	0	NA
7	0	35100000	E-Tian	0	NA
7	0	35400000	E-Tian	1	0
7	0	35700000	E-Tian	2	0
7	0	36000000	E-Tian	5	0
7	1	36300000	E-Tian	3	0.333333
7	1	36600000	E-Tian	9	0.111111
7	1	36900000	E-Tian	6	0.166667
7	0	37200000	E-Tian	5	0
7	0	37500000	E-Tian	5	0
7	1	37800000	E-Tian	12	0.0833333
7	0	38100000	E-Tian	9	0
7	0	38400000	E-Tian	3	0
7	0	38700000	E-Tian	10	0
7	0	39000000	E-Tian	5	0
7	0	39300000	E-Tian	3	0
7	0	39600000	E-Tian	1	0
7	0	39900000	E-Tian	1	0
7	0	40200000	E-Tian	6	0
7	1	40500000	E-Tian	3	0.333333
7	0	40800000	E-Tian	0	NA
7	0	41100000	E-Tian	3	0
7	0	41400000	E-Tian	0	NA
7	0	41700000	E-Tian	5	0
7	0	42000000	E-Tian	0	NA
7	0	42300000	E-Tian	1	0
7	0	42600000	E-Tian	5	0
7	0	42900000	E-Tian	3	0
7	0	43200000	E-Tian	3	0
7	0	43500000	E-Tian	4	0
7	0	43800000	E-Tian	1	0
7	0	44100000	E-Tian	0	NA
7	0	44400000	E-Tian	0	NA
7	0	44700000	E-Tian	2	0
7	0	45000000	E-Tian	2	0
7	0	45300000	E-Tian	2	0
7	0	45600000	E-Tian	0	NA
7	0	45900000	E-Tian	0	NA
7	0	46200000	E-Tian	1	0
7	0	46500000	E-Tian	0	NA
7	0	46800000	E-Tian	0	NA
7	0	47100000	E-Tian	0	NA
7	0	47400000	E-Tian	0	NA
7	0	47700000	E-Tian	1	0
7	0	48000000	E-Tian	3	0
7	0	48300000	E-Tian	0	NA
7	0	48600000	E-Tian	2	0
7	0	48900000	E-Tian	20	0
7	0	49200000	E-Tian	7	0
7	0	49500000	E-Tian	7	0
7	0	49800000	E-Tian	6	0
7	0	50100000	E-Tian	14	0
7	1	50400000	E-Tian	8	0.125
7	0	50700000	E-Tian	5	0
7	0	51000000	E-Tian	10	0
7	0	51300000	E-Tian	14	0
7	0	51600000	E-Tian	18	0
7	0	51900000	E-Tian	5	0
7	0	52200000	E-Tian	9	0
7	0	52500000	E-Tian	16	0
7	0	52800000	E-Tian	10	0
7	0	53100000	E-Tian	11	0
7	0	53400000	E-Tian	21	0
7	0	53700000	E-Tian	23	0
7	0	54000000	E-Tian	14	0
7	0	54300000	E-Tian	8	0
7	0	54600000	E-Tian	12	0
7	0	54900000	E-Tian	17	0
7	0	55200000	E-Tian	17	0
7	0	55500000	E-Tian	19	0
7	0	55800000	E-Tian	23	0
7	0	56100000	E-Tian	28	0
7	0	56400000	E-Tian	29	0
7	1	56700000	E-Tian	18	0.0555556
7	1	57000000	E-Tian	23	0.0434783
7	0	57300000	E-Tian	21	0
7	0	57600000	E-Tian	22	0
7	0	57900000	E-Tian	26	0
7	1	58200000	E-Tian	36	0.0277778
7	1	58500000	E-Tian	33	0.030303
7	0	58800000	E-Tian	30	0
7	1	59100000	E-Tian	32	0.03125
7	0	59400000	E-Tian	25	0
7	1	59700000	E-Tian	47	0.0212766
7	2	60000000	E-Tian	40	0.05
7	2	60300000	E-Tian	27	0.0740741
7	2	60600000	E-Tian	26	0.0769231
7	1	60900000	E-Tian	36	0.0277778
7	5	61200000	E-Tian	31	0.16129
7	1	61500000	E-Tian	34	0.0294118
7	2	61800000	E-Tian	40	0.05
7	2	62100000	E-Tian	37	0.0540541
7	0	62400000	E-Tian	39	0
7	1	62700000	E-Tian	47	0.0212766
7	2	63000000	E-Tian	33	0.0606061
7	0	63300000	E-Tian	36	0
7	0	63600000	E-Tian	34	0
7	3	63900000	E-Tian	30	0.1
7	1	64200000	E-Tian	31	0.0322581
8	1	300000	E-Tian	28	0.0357143
8	1	600000	E-Tian	35	0.0285714
8	0	900000	E-Tian	32	0
8	3	1200000	E-Tian	35	0.0857143
8	3	1500000	E-Tian	37	0.0810811
8	3	1800000	E-Tian	33	0.0909091
8	0	2100000	E-Tian	37	0
8	0	2400000	E-Tian	26	0
8	2	2700000	E-Tian	41	0.0487805
8	1	3000000	E-Tian	32	0.03125
8	5	3300000	E-Tian	26	0.192308
8	0	3600000	E-Tian	25	0
8	4	3900000	E-Tian	20	0.2
8	2	4200000	E-Tian	24	0.0833333
8	0	4500000	E-Tian	26	0
8	2	4800000	E-Tian	26	0.0769231
8	2	5100000	E-Tian	27	0.0740741
8	2	5400000	E-Tian	19	0.105263
8	6	5700000	E-Tian	26	0.230769
8	1	6000000	E-Tian	13	0.0769231
8	0	6300000	E-Tian	25	0
8	0	6600000	E-Tian	25	0
8	2	6900000	E-Tian	17	0.117647
8	0	7200000	E-Tian	17	0
8	0	7500000	E-Tian	16	0
8	0	7800000	E-Tian	17	0
8	0	8100000	E-Tian	7	0
8	0	8400000	E-Tian	10	0
8	0	8700000	E-Tian	12	0
8	0	9000000	E-Tian	2	0
8	0	9300000	E-Tian	10	0
8	2	9600000	E-Tian	12	0.166667
8	0	9900000	E-Tian	16	0
8	0	10200000	E-Tian	12	0
8	0	10500000	E-Tian	5	0
8	0	10800000	E-Tian	15	0
8	0	11100000	E-Tian	8	0
8	0	11400000	E-Tian	9	0
8	0	11700000	E-Tian	7	0
8	0	12000000	E-Tian	3	0
8	0	12300000	E-Tian	10	0
8	0	12600000	E-Tian	11	0
8	0	12900000	E-Tian	11	0
8	0	13200000	E-Tian	3	0
8	0	13500000	E-Tian	3	0
8	1	13800000	E-Tian	9	0.111111
8	0	14100000	E-Tian	4	0
8	0	14400000	E-Tian	5	0
8	0	14700000	E-Tian	8	0
8	0	15000000	E-Tian	4	0
8	0	15300000	E-Tian	4	0
8	0	15600000	E-Tian	5	0
8	0	15900000	E-Tian	8	0
8	0	16200000	E-Tian	11	0
8	0	16500000	E-Tian	6	0
8	0	16800000	E-Tian	5	0
8	0	17100000	E-Tian	3	0
8	0	17400000	E-Tian	10	0
8	0	17700000	E-Tian	3	0
8	0	18000000	E-Tian	7	0
8	0	18300000	E-Tian	6	0
8	0	18600000	E-Tian	6	0
8	0	18900000	E-Tian	5	0
8	0	19200000	E-Tian	0	NA
8	0	19500000	E-Tian	4	0
8	0	19800000	E-Tian	0	NA
8	0	20100000	E-Tian	0	NA
8	0	20400000	E-Tian	0	NA
8	0	20700000	E-Tian	0	NA
8	0	21000000	E-Tian	0	NA
8	0	21300000	E-Tian	0	NA
8	0	21600000	E-Tian	0	NA
8	0	21900000	E-Tian	0	NA
8	0	22200000	E-Tian	0	NA
8	0	22500000	E-Tian	0	NA
8	0	22800000	E-Tian	0	NA
8	0	23100000	E-Tian	0	NA
8	0	23400000	E-Tian	2	0
8	0	23700000	E-Tian	0	NA
8	0	24000000	E-Tian	3	0
8	0	24300000	E-Tian	0	NA
8	0	24600000	E-Tian	2	0
8	0	24900000	E-Tian	0	NA
8	0	25200000	E-Tian	1	0
8	0	25500000	E-Tian	4	0
8	0	25800000	E-Tian	6	0
8	0	26100000	E-Tian	3	0
8	0	26400000	E-Tian	1	0
8	0	26700000	E-Tian	0	NA
8	0	27000000	E-Tian	2	0
8	0	27300000	E-Tian	2	0
8	0	27600000	E-Tian	3	0
8	0	27900000	E-Tian	4	0
8	0	28200000	E-Tian	0	NA
8	0	28500000	E-Tian	1	0
8	0	28800000	E-Tian	0	NA
8	0	29100000	E-Tian	2	0
8	0	29400000	E-Tian	1	0
8	0	29700000	E-Tian	0	NA
8	0	30000000	E-Tian	0	NA
8	0	30300000	E-Tian	2	0
8	0	30600000	E-Tian	6	0
8	0	30900000	E-Tian	3	0
8	0	31200000	E-Tian	2	0
8	0	31500000	E-Tian	1	0
8	0	31800000	E-Tian	0	NA
8	0	32100000	E-Tian	1	0
8	0	32400000	E-Tian	5	0
8	0	32700000	E-Tian	2	0
8	0	33000000	E-Tian	0	NA
8	0	33300000	E-Tian	0	NA
8	0	33600000	E-Tian	0	NA
8	0	33900000	E-Tian	0	NA
8	0	34200000	E-Tian	2	0
8	0	34500000	E-Tian	0	NA
8	0	34800000	E-Tian	3	0
8	0	35100000	E-Tian	1	0
8	0	35400000	E-Tian	0	NA
8	1	35700000	E-Tian	2	0.5
8	0	36000000	E-Tian	1	0
8	0	36300000	E-Tian	3	0
8	0	36600000	E-Tian	3	0
8	0	36900000	E-Tian	0	NA
8	0	37200000	E-Tian	4	0
8	0	37500000	E-Tian	3	0
8	0	37800000	E-Tian	4	0
8	0	38100000	E-Tian	9	0
8	0	38400000	E-Tian	8	0
8	0	38700000	E-Tian	12	0
8	0	39000000	E-Tian	7	0
8	0	39300000	E-Tian	5	0
8	0	39600000	E-Tian	14	0
8	0	39900000	E-Tian	3	0
8	0	40200000	E-Tian	9	0
8	0	40500000	E-Tian	9	0
8	0	40800000	E-Tian	5	0
8	0	41100000	E-Tian	5	0
8	0	41400000	E-Tian	9	0
8	1	41700000	E-Tian	12	0.0833333
8	0	42000000	E-Tian	14	0
8	0	42300000	E-Tian	4	0
8	0	42600000	E-Tian	9	0
8	0	42900000	E-Tian	11	0
8	0	43200000	E-Tian	7	0
8	1	43500000	E-Tian	22	0.0454545
8	1	43800000	E-Tian	7	0.142857
8	0	44100000	E-Tian	13	0
8	0	44400000	E-Tian	12	0
8	3	44700000	E-Tian	13	0.230769
8	0	45000000	E-Tian	18	0
8	2	45300000	E-Tian	22	0.0909091
8	1	45600000	E-Tian	14	0.0714286
8	2	45900000	E-Tian	22	0.0909091
8	1	46200000	E-Tian	13	0.0769231
8	0	46500000	E-Tian	6	0
8	0	46800000	E-Tian	12	0
8	0	47100000	E-Tian	6	0
8	0	47400000	E-Tian	18	0
8	2	47700000	E-Tian	21	0.0952381
8	1	48000000	E-Tian	24	0.0416667
8	2	48300000	E-Tian	22	0.0909091
8	0	48600000	E-Tian	23	0
8	4	48900000	E-Tian	16	0.25
8	0	49200000	E-Tian	23	0
8	0	49500000	E-Tian	28	0
8	1	49800000	E-Tian	22	0.0454545
8	2	50100000	E-Tian	28	0.0714286
8	1	50400000	E-Tian	35	0.0285714
8	0	50700000	E-Tian	16	0
8	1	51000000	E-Tian	31	0.0322581
8	0	51300000	E-Tian	37	0
8	2	51600000	E-Tian	34	0.0588235
8	3	51900000	E-Tian	16	0.1875
8	1	52200000	E-Tian	18	0.0555556
8	4	52500000	E-Tian	29	0.137931
8	1	52800000	E-Tian	31	0.0322581
8	3	53100000	E-Tian	27	0.111111
8	5	53400000	E-Tian	37	0.135135
8	3	53700000	E-Tian	23	0.130435
8	1	54000000	E-Tian	27	0.037037
8	2	54300000	E-Tian	25	0.08
8	3	54600000	E-Tian	25	0.12
8	3	54900000	E-Tian	33	0.0909091
8	1	55200000	E-Tian	31	0.0322581
8	1	55500000	E-Tian	33	0.030303
9	3	300000	E-Tian	33	0.0909091
9	2	600000	E-Tian	38	0.0526316
9	1	900000	E-Tian	24	0.0416667
9	3	1200000	E-Tian	47	0.0638298
9	2	1500000	E-Tian	21	0.0952381
9	1	1800000	E-Tian	30	0.0333333
9	1	2100000	E-Tian	29	0.0344828
9	1	2400000	E-Tian	28	0.0357143
9	1	2700000	E-Tian	28	0.0357143
9	2	3000000	E-Tian	28	0.0714286
9	4	3300000	E-Tian	30	0.133333
9	3	3600000	E-Tian	23	0.130435
9	1	3900000	E-Tian	19	0.0526316
9	4	4200000	E-Tian	39	0.102564
9	1	4500000	E-Tian	36	0.0277778
9	1	4800000	E-Tian	16	0.0625
9	2	5100000	E-Tian	25	0.08
9	3	5400000	E-Tian	21	0.142857
9	0	5700000	E-Tian	28	0
9	6	6000000	E-Tian	19	0.315789
9	1	6300000	E-Tian	22	0.0454545
9	3	6600000	E-Tian	17	0.176471
9	0	6900000	E-Tian	21	0
9	0	7200000	E-Tian	16	0
9	0	7500000	E-Tian	18	0
9	0	7800000	E-Tian	20	0
9	0	8100000	E-Tian	8	0
9	0	8400000	E-Tian	20	0
9	3	8700000	E-Tian	14	0.214286
9	1	9000000	E-Tian	11	0.0909091
9	0	9300000	E-Tian	15	0
9	0	9600000	E-Tian	4	0
9	1	9900000	E-Tian	12	0.0833333
9	0	10200000	E-Tian	9	0
9	0	10500000	E-Tian	16	0
9	2	10800000	E-Tian	17	0.117647
9	0	11100000	E-Tian	3	0
9	0	11400000	E-Tian	10	0
9	0	11700000	E-Tian	7	0
9	0	12000000	E-Tian	9	0
9	1	12300000	E-Tian	11	0.0909091
9	0	12600000	E-Tian	1	0
9	0	12900000	E-Tian	5	0
9	0	13200000	E-Tian	5	0
9	1	13500000	E-Tian	6	0.166667
9	0	13800000	E-Tian	3	0
9	0	14100000	E-Tian	3	0
9	0	14400000	E-Tian	4	0
9	1	14700000	E-Tian	8	0.125
9	0	15000000	E-Tian	14	0
9	1	15300000	E-Tian	10	0.1
9	0	15600000	E-Tian	14	0
9	0	15900000	E-Tian	2	0
9	0	16200000	E-Tian	0	NA
9	0	16500000	E-Tian	1	0
9	0	16800000	E-Tian	1	0
9	0	17100000	E-Tian	7	0
9	0	17400000	E-Tian	0	NA
9	0	17700000	E-Tian	2	0
9	0	18000000	E-Tian	5	0
9	0	18300000	E-Tian	2	0
9	0	18600000	E-Tian	5	0
9	0	18900000	E-Tian	1	0
9	0	19200000	E-Tian	9	0
9	0	19500000	E-Tian	0	NA
9	0	19800000	E-Tian	2	0
9	0	20100000	E-Tian	2	0
9	0	20400000	E-Tian	2	0
9	0	20700000	E-Tian	0	NA
9	0	21000000	E-Tian	3	0
9	0	21300000	E-Tian	1	0
9	0	21600000	E-Tian	4	0
9	0	21900000	E-Tian	2	0
9	0	22200000	E-Tian	6	0
9	0	22500000	E-Tian	1	0
9	0	22800000	E-Tian	1	0
9	0	23100000	E-Tian	2	0
9	0	23400000	E-Tian	0	NA
9	0	23700000	E-Tian	5	0
9	0	24000000	E-Tian	1	0
9	0	24300000	E-Tian	1	0
9	0	24600000	E-Tian	2	0
9	0	24900000	E-Tian	1	0
9	0	25200000	E-Tian	0	NA
9	0	25500000	E-Tian	0	NA
9	0	25800000	E-Tian	1	0
9	0	26100000	E-Tian	3	0
9	0	26400000	E-Tian	2	0
9	0	26700000	E-Tian	3	0
9	0	27000000	E-Tian	0	NA
9	0	27300000	E-Tian	2	0
9	0	27600000	E-Tian	0	NA
9	0	27900000	E-Tian	0	NA
9	0	28200000	E-Tian	0	NA
9	0	28500000	E-Tian	0	NA
9	0	28800000	E-Tian	0	NA
9	0	29100000	E-Tian	0	NA
9	0	29400000	E-Tian	0	NA
9	0	29700000	E-Tian	0	NA
9	0	30000000	E-Tian	0	NA
9	0	30300000	E-Tian	0	NA
9	0	30600000	E-Tian	0	NA
9	0	30900000	E-Tian	1	0
9	0	31200000	E-Tian	0	NA
9	0	31500000	E-Tian	2	0
9	0	31800000	E-Tian	6	0
9	0	32100000	E-Tian	0	NA
9	0	32400000	E-Tian	0	NA
9	0	32700000	E-Tian	2	0
9	0	33000000	E-Tian	1	0
9	0	33300000	E-Tian	0	NA
9	0	33600000	E-Tian	3	0
9	0	33900000	E-Tian	2	0
9	0	34200000	E-Tian	2	0
9	0	34500000	E-Tian	0	NA
9	0	34800000	E-Tian	2	0
9	0	35100000	E-Tian	2	0
9	3	35400000	E-Tian	5	0.6
9	0	35700000	E-Tian	1	0
9	0	36000000	E-Tian	3	0
9	0	36300000	E-Tian	2	0
9	0	36600000	E-Tian	0	NA
9	0	36900000	E-Tian	0	NA
9	0	37200000	E-Tian	4	0
9	0	37500000	E-Tian	2	0
9	0	37800000	E-Tian	0	NA
9	0	38100000	E-Tian	1	0
9	0	38400000	E-Tian	4	0
9	0	38700000	E-Tian	2	0
9	0	39000000	E-Tian	3	0
9	0	39300000	E-Tian	5	0
9	0	39600000	E-Tian	1	0
9	0	39900000	E-Tian	3	0
9	4	40200000	E-Tian	6	0.666667
9	0	40500000	E-Tian	0	NA
9	1	40800000	E-Tian	11	0.0909091
9	0	41100000	E-Tian	8	0
9	0	41400000	E-Tian	9	0
9	0	41700000	E-Tian	5	0
9	0	42000000	E-Tian	6	0
9	0	42300000	E-Tian	6	0
9	1	42600000	E-Tian	10	0.1
9	0	42900000	E-Tian	6	0
9	0	43200000	E-Tian	18	0
9	0	43500000	E-Tian	5	0
9	1	43800000	E-Tian	7	0.142857
9	0	44100000	E-Tian	6	0
9	0	44400000	E-Tian	7	0
9	0	44700000	E-Tian	14	0
9	1	45000000	E-Tian	10	0.1
9	0	45300000	E-Tian	6	0
9	0	45600000	E-Tian	14	0
9	2	45900000	E-Tian	23	0.0869565
9	4	46200000	E-Tian	21	0.190476
9	1	46500000	E-Tian	19	0.0526316
9	0	46800000	E-Tian	8	0
9	1	47100000	E-Tian	9	0.111111
9	1	47400000	E-Tian	29	0.0344828
9	0	47700000	E-Tian	13	0
9	1	48000000	E-Tian	26	0.0384615
9	5	48300000	E-Tian	28	0.178571
9	1	48600000	E-Tian	25	0.04
9	2	48900000	E-Tian	18	0.111111
9	1	49200000	E-Tian	28	0.0357143
9	2	49500000	E-Tian	18	0.111111
9	1	49800000	E-Tian	20	0.05
9	2	50100000	E-Tian	26	0.0769231
9	1	50400000	E-Tian	31	0.0322581
9	2	50700000	E-Tian	34	0.0588235
9	0	51000000	E-Tian	33	0
9	4	51300000	E-Tian	28	0.142857
9	4	51600000	E-Tian	19	0.210526
9	3	51900000	E-Tian	32	0.09375
9	2	52200000	E-Tian	39	0.0512821
9	0	52500000	E-Tian	31	0
9	1	52800000	E-Tian	32	0.03125
9	2	53100000	E-Tian	31	0.0645161
9	7	53400000	E-Tian	38	0.184211
9	2	53700000	E-Tian	44	0.0454545
9	4	54000000	E-Tian	33	0.121212
9	5	54300000	E-Tian	42	0.119048
9	1	54600000	E-Tian	34	0.0294118
9	4	54900000	E-Tian	39	0.102564
9	2	55200000	E-Tian	37	0.0540541
9	3	55500000	E-Tian	43	0.0697674
9	0	55800000	E-Tian	47	0
9	0	56100000	E-Tian	42	0
9	2	56400000	E-Tian	44	0.0454545
9	2	56700000	E-Tian	36	0.0555556
9	3	57000000	E-Tian	42	0.0714286
9	2	57300000	E-Tian	43	0.0465116
9	1	57600000	E-Tian	42	0.0238095
9	4	57900000	E-Tian	41	0.097561
9	5	58200000	E-Tian	47	0.106383
9	3	58500000	E-Tian	45	0.0666667
9	2	58800000	E-Tian	33	0.0606061
9	3	59100000	E-Tian	39	0.0769231
9	0	59400000	E-Tian	31	0
9	1	59700000	E-Tian	23	0.0434783
10	1	300000	E-Tian	35	0.0285714
10	3	600000	E-Tian	49	0.0612245
10	0	900000	E-Tian	23	0
10	1	1200000	E-Tian	42	0.0238095
10	2	1500000	E-Tian	36	0.0555556
10	0	1800000	E-Tian	37	0
10	2	2100000	E-Tian	38	0.0526316
10	4	2400000	E-Tian	36	0.111111
10	1	2700000	E-Tian	36	0.0277778
[truncated: 4,577 more rows]

## Sheet: S5
Table S1.5. The transposon elements (TEs) analysis of PAV sequence.
Accession	Chromosome	Type	SV start	SV end	Gene ID	TE start	TE end	Class	ID	TE name	Integrity		Cluatering of full-length/complete Tes
Et	1	Deletion	1012448	1013054	Sb01g001120	1012752	1012783	class=RLX	ID=333271	Name=LTR_Sb_chr_04_773	P		Categories		1	2	3	4	5
Et	1	Deletion	1012448	1013054	Sb01g001120	1012784	1012962	class=DXX	ID=41204	Name=T_mite_0069	F		Retrotransposons	LTR	196	14	3	0	0
Et	1	Deletion	1235034	1235518	Sb01g001290	1233290	1235329	class=DTC	ID=334072	Name=CACTA_0021	F		DNA transposons	TIR	338	16	0	0	0
Et	1	Deletion	1255290	1255792	Sb01g001330	1255508	1255685	class=RLX	ID=320832	Name=LTR_Sb1_00011_242	P			Unclassified	1118	38	25	6	3
Et	1	Deletion	1735216	1735867	Sb01g002020	1735295	1735567	class=RLX	ID=313603	Name=LTR_Sb_chr_03_838	P		Total		1652	68	28	6	3
Et	1	Deletion	1735216	1735867	Sb01g002020	1735652	1735786	class=DXX	ID=40754	Name=T_mite_0147	F
Et	1	Deletion	2392356	2392806	Sb01g002950	2392680	2392714	class=RLX	ID=134249	Name=LTR_Sb_chr_08_846	P
Et	1	Deletion	2392356	2392806	Sb01g002950	2392437	2392679	class=DXX	ID=42516	Name=T_mite_0206	F
Et	1	Deletion	6359888	6365103	Sb01g007410	6364078	6364194	class=RLX	ID=125430	Name=LTR_Sb_chr_03_691	P
Et	1	Deletion	6359888	6365103	Sb01g007410	6362365	6362545	class=RLX	ID=314939	Name=LTR_Sb_chr_04_18	P
Et	1	Deletion	6359888	6365103	Sb01g007410	6359756	6360026	class=RLX	ID=121505	Name=Zm9L_80L	P
Et	1	Deletion	6359888	6365103	Sb01g007410	6364830	6365100	class=RLX	ID=134818	Name=Zm9L_80L	P
Et	1	Deletion	6380835	6381317	Sb01g007440	6380888	6381260	class=RLX	ID=313269	Name=LTR_Sb_chr_04_15	P
Et	1	Deletion	7294681	7295230	Sb01g008460	7295177	7295267	class=RLX	ID=127580	Name=LTR_Sb_chr_10_6	P
Et	1	Deletion	7294681	7295230	Sb01g008460	7294770	7294853	class=RLX	ID=129247	Name=LTR_Sb_chr_04_14	P
Et	1	Deletion	7294681	7295230	Sb01g008460	7294854	7295176	class=DXX	ID=42779	Name=T_mite_0661	F
Et	1	Deletion	7890365	7891474	Sb01g009135	7890214	7890428	class=RLX	ID=131664	Name=LTR_Sb_chr_07_952	P
Et	1	Deletion	7890365	7891474	Sb01g009135	7890936	7891013	class=RLX	ID=136475	Name=LTR_Sb_chr_07_924	P
Et	1	Deletion	7890365	7891474	Sb01g009135	7890492	7890578	class=RLX	ID=136475	Name=LTR_Sb_chr_07_924	P
Et	1	Deletion	7890365	7891474	Sb01g009135	7891226	7891378	class=RLX	ID=136475	Name=LTR_Sb_chr_07_924	P
Et	1	Deletion	7915685	7921449	Sb01g009170	7915907	7921359	class=RLG	ID=332991	Name=LTR_Sb_chr_02_916	F
Et	1	Deletion	8207877	8209326	Sb01g009475	8209305	8209493	class=RLG	ID=130352	Name=LTR_Sb_chr_02_884	P
Et	1	Deletion	8207877	8209326	Sb01g009475	8209011	8209118	class=RLX	ID=331834	Name=LTR_Sb_chr_03_847	P
Et	1	Deletion	8207877	8209326	Sb01g009475	8208190	8208294	class=DXX	ID=44760	Name=sb_mite_sek_3_62	P
Et	1	Deletion	12937105	12937501	Sb01g013840	12937219	12937346	class=RLC	ID=331502	Name=opie_ay530951-2	P
Et	1	Deletion	12961974	12967576	Sb01g013846	12967370	12967526	class=RLG	ID=327185	Name=LTR_Sb_chr_02_1011	P
Et	1	Deletion	14691011	14695681	Sb01g015195	14691435	14691588	class=DXX	ID=45992	Name=Tourist1b_SB	P
Et	1	Deletion	14691011	14695681	Sb01g015195	14691615	14691882	class=DXX	ID=42633	Name=T_mite_1431	F
Et	1	Deletion	14763784	14765437	Sb01g015290	14764723	14764842	class=RLX	ID=125666	Name=LTR_Sb_chr_06_818	P
Et	1	Deletion	14763784	14765437	Sb01g015290	14764962	14765011	class=DXX	ID=45160	Name=Tourist1a_SB	P
Et	1	Deletion	14763784	14765437	Sb01g015290	14764897	14764961	class=DXX	ID=39833	Name=T_mite_1435	F
Et	1	Deletion	14766898	14767579	Sb01g015300	14767076	14767321	class=RLX	ID=133422	Name=LTR_Sb_chr_09_35	P
Et	1	Deletion	14766898	14767579	Sb01g015300	14767542	14767879	class=RIX	ID=49486	Name=k_51	P
Et	1	Deletion	14790821	14791519	Sb01g015320	14790882	14791124	class=DXX	ID=42514	Name=T_mite_1436	F
Et	1	Deletion	14905249	14911040	Sb01g015405	14908138	14908587	class=RLX	ID=324126	Name=LTR_Sb_chr_04_222	P
Et	1	Deletion	14905249	14911040	Sb01g015405	14909383	14910038	class=RLX	ID=314042	Name=LTR_Sb_chr_03_838	P
Et	1	Deletion	14905249	14911040	Sb01g015405	14910981	14911387	class=RLC	ID=137814	Name=LTR_Sb_chr_05_801	P
Et	1	Deletion	14905249	14911040	Sb01g015405	14910102	14910211	class=XXX	ID=44862	Name=SRSiRGRR00000026	P
Et	1	Deletion	14905249	14911040	Sb01g015405	14906852	14907280	class=DTH	ID=49542	Name=ZRSiTEMT05900032	P
Et	1	Deletion	15006870	15010294	Sb01g015480	15008926	15009140	class=DTC	ID=49687	Name=SRSiTETNOOT00003	P
Et	1	Deletion	15006870	15010294	Sb01g015480	15007975	15008526	class=DTC	ID=49687	Name=SRSiTETNOOT00003	P
Et	1	Deletion	15006870	15010294	Sb01g015480	15007350	15007940	class=DTC	ID=49687	Name=SRSiTETNOOT00003	P
Et	1	Deletion	15407123	15407738	Sb01g015790	15407696	15407859	class=RLX	ID=128896	Name=LTR_Sb_chr_08_846	P
Et	1	Deletion	15415145	15417251	Sb01g015803	15416750	15416932	class=RLX	ID=330943	Name=LTR_Sb_chr_06_890	P
Et	1	Deletion	15415145	15417251	Sb01g015803	15415252	15415481	class=RLX	ID=330943	Name=LTR_Sb_chr_06_890	P
Et	1	Deletion	15415145	15417251	Sb01g015803	15415126	15415218	class=DTM	ID=45578	Name=k_87	P
Et	1	Deletion	15417701	15422900	Sb01g015806	15418216	15418326	class=RLX	ID=124805	Name=LTR_Sb_chr_04_828	P
Et	1	Deletion	15417701	15422900	Sb01g015806	15420450	15420610	class=RLX	ID=128699	Name=LTR_Sb_chr_06_884	P
Et	1	Deletion	15417701	15422900	Sb01g015806	15421021	15421305	class=RLX	ID=135486	Name=LTR_Sb_chr_08_848	P
Et	1	Deletion	15417701	15422900	Sb01g015806	15420884	15421020	class=RLX	ID=126948	Name=LTR_Sb_chr_01_80	P
Et	1	Deletion	15449378	15449921	Sb01g015855	15449832	15450183	class=RLX	ID=137141	Name=LTR_Sb_chr_06_884	P
Et	1	Deletion	15449378	15449921	Sb01g015855	15449185	15449538	class=RLX	ID=137183	Name=LTR_Sb_chr_01_178	P
Et	1	Deletion	15452674	15453308	Sb01g015860	15453198	15453405	class=RLX	ID=131356	Name=LTR_Sb_chr_04_821	P
Et	1	Deletion	15452674	15453308	Sb01g015860	15452975	15453044	class=RLX	ID=135251	Name=LTR_Sb_chr_03_17	P
Et	1	Deletion	15452674	15453308	Sb01g015860	15452766	15452911	class=RLX	ID=135251	Name=LTR_Sb_chr_03_17	P
Et	1	Deletion	15452674	15453308	Sb01g015860	15452912	15452974	class=DXX	ID=39664	Name=T_mite_1485	F
Et	1	Deletion	15466731	15467662	Sb01g015870	15466820	15467542	class=RLG	ID=140060	Name=LTR_Sb_chr_04_13	P
Et	1	Deletion	15826330	15826862	Sb01g016050	15825673	15826574	class=DTC	ID=38567	Name=CACTA_0349	F
Et	1	Deletion	15927173	15930618	Sb01g016150	15927817	15930470	class=RLG	ID=142763	Name=LTR_Sb1_00091_1288	P
Et	1	Deletion	16485243	16489338	Sb01g016440	16486093	16488349	class=RLC	ID=322287	Name=LTR_Sb_chr_01_711	P
Et	1	Deletion	16485243	16489338	Sb01g016440	16488536	16488950	class=RLX	ID=137913	Name=LTR_Sb_chr_08_705	P
Et	1	Deletion	16485243	16489338	Sb01g016440	16485329	16485531	class=RLX	ID=329499	Name=LTR_Sb_chr_05_136	P
Et	1	Deletion	16685156	16685989	Sb01g016545	16685332	16685761	class=RLX	ID=138062	Name=LTR_Sb_chr_08_853	P
Et	1	Deletion	16801383	16803006	Sb01g016660	16802612	16802760	class=RLX	ID=330273	Name=LTR_Sb_chr_08_827	P
Et	1	Deletion	16801383	16803006	Sb01g016660	16801540	16801689	class=RLX	ID=324017	Name=LTR_Sb_chr_08_827	P
Et	1	Deletion	17022243	17028228	Sb01g016830	17022334	17028076	class=RLX	ID=327855	Name=LTR_Sb_chr_07_839	P
Et	1	Deletion	17062012	17062557	Sb01g016850	17062135	17062375	class=DXX	ID=42268	Name=T_mite_1578	F
Et	1	Deletion	17801906	17807225	Sb01g017300	17802522	17802645	class=RLX	ID=126015	Name=LTR_Sb_chr_02_1099	P
Et	1	Deletion	17801906	17807225	Sb01g017300	17806867	17807123	class=RLX	ID=319618	Name=LTR_Sb_chr_02_1146	P
Et	1	Deletion	17801906	17807225	Sb01g017300	17801994	17802341	class=RLX	ID=319618	Name=LTR_Sb_chr_02_1146	P
Et	1	Deletion	17801906	17807225	Sb01g017300	17803318	17803441	class=RLX	ID=323772	Name=LTR_Sb_chr_04_9	P
Et	1	Deletion	17801906	17807225	Sb01g017300	17803664	17804441	class=DTA	ID=49636	Name=ZRSiTETN00100002	P
Et	1	Deletion	17801906	17807225	Sb01g017300	17804485	17805542	class=DXX	ID=49670	Name=k_9	P
Et	1	Deletion	17801906	17807225	Sb01g017300	17803069	17803310	class=DXX	ID=42315	Name=T_mite_1637	F
Et	1	Deletion	18163717	18164558	Sb01g017620	18164167	18166261	class=DTC	ID=39234	Name=CACTA_0405	F
Et	1	Deletion	18194546	18195340	Sb01g017640	18194642	18194994	class=RLX	ID=313385	Name=LTR_Sb_chr_05_82	P
Et	1	Deletion	18619107	18624764	Sb01g017970	18619177	18624517	class=RLC	ID=324893	Name=LTR_Sb_chr_08_530	F
Et	1	Deletion	18870616	18871612	Sb01g018160	18870967	18871512	class=RLC	ID=331771	Name=LTR_Sb_chr_08_270	P
Et	1	Deletion	18989551	18995511	Sb01g018310	18989718	18995264	class=RLG	ID=143778	Name=LTR_Sb_chr_01_131	F
Et	1	Deletion	18989551	18995511	Sb01g018310	18989410	18989599	class=DXX	ID=46594	Name=SRSiTEMT06000001	P
Et	1	Deletion	18989551	18995511	Sb01g018310	18989600	18989717	class=RLG	ID=139136	Name=LTR_Sb1_00041_1157	P
Et	1	Deletion	18989551	18995511	Sb01g018310	18995469	18995684	class=RLG	ID=139136	Name=LTR_Sb1_00041_1157	P
Et	1	Deletion	19120850	19121507	Sb01g018390	19121046	19121278	class=RLX	ID=132629	Name=LTR_Sb_chr_06_890	P
Et	1	Deletion	20243000	20243464	Sb01g019120	20243177	20244722	class=DTC	ID=39057	Name=CACTA_0466	F
Et	1	Deletion	27496677	27497284	Sb01g022290	27496410	27497052	class=DTC	ID=38244	Name=CACTA_0681	F
Et	1	Deletion	45475124	45484600	Sb01g026672	45480906	45481356	class=RLX	ID=138297	Name=LTR_Sb_chr_05_420	P
Et	1	Deletion	45475124	45484600	Sb01g026672	45481464	45481611	class=RLX	ID=137543	Name=LTR_Sb_chr_03_292	P
Et	1	Deletion	45475124	45484600	Sb01g026672	45482310	45482542	class=RLX	ID=137543	Name=LTR_Sb_chr_03_292	P
Et	1	Deletion	45475124	45484600	Sb01g026672	45483890	45484299	class=RLC	ID=122144	Name=LTR_Sb_chr_05_73	P
Et	1	Deletion	48649947	48650381	Sb01g027950	48650066	48650303	class=DXX	ID=42154	Name=T_mite_2749	F
Et	1	Deletion	48651262	48651717	Sb01g027950	48651367	48654450	class=DTC	ID=39326	Name=CACTA_1038	F
Et	1	Deletion	48751489	48751938	Sb01g027990	48750713	48751768	class=DTC	ID=38712	Name=CACTA_1040	F
Et	1	Deletion	51083598	51085303	Sb01g029240	51083514	51084091	class=RLX	ID=139397	Name=LTR_Sb_chr_02_102	P
Et	1	Deletion	51560080	51569233	Sb01g029530	51561238	51561858	class=RLX	ID=139604	Name=LTR_Sb_chr_01_52	P
Et	1	Deletion	51851879	51852510	Sb01g029750	51851953	51852135	class=RLG	ID=130031	Name=LTR_Sb_chr_08_721	P
Et	1	Deletion	51883523	51884129	Sb01g029780	51883862	51884773	class=DTC	ID=38582	Name=CACTA_1105	F
Et	1	Deletion	52020673	52021298	Sb01g029900	52020816	52021164	class=DXX	ID=44580	Name=mite_stow_0716	F
Et	1	Deletion	52325902	52326805	Sb01g030090	52326336	52326750	class=DXX	ID=43046	Name=T_mite_3020	F
Et	1	Insertion	52553066	52553304	Sb01g030236	52551851	52553250	class=DTC	ID=38981	Name=CACTA_1118	F
Et	1	Deletion	53879124	53881031	Sb01g031330	53879204	53879384	class=RLX	ID=311839	Name=LTR_Sb_chr_06_890	P
Et	1	Deletion	53879124	53881031	Sb01g031330	53879440	53879945	class=RLX	ID=311839	Name=LTR_Sb_chr_06_890	P
Et	1	Deletion	53879124	53881031	Sb01g031330	53880020	53880908	class=RLX	ID=311839	Name=LTR_Sb_chr_06_890	P
Et	1	Deletion	53879124	53881031	Sb01g031330	53879946	53880019	class=DXX	ID=40149	Name=T_mite_3138	F
Et	1	Deletion	53970928	53975154	Sb01g031365	53970996	53971111	class=RLX	ID=125342	Name=LTR_Sb_chr_02_1155	P
Et	1	Deletion	53970928	53975154	Sb01g031365	53971709	53971868	class=RLX	ID=128590	Name=LTR_Sb_chr_02_1155	P
Et	1	Deletion	53970928	53975154	Sb01g031365	53971212	53971365	class=RLX	ID=128246	Name=LTR_Sb_chr_03_738	P
Et	1	Deletion	53970928	53975154	Sb01g031365	53971366	53971708	class=RLX	ID=136963	Name=LTR_Sb_chr_02_1155	P
Et	1	Deletion	53970928	53975154	Sb01g031365	53975001	53975192	class=RLX	ID=130525	Name=LTR_Sb_chr_04_832	P
Et	1	Deletion	53970928	53975154	Sb01g031365	53973394	53974221	class=RLX	ID=140408	Name=LTR_Sb_chr_02_1155	P
Et	1	Deletion	54529232	54531431	Sb01g031810	54529390	54531359	class=RLX	ID=322627	Name=LTR_Sb_chr_01_641	F
Et	1	Deletion	54722674	54723817	Sb01g031970	54723255	54723476	class=RLX	ID=132875	Name=LTR_Sb_chr_02_1099	P
Et	1	Deletion	54722674	54723817	Sb01g031970	54723477	54723682	class=DXX	ID=46901	Name=Tourist1b_SB	P
Et	1	Deletion	55251279	55251906	Sb01g032350	55251556	55251780	class=RLX	ID=138510	Name=LTR_Sb_chr_02_53	P
Et	1	Deletion	55251279	55251906	Sb01g032350	55251313	55251555	class=DXX	ID=42382	Name=T_mite_3239	F
Et	1	Deletion	55360657	55361094	Sb01g032470	55360765	55361042	class=RLX	ID=135174	Name=LTR_Sb_chr_06_890	P
Et	1	Deletion	55419857	55423245	Sb01g032540	55419926	55420162	class=RLX	ID=132877	Name=LTR_Sb_chr_05_919	P
Et	1	Deletion	55419857	55423245	Sb01g032540	55422182	55422498	class=DXX	ID=49464	Name=sb_mite_sek_3_59	P
Et	1	Deletion	55506971	55509279	Sb01g032593	55507342	55509195	class=RLX	ID=311296	Name=LTR_Sb_chr_09_801	F
Et	1	Deletion	56007168	56009149	Sb01g032990	56009110	56009306	class=RLX	ID=130793	Name=LTR_Sb_chr_10_17	P
Et	1	Deletion	56007168	56009149	Sb01g032990	56007461	56007526	class=RLX	ID=316231	Name=LTR_Sb_chr_01_52	P
Et	1	Deletion	56007168	56009149	Sb01g032990	56007819	56009046	class=RLX	ID=316231	Name=LTR_Sb_chr_01_52	P
Et	1	Deletion	56461784	56462448	Sb01g033230	56462336	56462386	class=RLX	ID=134046	Name=LTR_Sb_chr_06_12	P
Et	1	Deletion	56461784	56462448	Sb01g033230	56462132	56462272	class=RLX	ID=134046	Name=LTR_Sb_chr_06_12	P
Et	1	Deletion	56461784	56462448	Sb01g033230	56462273	56462335	class=DXX	ID=39672	Name=T_mite_3323	F
Et	1	Deletion	56568321	56569087	Sb01g033330	56568523	56569016	class=DXX	ID=43212	Name=T_mite_3331	F
Et	1	Deletion	56663708	56664294	Sb01g033380	56663902	56664154	class=RLX	ID=133931	Name=LTR_Sb_chr_03_738	P
Et	1	Deletion	56713108	56713807	Sb01g033400	56713174	56713416	class=DXX	ID=42407	Name=T_mite_3341	F
Et	1	Deletion	56727787	56728294	Sb01g033406	56727870	56728182	class=DXX	ID=42747	Name=T_mite_3344	F
Et	1	Deletion	56893961	56894650	Sb01g033570	56893752	56894253	class=RLX	ID=138852	Name=LTR_Sb_chr_06_12	P
Et	1	Deletion	56909396	56909949	Sb01g033580	56909555	56909807	class=DXX	ID=42605	Name=T_mite_3360	F
Et	1	Deletion	56973047	56974540	Sb01g033650	56973916	56974247	class=RLC	ID=136748	Name=Zm1S_101L	P
Et	1	Deletion	56973047	56974540	Sb01g033650	56973195	56973915	class=RLG	ID=140051	Name=ZRSiTERTOOT00132	P
Et	1	Deletion	56975134	56975522	Sb01g033650	56975194	56975435	class=DXX	ID=42346	Name=T_mite_3367	F
Et	1	Deletion	57259342	57260460	Sb01g033865	57260187	57260401	class=RLX	ID=131673	Name=LTR_Sb_chr_07_952	P
Et	1	Deletion	57441918	57442729	Sb01g034050	57442024	57442201	class=RLX	ID=329964	Name=LTR_Sb_chr_08_848	P
Et	1	Deletion	57461595	57462654	Sb01g034070	57461858	57462051	class=RLX	ID=130609	Name=LTR_Sb_chr_08_848	P
Et	1	Deletion	57461595	57462654	Sb01g034070	57461417	57461734	class=RLX	ID=136462	Name=LTR_Sb_chr_02_1099	P
Et	1	Deletion	57608757	57610350	Sb01g034160	57609579	57609750	class=RLX	ID=129409	Name=LTR_Sb_chr_04_821	P
Et	1	Deletion	57993096	57993596	Sb01g034530	57993298	57994405	class=DTC	ID=38755	Name=CACTA_1238	F
Et	1	Insertion	58098190	58098462	Sb01g034640	58098418	58098533	class=RLX	ID=125276	Name=LTR_Sb_chr_02_1133	P
Et	1	Deletion	58949200	58949836	Sb01g035400	58949284	58949525	class=DXX	ID=42325	Name=T_mite_3538	F
Et	1	Deletion	59087769	59088375	Sb01g035510	59088043	59088630	class=DTC	ID=38167	Name=CACTA_1265	F
Et	1	Deletion	59420033	59421670	Sb01g035780	59421208	59421367	class=RLX	ID=132864	Name=LTR_Sb_chr_01_52	P
Et	1	Deletion	59420033	59421670	Sb01g035780	59420222	59420456	class=RLX	ID=139277	Name=LTR_Sb_chr_03_904	P
Et	1	Deletion	59420033	59421670	Sb01g035780	59420789	59421110	class=RLX	ID=139277	Name=LTR_Sb_chr_03_904	P
Et	1	Deletion	59420033	59421670	Sb01g035780	59421136	59421207	class=DXX	ID=40076	Name=T_mite_3583	F
Et	1	Deletion	59447936	59448811	Sb01g035840	59447938	59448159	class=RLX	ID=132006	Name=LTR_Sb_chr_02_1133	P
Et	1	Deletion	59447936	59448811	Sb01g035840	59448262	59448757	class=DXX	ID=43214	Name=T_mite_3587	F
Et	1	Deletion	59748140	59748830	Sb01g036130	59748210	59748452	class=DXX	ID=42360	Name=T_mite_3616	F
Et	1	Deletion	59882280	59882945	Sb01g036250	59882426	59882656	class=DXX	ID=42063	Name=T_mite_3626	F
Et	1	Deletion	59943755	59945380	Sb01g036340	59944010	59944203	class=RLX	ID=326579	Name=LTR_Sb_chr_07_952	P
Et	1	Deletion	59984480	59985848	Sb01g036375	59984928	59984958	class=RLX	ID=132865	Name=LTR_Sb_chr_09_843	P
Et	1	Deletion	59984480	59985848	Sb01g036375	59984722	59984854	class=RLX	ID=132865	Name=LTR_Sb_chr_09_843	P
Et	1	Deletion	59984480	59985848	Sb01g036375	59984855	59984927	class=DXX	ID=40088	Name=T_mite_3633	F
Et	1	Deletion	62690549	62691613	Sb01g039240	62691297	62691345	class=RLX	ID=135394	Name=LTR_Sb_chr_04_553	P
Et	1	Deletion	62690549	62691613	Sb01g039240	62691507	62691579	class=RLX	ID=135394	Name=LTR_Sb_chr_04_553	P
Et	1	Deletion	62690549	62691613	Sb01g039240	62691346	62691506	class=DXX	ID=40982	Name=T_mite_3929	F
Et	1	Deletion	62721007	62726935	Sb01g039290	62721174	62726779	class=RLG	ID=122174	Name=LTR_Sb_chr_01_688	F
Et	1	Deletion	62770381	62771493	Sb01g039340	62771378	62771461	class=RLX	ID=133654	Name=LTR_Sb_chr_04_14	P
Et	1	Deletion	62770381	62771493	Sb01g039340	62770691	62771377	class=DTC	ID=38304	Name=CACTA_1348	F
Et	1	Deletion	63100800	63101357	Sb01g039640	63100876	63101025	class=DXX	ID=45868	Name=sb_mite_sek_2_74	F
Et	1	Deletion	64320128	64320644	Sb01g041050	64320184	64321867	class=DTC	ID=39116	Name=CACTA_1383	F
Et	1	Deletion	64978129	64978550	Sb01g041710	64978352	64978423	class=DXX	ID=40083	Name=T_mite_4136	F
Et	1	Deletion	65009913	65010310	Sb01g041750	65010028	65010233	class=DXX	ID=41835	Name=T_mite_4141	F
Et	1	Deletion	65012791	65014725	Sb01g041750	65014421	65014580	class=RLG	ID=128584	Name=LTR_Sb_chr_03_534	P
Et	1	Deletion	65012791	65014725	Sb01g041750	65012890	65013028	class=RLG	ID=129968	Name=LTR_Sb_chr_03_534	P
Et	1	Deletion	65605864	65606453	Sb01g042330	65606165	65606396	class=DXX	ID=42082	Name=T_mite_4181	F
Et	1	Deletion	65677776	65680081	Sb01g042410	65679738	65679921	class=RLX	ID=329013	Name=LTR_Sb_chr_06_890	P
Et	1	Deletion	65677776	65680081	Sb01g042410	65677970	65678191	class=RLX	ID=329013	Name=LTR_Sb_chr_06_890	P
Et	1	Deletion	65685554	65686200	Sb01g042420	65685668	65685804	class=RLX	ID=326321	Name=LTR_Sb_chr_05_911	P
Et	1	Deletion	65685554	65686200	Sb01g042420	65685851	65686117	class=RLX	ID=134630	Name=LTR_Sb_chr_09_115_2frag	P
Et	1	Insertion	65748520	65748708	Sb01g042480	65748699	65748962	class=DXX	ID=44488	Name=mite_stow_1056	F
Et	1	Deletion	65951379	65952019	Sb01g042690	65951628	65951677	class=RLX	ID=133190	Name=LTR_Sb_chr_06_12	P
Et	1	Deletion	65951379	65952019	Sb01g042690	65951436	65951565	class=RLX	ID=133190	Name=LTR_Sb_chr_06_12	P
Et	1	Deletion	65951379	65952019	Sb01g042690	65951566	65951627	class=DXX	ID=39590	Name=T_mite_4220	F
Et	1	Deletion	66345951	66350840	Sb01g043025	66348794	66348976	class=DTM	ID=49694	Name=k_90	P
Et	1	Deletion	66345951	66350840	Sb01g043025	66347237	66348518	class=DTM	ID=49694	Name=k_90	P
Et	1	Deletion	66345951	66350840	Sb01g043025	66346660	66347124	class=RLG	ID=323977	Name=Zm_AC146796.5_4L_UI	P
Et	1	Deletion	66414555	66421789	Sb01g043140	66414422	66414606	class=RLX	ID=130152	Name=LTR_Sb_chr_08_846	P
Et	1	Deletion	66414555	66421789	Sb01g043140	66414789	66415514	class=RLX	ID=143971	Name=LTR_Sb_chr_09_228	F
Et	1	Deletion	66414555	66421789	Sb01g043140	66415577	66421568	class=RLX	ID=143971	Name=LTR_Sb_chr_09_228	F
Et	1	Deletion	66555242	66555894	Sb01g043360	66555378	66555615	class=RLG	ID=132929	Name=LTR_Sb_chr_02_884	P
Et	1	Deletion	66661997	66662671	Sb01g043520	66662085	66662228	class=DXX	ID=45670	Name=sb_mite_stow3	P
Et	1	Deletion	66665302	66666092	Sb01g043520	66665696	66665951	class=RLX	ID=134079	Name=LTR_Sb_chr_02_53	P
Et	1	Deletion	66665302	66666092	Sb01g043520	66665399	66665461	class=DXX	ID=39673	Name=T_mite_4276	F
Et	1	Deletion	67446066	67448080	Sb01g044310	67447007	67447123	class=RLX	ID=125441	Name=LTR_Sb_chr_04_773	P
Et	1	Deletion	67446066	67448080	Sb01g044310	67446737	67447006	class=RLX	ID=134792	Name=LTR_Sb_chr_04_773	P
Et	1	Deletion	67446066	67448080	Sb01g044310	67446320	67446727	class=RLX	ID=137828	Name=LTR_Sb_chr_03_838	P
Et	1	Deletion	67449023	67449680	Sb01g044320	67449070	67449272	class=DXX	ID=41698	Name=T_mite_4355	F
Et	1	Deletion	67469549	67472208	Sb01g044350	67469877	67470044	class=RLX	ID=129125	Name=LTR_Sb_chr_06_818	P
Et	1	Deletion	67469549	67472208	Sb01g044350	67471791	67471895	class=RLX	ID=136359	Name=LTR_Sb_chr_01_154	P
Et	1	Deletion	67469549	67472208	Sb01g044350	67471896	67472088	class=DXX	ID=41393	Name=T_mite_4358	F
Et	1	Deletion	67585771	67589440	Sb01g044485	67587124	67587298	class=RXX	ID=46331	Name=SRSiTERTOOT00077	P
Et	1	Deletion	67585771	67589440	Sb01g044485	67587736	67588608	class=RLX	ID=140507	Name=LTR_Sb_chr_03_838	P
Et	1	Deletion	67844042	67844486	Sb01g044660	67844120	67844362	class=DXX	ID=42374	Name=T_mite_4397	F
Et	1	Deletion	68434745	68435334	Sb01g045300	68434865	68435258	class=RLX	ID=137699	Name=LTR_Sb_chr_04_15	P
Et	1	Deletion	68977307	68978047	Sb01g045890	68977526	68977855	class=DXX	ID=42797	Name=T_mite_4498	F
Et	1	Deletion	69317188	69317557	Sb01g046245	69317522	69317699	class=DTM	ID=46391	Name=MuDR1_ZM	P
Et	1	Deletion	70893136	70894631	Sb01g047755	70894382	70894536	class=RLX	ID=332694	Name=LTR_Sb_chr_02_102	P
Et	1	Deletion	70893136	70894631	Sb01g047755	70893235	70893488	class=RLX	ID=331286	Name=LTR_Sb_chr_06_154	P
Et	1	Deletion	71059171	71059836	Sb01g047960	71059209	71059239	class=RLX	ID=133141	Name=LTR_Sb_chr_04_773	P
Et	1	Deletion	71059171	71059836	Sb01g047960	71059415	71059450	class=RLX	ID=133141	Name=LTR_Sb_chr_04_773	P
Et	1	Deletion	71059171	71059836	Sb01g047960	71059240	71059414	class=DXX	ID=41130	Name=T_mite_4699	F
Et	1	Deletion	71495980	71496811	Sb01g048480	71496402	71496516	class=RLG	ID=125255	Name=Zm_AC145729.6_3L_A	P
Et	1	Deletion	71497220	71497778	Sb01g048480	71497486	71497589	class=RLX	ID=124051	Name=LTR_Sb_chr_07_952	P
Et	1	Deletion	71824192	71824912	Sb01g048850	71824425	71824595	class=RLX	ID=135413	Name=LTR_Sb_chr_04_828	P
Et	1	Deletion	71824192	71824912	Sb01g048850	71824596	71824703	class=DXX	ID=40545	Name=T_mite_4779	F
Et	1	Deletion	71826913	71832895	Sb01g048850	71830575	71830675	class=RIX	ID=44688	Name=FMLN3_SI	P
Et	1	Deletion	71826913	71832895	Sb01g048850	71827025	71830483	class=RLX	ID=143150	Name=LTR_Sb_chr_04_765	P
Et	1	Deletion	72026002	72029711	Sb01g049020	72026487	72026613	class=RLX	ID=126216	Name=LTR_Sb_chr_06_921	P
Et	1	Deletion	72422446	72422860	Sb01g049450	72422649	72422786	class=RLX	ID=127021	Name=LTR_Sb_chr_02_934	P
Et	1	Deletion	72485506	72486030	Sb01g049540	72485536	72485677	class=RLX	ID=127334	Name=LTR_Sb_chr_01_693	P
Et	1	Deletion	72959636	72960054	Sb01g049990	72959830	72959965	class=DXX	ID=40772	Name=T_mite_4907	F
Et	1	Deletion	73354775	73357242	Sb01g050350	73355495	73355810	class=RLX	ID=326552	Name=LTR_Sb_chr_04_773	P
Et	1	Deletion	73354775	73357242	Sb01g050350	73355109	73355491	class=RLX	ID=326552	Name=LTR_Sb_chr_04_773	P
Et	1	Deletion	73354775	73357242	Sb01g050350	73357031	73357511	class=RLX	ID=138641	Name=LTR_Sb_chr_04_832	P
Et	2	Deletion	264172	264732	Sb02g000340	264357	264552	class=DXX	ID=54049	Name=T_mite_7871	F
Et	2	Deletion	547760	548822	Sb02g000680	547878	548224	class=RLX	ID=157200	Name=LTR_Sb_chr_08_20	P
Et	2	Deletion	849154	849598	Sb02g001040	849216	849458	class=DXX	ID=54893	Name=T_mite_7920	F
Et	2	Deletion	1299595	1300324	Sb02g001490	1300031	1300223	class=RLX	ID=158202	Name=LTR_Sb_chr_02_387	P
Et	2	Deletion	1299595	1300324	Sb02g001490	1299697	1299929	class=RLX	ID=158202	Name=LTR_Sb_chr_02_387	P
Et	2	Deletion	1405398	1405873	Sb02g001580	1405304	1405450	class=RLX	ID=148944	Name=LTR_Sb_chr_07_16	P
Et	2	Deletion	1405398	1405873	Sb02g001580	1405643	1405829	class=RLX	ID=151160	Name=LTR_Sb_chr_07_16	P
Et	2	Deletion	1562829	1564105	Sb02g001660	1562954	1563841	class=RLX	ID=161650	Name=LTR_Sb_chr_06_12	P
Et	2	Deletion	1917510	1919803	Sb02g001885	1919722	1919863	class=RLX	ID=148646	Name=LTR_Sb_chr_09_852	P
Et	2	Deletion	1917510	1919803	Sb02g001885	1919512	1919705	class=RLX	ID=151488	Name=LTR_Sb_chr_03_838	P
Et	2	Deletion	1917510	1919803	Sb02g001885	1917684	1917797	class=RLX	ID=146672	Name=LTR_Sb_chr_02_1155	P
Et	2	Deletion	2008971	2010671	Sb02g001980	2010393	2010579	class=RLX	ID=157634	Name=LTR_Sb_chr_06_890	P
Et	2	Deletion	2008971	2010671	Sb02g001980	2009049	2009239	class=RLX	ID=157634	Name=LTR_Sb_chr_06_890	P
Et	2	Deletion	2029100	2029804	Sb02g002010	2029436	2029680	class=DXX	ID=54935	Name=T_mite_8017	F
Et	2	Deletion	2032117	2039236	Sb02g002015	2032278	2032421	class=RLX	ID=327880	Name=LTR_Sb_chr_02_75	P
Et	2	Deletion	2032117	2039236	Sb02g002015	2032584	2033057	class=RLX	ID=162514	Name=LTR_Sb_chr_09_154	P
Et	2	Deletion	2032117	2039236	Sb02g002015	2036124	2037095	class=RLX	ID=162514	Name=LTR_Sb_chr_09_154	P
Et	2	Deletion	2032117	2039236	Sb02g002015	2033528	2036123	class=RLX	ID=314661	Name=LTR_Sb1_00020_929	P
Et	2	Deletion	2046486	2051468	Sb02g002025	2049420	2049573	class=RLX	ID=149400	Name=LTR_Sb_chr_10_17	P
Et	2	Deletion	2046486	2051468	Sb02g002025	2047795	2047966	class=RLG	ID=150396	Name=LTR_Sb_chr_10_487	P
Et	2	Deletion	2046486	2051468	Sb02g002025	2050162	2050381	class=RLX	ID=152692	Name=LTR_Sb_chr_02_1133	P
Et	2	Deletion	2046486	2051468	Sb02g002025	2046521	2046859	class=RLX	ID=157070	Name=LTR_Sb_chr_02_11	P
Et	2	Deletion	2046486	2051468	Sb02g002025	2048239	2048704	class=RLX	ID=158644	Name=LTR_Sb_chr_07_852	P
Et	2	Deletion	2053551	2054993	Sb02g002030	2054221	2054462	class=RXX	ID=59311	Name=SRSiTERTOOT00058	P
Et	2	Deletion	2325707	2328260	Sb02g002270	2325758	2328019	class=RLX	ID=163849	Name=LTR_Sb_chr_02_15	F
Et	2	Deletion	2363745	2364507	Sb02g002290	2363837	2364419	class=DTC	ID=51114	Name=CACTA_2894	F
Et	2	Deletion	2437230	2443493	Sb02g002375	2442538	2442670	class=RLX	ID=148025	Name=LTR_Sb_chr_04_828	P
Et	2	Deletion	2437230	2443493	Sb02g002375	2440809	2440982	class=RLG	ID=150498	Name=LTR_Sb_chr_06_834	P
Et	2	Deletion	2437230	2443493	Sb02g002375	2440985	2441186	class=RLX	ID=151904	Name=LTR_Sb_chr_10_17	P
Et	2	Deletion	2437230	2443493	Sb02g002375	2442377	2442529	class=RLX	ID=149318	Name=LTR_Sb_chr_03_904	P
Et	2	Deletion	2437230	2443493	Sb02g002375	2442093	2442333	class=DXX	ID=59254	Name=Tourist1a_SB	F
Et	2	Deletion	2437230	2443493	Sb02g002375	2439402	2439546	class=RLX	ID=157747	Name=LTR_Sb_chr_06_934	P
Et	2	Deletion	2437230	2443493	Sb02g002375	2439609	2439788	class=RLX	ID=157747	Name=LTR_Sb_chr_06_934	P
Et	2	Deletion	2437230	2443493	Sb02g002375	2439996	2440055	class=DXX	ID=60255	Name=TSB1	P
Et	2	Deletion	2437230	2443493	Sb02g002375	2439789	2439931	class=DXX	ID=60255	Name=TSB1	P
Et	2	Deletion	2437230	2443493	Sb02g002375	2440226	2440436	class=DXX	ID=35884	Name=sb_mite_sek_1_88	P
Et	2	Deletion	2437230	2443493	Sb02g002375	2441490	2441599	class=RLX	ID=156324	Name=LTR_Sb_chr_02_1039	P
Et	2	Deletion	2437230	2443493	Sb02g002375	2441671	2441790	class=RLX	ID=156324	Name=LTR_Sb_chr_02_1039	P
Et	2	Deletion	2437230	2443493	Sb02g002375	2439547	2439608	class=DXX	ID=52546	Name=T_mite_8039	F
Et	2	Deletion	2437230	2443493	Sb02g002375	2439932	2439995	class=DXX	ID=52644	Name=T_mite_8040	F
Et	2	Deletion	2437230	2443493	Sb02g002375	2441600	2441670	class=DXX	ID=52928	Name=T_mite_8041	F
Et	2	Deletion	2437230	2443493	Sb02g002375	2440056	2440171	class=DXX	ID=56059	Name=mite_stow_1929	F
Et	2	Deletion	2437230	2443493	Sb02g002375	2442895	2444631	class=DTC	ID=52037	Name=CACTA_2896	F
Et	2	Deletion	2639057	2639791	Sb02g002510	2639338	2639483	class=RLX	ID=148913	Name=LTR_Sb_chr_02_75	P
Et	2	Deletion	3205907	3213412	Sb02g003033	3212684	3213358	class=RLX	ID=321664	Name=LTR_Sb_chr_02_483	P
Et	2	Deletion	3205907	3213412	Sb02g003033	3211166	3212395	class=RLX	ID=321664	Name=LTR_Sb_chr_02_483	P
Et	2	Deletion	3859517	3860591	Sb02g003390	3859851	3860480	class=RLX	ID=317661	Name=LTR_Sb_chr_02_53	P
Et	2	Deletion	3933288	3933848	Sb02g003480	3933372	3933510	class=DXX	ID=53548	Name=T_mite_8189	F
Et	2	Deletion	5518007	5518685	Sb02g004780	5518045	5518449	class=DXX	ID=55353	Name=T_mite_8327	F
Et	2	Deletion	5652457	5653059	Sb02g004890	5652532	5652771	class=RLX	ID=314199	Name=LTR_Sb_chr_06_890	P
Et	2	Deletion	5706842	5710213	Sb02g004960	5708896	5709093	class=RLX	ID=151690	Name=LTR_Sb_chr_03_929	P
Et	2	Deletion	5706842	5710213	Sb02g004960	5710188	5710243	class=DXX	ID=58676	Name=Tourist1a_SB	P
Et	2	Deletion	5706842	5710213	Sb02g004960	5708461	5708601	class=DXX	ID=56157	Name=mite_stow_2017	F
Et	2	Deletion	5737588	5743178	Sb02g005000	5737682	5742996	class=RLC	ID=166009	Name=LTR_Sb_chr_08_530	F
Et	2	Deletion	5782809	5783479	Sb02g005020	5783060	5783376	class=DXX	ID=55095	Name=T_mite_8349	F
Et	2	Deletion	5787114	5794223	Sb02g005023	5787219	5789869	class=RLX	ID=164314	Name=LTR_Sb_chr_09_154	P
Et	2	Deletion	5937455	5944641	Sb02g005130	5938442	5939956	class=RLG	ID=326971	Name=ZRSiTERTOOT00133	P
Et	2	Deletion	6112470	6113232	Sb02g005240	6112632	6113114	class=RLG	ID=316153	Name=LTR_Sb_chr_02_196	P
Et	2	Deletion	6114275	6114978	Sb02g005240	6114424	6114905	class=RLG	ID=316154	Name=LTR_Sb_chr_02_196	P
Et	2	Deletion	6114961	6115611	Sb02g005240	6115048	6115290	class=DXX	ID=54919	Name=T_mite_8372	F
Et	2	Deletion	6122874	6123287	Sb02g005250	6122986	6123154	class=RLX	ID=333855	Name=LTR_Sb_chr_05_462	P
Et	2	Deletion	6191583	6196586	Sb02g005300	6192659	6192719	class=RLX	ID=155041	Name=LTR_Sb_chr_03_497	P
Et	2	Deletion	6191583	6196586	Sb02g005300	6192367	6192571	class=RLX	ID=155041	Name=LTR_Sb_chr_03_497	P
Et	2	Deletion	6197933	6198804	Sb02g005305	6198568	6198786	class=DXX	ID=58578	Name=TSB1	P
Et	2	Deletion	6197933	6198804	Sb02g005305	6198217	6198469	class=DXX	ID=56421	Name=mite_stow_2028	F
Et	2	Deletion	6257448	6258410	Sb02g005370	6258005	6258280	class=RLX	ID=318406	Name=LTR_Sb_chr_07_67	P
Et	2	Deletion	6257448	6258410	Sb02g005370	6256651	6257921	class=DTC	ID=51833	Name=CACTA_2995	F
Et	2	Deletion	6622098	6622804	Sb02g005590	6622301	6622561	class=DXX	ID=56476	Name=mite_stow_2041	F
Et	2	Deletion	7539978	7541460	Sb02g006136	7540822	7541032	class=RLX	ID=330172	Name=LTR_Sb_chr_06_884	P
Et	2	Deletion	7539978	7541460	Sb02g006136	7540605	7540772	class=RLX	ID=316631	Name=LTR_Sb_chr_10_435	P
Et	2	Deletion	7539978	7541460	Sb02g006136	7541165	7541764	class=RLC	ID=165728	Name=LTR_Sb_chr_08_834	P
Et	2	Deletion	7539978	7541460	Sb02g006136	7536001	7540127	class=RLC	ID=165728	Name=LTR_Sb_chr_08_834	P
Et	2	Deletion	8041226	8041905	Sb02g006410	8041316	8041461	class=RLX	ID=148876	Name=LTR_Sb_chr_06_154	P
Et	2	Deletion	8484449	8492025	Sb02g006695	8485894	8487368	class=RLG	ID=162560	Name=ZRSiTERTOOT00133	P
Et	2	Deletion	8484449	8492025	Sb02g006695	8491900	8491974	class=DXX	ID=53041	Name=T_mite_8528	F
Et	2	Deletion	8484449	8492025	Sb02g006695	8484829	8484948	class=DXX	ID=53401	Name=T_mite_8527	F
Et	2	Deletion	8738691	8740459	Sb02g006860	8739658	8739728	class=DXX	ID=60315	Name=TSB1	P
Et	2	Deletion	8738691	8740459	Sb02g006860	8739148	8739657	class=DTC	ID=50970	Name=CACTA_3065	F
Et	2	Deletion	8844255	8844839	Sb02g006890	8844413	8844463	class=RLX	ID=149312	Name=LTR_Sb_chr_04_821	P
Et	2	Deletion	8844255	8844839	Sb02g006890	8844327	8844412	class=DXX	ID=53166	Name=T_mite_8546	F
Et	2	Deletion	9310285	9310957	Sb02g007270	9310834	9310873	class=DXX	ID=59616	Name=TSB1	P
Et	2	Deletion	9310285	9310957	Sb02g007270	9310656	9310833	class=DXX	ID=53854	Name=T_mite_8583	F
Et	2	Deletion	9499201	9506837	Sb02g007513	9499951	9500935	class=RLX	ID=167655	Name=LTR_Sb_chr_02_53	F
Et	2	Deletion	9499201	9506837	Sb02g007513	9501068	9503505	class=RLX	ID=167655	Name=LTR_Sb_chr_02_53	F
Et	2	Deletion	9499201	9506837	Sb02g007513	9495530	9499878	class=RLX	ID=167655	Name=LTR_Sb_chr_02_53	F
Et	2	Deletion	9499201	9506837	Sb02g007513	9503506	9504916	class=RLX	ID=162441	Name=LTR_Sb_chr_09_293	P
Et	2	Deletion	9499201	9506837	Sb02g007513	9506476	9507938	class=RLX	ID=162945	Name=LTR_Sb_chr_02_53	P
Et	2	Deletion	9499201	9506837	Sb02g007513	9499879	9499950	class=DXX	ID=55836	Name=mite_stow_2099	F
Et	2	Deletion	9499201	9506837	Sb02g007513	9500936	9501067	class=DXX	ID=56115	Name=mite_stow_2100	F
Et	2	Deletion	9641964	9643661	Sb02g007650	9642167	9642522	class=RLX	ID=157345	Name=LTR_Sb_chr_02_1155	P
Et	2	Deletion	9641964	9643661	Sb02g007650	9642652	9643468	class=RLX	ID=160710	Name=LTR_Sb_chr_02_1155	P
Et	2	Deletion	9674673	9679787	Sb02g007705	9676626	9676809	class=DTM	ID=60589	Name=k_90	P
Et	2	Deletion	9674673	9679787	Sb02g007705	9677085	9678366	class=DTM	ID=60589	Name=k_90	P
Et	2	Deletion	9674673	9679787	Sb02g007705	9679488	9679582	class=DTX	ID=58316	Name=ZRSiTETNOOT00004	P
Et	2	Deletion	9674673	9679787	Sb02g007705	9674944	9675050	class=DTX	ID=58316	Name=ZRSiTETNOOT00004	P
Et	2	Deletion	9674673	9679787	Sb02g007705	9678479	9678943	class=RLG	ID=323976	Name=Zm_AC146796.5_4L_UI	P
Et	2	Deletion	9811812	9817228	Sb02g007800	9811933	9817164	class=RLX	ID=313206	Name=LTR_Sb1_00018_900	P
Et	2	Deletion	9836956	9838025	Sb02g007810	9837291	9837921	class=RLX	ID=159849	Name=LTR_Sb_chr_03_904	P
Et	2	Deletion	10018478	10019778	Sb02g007930	10019062	10019145	class=RLG	ID=328907	Name=LTR_Sb_chr_01_173	P
Et	2	Deletion	10018478	10019778	Sb02g007930	10018582	10018691	class=RLG	ID=328907	Name=LTR_Sb_chr_01_173	P
Et	2	Deletion	10349723	10357543	Sb02g008042	10356511	10356696	class=RLX	ID=151155	Name=LTR_Sb_chr_04_558_2frag	P
Et	2	Deletion	10349723	10357543	Sb02g008042	10354396	10356170	class=RLX	ID=322088	Name=LTR_Sb_chr_04_558_2frag	P
Et	2	Deletion	10428362	10434238	Sb02g008060	10428455	10434072	class=RLX	ID=166114	Name=LTR_Sb_chr_08_390	P
Et	2	Deletion	10434485	10441647	Sb02g008065	10436137	10437635	class=RLX	ID=162621	Name=LTR_Sb_chr_04_765	P
Et	2	Deletion	10434485	10441647	Sb02g008065	10437645	10438351	class=RLX	ID=160237	Name=LTR_Sb_chr_04_765	P
Et	2	Deletion	10434485	10441647	Sb02g008065	10438426	10441546	class=DTC	ID=52257	Name=CACTA_3120	F
Et	2	Deletion	10448534	10449711	Sb02g008070	10449310	10449469	class=RLX	ID=157493	Name=LTR_Sb_chr_08_97	P
Et	2	Deletion	10448534	10449711	Sb02g008070	10448713	10448920	class=RLX	ID=157493	Name=LTR_Sb_chr_08_97	P
Et	2	Deletion	10542096	10550008	Sb02g008088	10542190	10543629	class=RLX	ID=166702	Name=LTR_Sb_chr_02_67	F
Et	2	Deletion	10542096	10550008	Sb02g008088	10547751	10549851	class=RLX	ID=166702	Name=LTR_Sb_chr_02_67	F
Et	2	Deletion	10542096	10550008	Sb02g008088	10549889	10550048	class=RLX	ID=160853	Name=LTR_Sb_chr_06_12	P
Et	2	Deletion	10542096	10550008	Sb02g008088	10541496	10542186	class=RLX	ID=160853	Name=LTR_Sb_chr_06_12	P
Et	2	Deletion	10542096	10550008	Sb02g008088	10543630	10547750	class=DTC	ID=52332	Name=CACTA_3124	F
Et	2	Deletion	10560204	10560689	Sb02g008100	10560545	10560579	class=RLX	ID=144984	Name=LTR_Sb_chr_02_1099	P
Et	2	Deletion	10560204	10560689	Sb02g008100	10560306	10560544	class=DXX	ID=56363	Name=mite_stow_2112	F
Et	2	Deletion	11119259	11119829	Sb02g008380	11119119	11119309	class=RLX	ID=151368	Name=LTR_Sb_chr_02_53	P
Et	2	Deletion	11129547	11130648	Sb02g008390	11129549	11130777	class=RLX	ID=162024	Name=LTR_Sb_chr_06_12	P
Et	2	Deletion	11178794	11182215	Sb02g008414	11182168	11182247	class=RLX	ID=149707	Name=LTR_Sb_chr_06_921	P
Et	2	Deletion	11178794	11182215	Sb02g008414	11178975	11179166	class=RLX	ID=151380	Name=LTR_Sb_chr_06_921	P
Et	2	Deletion	11178794	11182215	Sb02g008414	11179795	11182167	class=DTC	ID=52175	Name=CACTA_3159	F
Et	2	Deletion	11519367	11519987	Sb02g008675	11519495	11519734	class=DXX	ID=54680	Name=T_mite_8689	F
Et	2	Deletion	11522866	11530527	Sb02g008675	11525467	11525582	class=RLX	ID=146822	Name=LTR_Sb_chr_07_16	P
Et	2	Deletion	11522866	11530527	Sb02g008675	11523832	11523983	class=RLX	ID=149296	Name=LTR_Sb_chr_10_17	P
Et	2	Deletion	11522866	11530527	Sb02g008675	11524395	11524787	class=RLX	ID=163841	Name=LTR_Sb_chr_07_16	P
Et	2	Deletion	11522866	11530527	Sb02g008675	11525583	11526056	class=RLX	ID=163841	Name=LTR_Sb_chr_07_16	P
Et	2	Deletion	11522866	11530527	Sb02g008675	11524792	11525416	class=RLX	ID=163841	Name=LTR_Sb_chr_07_16	P
Et	2	Deletion	11522866	11530527	Sb02g008675	11522853	11523672	class=RLX	ID=160724	Name=LTR_Sb_chr_03_390	P
Et	2	Deletion	11522866	11530527	Sb02g008675	11526057	11530345	class=DTC	ID=52348	Name=CACTA_3177	F
Et	2	Deletion	11965211	11970716	Sb02g008720	11965327	11970524	class=RLC	ID=316928	Name=LTR_Sb_chr_02_27	F
Et	2	Deletion	12214535	12215296	Sb02g008790	12214770	12215116	class=RLX	ID=313483	Name=LTR_Sb_chr_04_15	P
Et	2	Deletion	12431642	12432495	Sb02g008890	12431875	12432395	class=RLX	ID=159172	Name=LTR_Sb_chr_02_387	P
Et	2	Deletion	12565432	12566160	Sb02g008980	12565669	12565769	class=RLC	ID=151191	Name=LTR_Sb_chr_03_72	P
Et	2	Deletion	12637632	12638397	Sb02g009000	12637976	12638151	class=RLG	ID=150632	Name=LTR_Sb1_00029_1070	P
Et	2	Deletion	12637632	12638397	Sb02g009000	12636347	12637859	class=RLG	ID=162654	Name=LTR_Sb1_00029_1070	P
Et	2	Deletion	12642177	12647454	Sb02g009000	12644574	12644656	class=DTM	ID=60564	Name=MuDR1_ZM	P
Et	2	Deletion	12642177	12647454	Sb02g009000	12642847	12643698	class=DTM	ID=60564	Name=MuDR1_ZM	P
Et	2	Deletion	13451326	13452188	Sb02g009420	13451768	13452019	class=RLX	ID=154386	Name=LTR_Sb_chr_01_154	P
Et	2	Deletion	13451326	13452188	Sb02g009420	13451490	13451767	class=RLX	ID=155581	Name=LTR_Sb_chr_03_929	P
Et	2	Deletion	13501287	13504989	Sb02g009440	13501460	13501565	class=RLX	ID=145968	Name=LTR_Sb_chr_07_952	P
Et	2	Deletion	13501287	13504989	Sb02g009440	13501954	13502059	class=RLX	ID=145983	Name=LTR_Sb_chr_07_952	P
Et	2	Deletion	13501287	13504989	Sb02g009440	13502615	13502769	class=RLX	ID=149429	Name=LTR_Sb_chr_06_921	P
Et	2	Deletion	13501287	13504989	Sb02g009440	13504542	13504737	class=RLX	ID=151629	Name=LTR_Sb_chr_06_934	P
Et	2	Deletion	14171740	14172412	Sb02g009810	14171846	14172067	class=DXX	ID=54489	Name=T_mite_8800	F
Et	2	Deletion	14207750	14213110	Sb02g009835	14208110	14212786	class=RLC	ID=165697	Name=LTR_Sb_chr_05_828	P
Et	2	Deletion	14214346	14220410	Sb02g009835	14214536	14220289	class=RLG	ID=166156	Name=LTR_Sb_chr_02_119	F
Et	2	Deletion	14564903	14565820	Sb02g010030	14565640	14565828	class=RLG	ID=151282	Name=LTR_Sb_chr_05_103	P
Et	2	Deletion	14564903	14565820	Sb02g010030	14565407	14565577	class=RLX	ID=150359	Name=LTR_Sb_chr_01_642	P
Et	2	Deletion	14564903	14565820	Sb02g010030	14564970	14565142	class=RLG	ID=150434	Name=LTR_Sb_chr_04_430	P
Et	2	Deletion	14829810	14834000	Sb02g010085	14830498	14830658	class=RLX	ID=149788	Name=LTR_Sb_chr_05_82	P
Et	2	Deletion	14829810	14834000	Sb02g010085	14831133	14831395	class=DTM	ID=60147	Name=ZRSiTETN00300014	P
Et	2	Deletion	15194327	15199352	Sb02g010233	15197730	15199169	class=DTC	ID=51933	Name=CACTA_3274	F
Et	2	Deletion	15194327	15199352	Sb02g010233	15192955	15196352	class=DTC	ID=52280	Name=CACTA_3273	F
Et	2	Deletion	16458084	16464214	Sb02g010640	16458241	16463946	class=RLC	ID=325503	Name=LTR_Sb_chr_02_155	F
Et	2	Deletion	16473603	16478049	Sb02g010660	16473760	16473822	class=DTC	ID=60608	Name=SRSiTETNOOT00003	P
Et	2	Deletion	16473603	16478049	Sb02g010660	16477526	16477736	class=DTC	ID=60608	Name=SRSiTETNOOT00003	P
Et	2	Deletion	16473603	16478049	Sb02g010660	16473864	16477483	class=DTC	ID=60608	Name=SRSiTETNOOT00003	P
Et	2	Deletion	16649215	16649777	Sb02g010715	16649273	16649519	class=DXX	ID=56396	Name=mite_stow_2185	F
Et	2	Deletion	17103700	17104494	Sb02g010860	17103822	17104175	class=RLX	ID=313361	Name=LTR_Sb_chr_05_82	P
Et	2	Deletion	18827681	18828477	Sb02g011330	18827764	18828121	class=DXX	ID=55209	Name=T_mite_8993	F
Et	2	Deletion	37103176	37105857	Sb02g016190	37105664	37105834	class=RLG	ID=150353	Name=LTR_Sb_chr_04_795	P
Et	2	Deletion	37103176	37105857	Sb02g016190	37100038	37103391	class=RLG	ID=164906	Name=LTR_Sb_chr_10_837	P
Et	2	Deletion	37103176	37105857	Sb02g016190	37105212	37105330	class=RLX	ID=312768	Name=LTR_Sb_chr_07_924	P
Et	2	Deletion	37103176	37105857	Sb02g016190	37104079	37104214	class=RLX	ID=312768	Name=LTR_Sb_chr_07_924	P
Et	2	Deletion	37103176	37105857	Sb02g016190	37105372	37105623	class=RLX	ID=312768	Name=LTR_Sb_chr_07_924	P
Et	2	Deletion	37103176	37105857	Sb02g016190	37103395	37103766	class=RLX	ID=312768	Name=LTR_Sb_chr_07_924	P
Et	2	Deletion	37376114	37382997	Sb02g016301	37382928	37383100	class=RLX	ID=150435	Name=LTR_Sb_chr_03_17	P
Et	2	Deletion	37376114	37382997	Sb02g016301	37379594	37379890	class=DTH	ID=60361	Name=ZRSiTETNOOT00016	P
Et	2	Insertion	46867520	46867738	Sb02g019376	46867457	46867651	class=RLX	ID=151563	Name=Zm_AC148350.3_2L	P
Et	2	Insertion	46867520	46867738	Sb02g019376	46867652	46867816	class=RLC	ID=149994	Name=Zm1S_136L	P
Et	2	Deletion	47442488	47443184	Sb02g019520	47442714	47443475	class=DTC	ID=51380	Name=CACTA_3717	F
Et	2	Deletion	49079292	49080688	Sb02g020250	49079479	49080529	class=RLX	ID=324975	Name=LTR_Sb_chr_06_32	P
Et	2	Deletion	49275998	49281209	Sb02g020320	49276089	49280887	class=RLC	ID=165766	Name=LTR_Sb_chr_02_913	F
Et	2	Deletion	49307652	49313785	Sb02g020330	49308191	49313387	class=RLX	ID=165956	Name=LTR_Sb_chr_02_1121	P
Et	2	Deletion	50557676	50563853	Sb02g020763	50556351	50557809	class=RLX	ID=162537	Name=LTR_Sb_chr_04_721	P
Et	2	Deletion	50557676	50563853	Sb02g020763	50557826	50557889	class=RLC	ID=151280	Name=LTR_Sb_chr_02_7	P
Et	2	Deletion	50557676	50563853	Sb02g020763	50563567	50563691	class=RLC	ID=151280	Name=LTR_Sb_chr_02_7	P
Et	2	Deletion	50557676	50563853	Sb02g020763	50562164	50562780	class=RLX	ID=159773	Name=LTR_Sb_chr_02_102	P
Et	2	Deletion	50557676	50563853	Sb02g020763	50563717	50564147	class=RLX	ID=158256	Name=LTR_Sb_chr_05_750	P
Et	2	Deletion	50557676	50563853	Sb02g020763	50560556	50560654	class=RLX	ID=329036	Name=LTR_Sb_chr_02_102	P
Et	2	Deletion	50557676	50563853	Sb02g020763	50558730	50559733	class=RLX	ID=329036	Name=LTR_Sb_chr_02_102	P
Et	2	Deletion	55448030	55453789	Sb02g022433	55448044	55453539	class=RLG	ID=166071	Name=LTR_Sb_chr_01_625	P
Et	2	Deletion	55521320	55523247	Sb02g022470	55522686	55522887	class=RLX	ID=155408	Name=LTR_Sb_chr_03_838	P
Et	2	Deletion	55521320	55523247	Sb02g022470	55522888	55522951	class=DXX	ID=52693	Name=T_mite_9670	F
Et	2	Deletion	56011269	56011899	Sb02g022750	56011526	56011631	class=RLX	ID=153227	Name=LTR_Sb_chr_04_10	P
Et	2	Deletion	56011269	56011899	Sb02g022750	56011731	56011855	class=RLX	ID=153227	Name=LTR_Sb_chr_04_10	P
Et	2	Deletion	56011587	56015667	Sb02g022750	56013041	56013220	class=RLG	ID=150797	Name=LTR_Sb_chr_02_1011	P
Et	2	Deletion	56011587	56015667	Sb02g022750	56012871	56013015	class=DXX	ID=57438	Name=sb_mite_stow3	P
Et	2	Deletion	56113791	56115642	Sb02g022850	56114303	56115395	class=RLG	ID=161688	Name=Zm_AC145729.6_3L_A	P
Et	2	Deletion	56246953	56251245	Sb02g022960	56247013	56250560	class=RLX	ID=165032	Name=LTR_Sb_chr_03_928	P
Et	2	Deletion	56300732	56301179	Sb02g022990	56300872	56301086	class=DXX	ID=54432	Name=T_mite_9721	F
Et	2	Deletion	56537734	56539365	Sb02g023090	56538623	56538920	class=RLX	ID=122220	Name=LTR_Sb_chr_04_773	P
Et	2	Deletion	56537734	56539365	Sb02g023090	56539104	56539186	class=RLX	ID=161094	Name=LTR_Sb_chr_04_773	P
Et	2	Deletion	56537734	56539365	Sb02g023090	56538935	56539026	class=RLX	ID=161094	Name=LTR_Sb_chr_04_773	P
Et	2	Deletion	56537734	56539365	Sb02g023090	56537895	56538622	class=RLX	ID=161094	Name=LTR_Sb_chr_04_773	P
Et	2	Deletion	56546710	56551528	Sb02g023095	56546923	56546983	class=RLX	ID=150318	Name=LTR_Sb_chr_05_919	P
Et	2	Deletion	56546710	56551528	Sb02g023095	56551127	56551236	class=RLX	ID=150318	Name=LTR_Sb_chr_05_919	P
Et	2	Deletion	56546710	56551528	Sb02g023095	56547964	56548473	class=DTC	ID=60574	Name=SRSiTETNOOT00003	P
Et	2	Deletion	56546710	56551528	Sb02g023095	56547294	56547882	class=DTC	ID=60574	Name=SRSiTETNOOT00003	P
Et	2	Deletion	57147320	57148581	Sb02g023510	57147425	57149173	class=DTC	ID=52039	Name=CACTA_3932	F
Et	2	Deletion	57228638	57234073	Sb02g023586	57232676	57234016	class=DTC	ID=51885	Name=CACTA_3935	F
Et	2	Deletion	57919093	57927652	Sb02g023955	57919185	57919431	class=RLX	ID=320310	Name=LTR_Sb_chr_09_221	P
Et	2	Deletion	57919093	57927652	Sb02g023955	57927166	57927510	class=RLX	ID=327914	Name=LTR_Sb_chr_07_84	P
Et	2	Deletion	57919093	57927652	Sb02g023955	57925964	57926692	class=RLX	ID=327914	Name=LTR_Sb_chr_07_84	P
Et	2	Deletion	57919093	57927652	Sb02g023955	57924948	57925800	class=RLX	ID=327914	Name=LTR_Sb_chr_07_84	P
Et	2	Deletion	57919093	57927652	Sb02g023955	57924667	57924890	class=RLX	ID=163749	Name=LTR_Sb_chr_07_84	P
Et	2	Deletion	57919093	57927652	Sb02g023955	57920753	57921028	class=RLX	ID=163749	Name=LTR_Sb_chr_07_84	P
Et	2	Deletion	57919093	57927652	Sb02g023955	57921995	57922814	class=RLX	ID=163749	Name=LTR_Sb_chr_07_84	P
Et	2	Deletion	57919093	57927652	Sb02g023955	57921126	57921981	class=RLX	ID=163749	Name=LTR_Sb_chr_07_84	P
Et	2	Deletion	57919093	57927652	Sb02g023955	57927574	57928051	class=RLX	ID=121103	Name=LTR_Sb_chr_05_872	P
Et	2	Deletion	57919093	57927652	Sb02g023955	57923656	57924572	class=RLX	ID=161144	Name=LTR_Sb_chr_09_221	P
Et	2	Deletion	57946776	57948193	Sb02g023980	57946950	57947030	class=RLX	ID=152734	Name=LTR_Sb_chr_04_773	P
Et	2	Deletion	57946776	57948193	Sb02g023980	57947135	57947273	class=RLX	ID=152734	Name=LTR_Sb_chr_04_773	P
Et	2	Deletion	57946776	57948193	Sb02g023980	57947275	57948059	class=RLX	ID=324246	Name=LTR_Sb_chr_04_773	P
Et	2	Deletion	58001994	58002514	Sb02g024030	58001764	58002080	class=RLC	ID=156669	Name=LTR_Sb_chr_01_190	P
Et	2	Deletion	58020779	58021396	Sb02g024050	58020859	58021101	class=DXX	ID=54836	Name=T_mite_9876	F
Et	2	Deletion	58410386	58411121	Sb02g024220	58410656	58411011	class=DXX	ID=55200	Name=T_mite_9905	F
Et	2	Deletion	58739434	58745604	Sb02g024427	58739572	58745362	class=RLC	ID=166165	Name=SBCopia1_I	F
Et	2	Deletion	58739434	58745604	Sb02g024427	58745572	58745808	class=RLX	ID=153546	Name=LTR_Sb_chr_06_509	P
Et	2	Deletion	58863333	58863758	Sb02g024470	58863424	58863686	class=DXX	ID=56507	Name=mite_stow_2394	F
Et	2	Deletion	58881928	58883830	Sb02g024520	58882298	58882438	class=RLC	ID=161348	Name=LTR_Sb_chr_02_7	P
Et	2	Deletion	58881928	58883830	Sb02g024520	58882465	58883249	class=RLC	ID=161348	Name=LTR_Sb_chr_02_7	P
Et	2	Deletion	59282340	59282959	Sb02g024765	59282574	59282727	class=RLX	ID=330001	Name=LTR_Sb_chr_08_848	P
Et	2	Deletion	59558636	59559184	Sb02g024880	59558708	59558987	class=RLX	ID=318341	Name=LTR_Sb_chr_07_67	P
Et	2	Deletion	59558636	59559184	Sb02g024880	59559169	59559270	class=RLX	ID=157434	Name=LTR_Sb_chr_04_10	P
Et	2	Deletion	59867846	59868311	Sb02g025140	59868032	59868168	class=RLX	ID=148341	Name=LTR_Sb_chr_04_821	P
Et	2	Deletion	59922389	59923252	Sb02g025210	59922983	59923030	class=RLX	ID=154842	Name=LTR_Sb_chr_04_828	P
Et	2	Deletion	59922389	59923252	Sb02g025210	59923139	59923269	class=DXX	ID=57139	Name=sb_mite_sek_3_44	P
Et	2	Deletion	59922389	59923252	Sb02g025210	59922458	59922733	class=RLX	ID=155493	Name=LTR_Sb_chr_10_26	P
Et	2	Deletion	59922389	59923252	Sb02g025210	59922784	59922982	class=DXX	ID=54114	Name=T_mite_10029	F
Et	2	Deletion	59982906	59985130	Sb02g025243	59984663	59984764	class=RLX	ID=145452	Name=LTR_Sb_chr_01_207	P
Et	2	Deletion	59982906	59985130	Sb02g025243	59983584	59983659	class=RLX	ID=156935	Name=LTR_Sb_chr_05_82	P
Et	2	Deletion	59982906	59985130	Sb02g025243	59984416	59984662	class=RLC	ID=159229	Name=LTR_Sb_chr_09_775	P
Et	2	Deletion	59982906	59985130	Sb02g025243	59983660	59983940	class=RLC	ID=159229	Name=LTR_Sb_chr_09_775	P
Et	2	Deletion	59982906	59985130	Sb02g025243	59982298	59983583	class=DTC	ID=51846	Name=CACTA_4006	F
Et	2	Deletion	60073835	60078236	Sb02g025300	60076350	60076457	class=RLC	ID=146148	Name=LTR_Sb_chr_05_12	P
Et	2	Deletion	60382071	60382618	Sb02g025470	60382376	60382543	class=RLX	ID=150147	Name=LTR_Sb_chr_07_952	P
Et	2	Deletion	60382071	60382618	Sb02g025470	60382154	60382375	class=RLX	ID=152813	Name=LTR_Sb_chr_08_20	P
Et	2	Deletion	60385679	60386735	Sb02g025480	60386053	60386176	class=RLX	ID=147493	Name=LTR_Sb_chr_04_9	P
Et	2	Deletion	60409179	60409786	Sb02g025486	60409308	60409481	class=RLG	ID=150517	Name=LTR_Sb_chr_06_834	P
Et	2	Deletion	60422166	60424774	Sb02g025500	60423552	60423868	class=RLX	ID=313038	Name=LTR_Sb_chr_04_773	P
Et	2	Deletion	60422166	60424774	Sb02g025500	60423872	60424192	class=RLX	ID=313038	Name=LTR_Sb_chr_04_773	P
Et	2	Deletion	60595847	60596523	Sb02g025630	60596305	60596474	class=RLX	ID=150299	Name=LTR_Sb_chr_01_207	P
Et	2	Deletion	60595847	60596523	Sb02g025630	60596024	60596269	class=DXX	ID=59503	Name=sb_mite_sek_1_21	P
Et	2	Deletion	60685074	60685667	Sb02g025710	60685122	60685183	class=RLX	ID=156003	Name=LTR_Sb_chr_03_838	P
Et	2	Deletion	60685074	60685667	Sb02g025710	60685440	60685667	class=RLX	ID=156003	Name=LTR_Sb_chr_03_838	P
Et	2	Deletion	60685074	60685667	Sb02g025710	60685184	60685270	class=DXX	ID=59891	Name=sb_mite_sek_3_24	F
Et	2	Deletion	60685074	60685667	Sb02g025710	60685271	60685427	class=DXX	ID=56222	Name=mite_stow_2435	F
Et	2	Deletion	61011281	61018880	Sb02g025963	61012947	61012998	class=RLX	ID=151662	Name=LTR_Sb_chr_04_821	P
Et	2	Deletion	61011281	61018880	Sb02g025963	61012802	61012861	class=RLX	ID=151662	Name=LTR_Sb_chr_04_821	P
Et	2	Deletion	61011281	61018880	Sb02g025963	61012178	61012441	class=DXX	ID=60197	Name=sb_mite_stow1_6	F
Et	2	Deletion	61011281	61018880	Sb02g025963	61016140	61016358	class=RLX	ID=152649	Name=LTR_Sb_chr_04_765	P
Et	2	Deletion	61011281	61018880	Sb02g025963	61012862	61012946	class=DXX	ID=53159	Name=T_mite_10130	F
Et	2	Deletion	61316782	61324129	Sb02g026220	61322325	61322364	class=RLG	ID=145206	Name=ZRSiTERTOOT00132	P
Et	2	Deletion	61316782	61324129	Sb02g026220	61321483	61321539	class=RLG	ID=145206	Name=ZRSiTERTOOT00132	P
Et	2	Deletion	61316782	61324129	Sb02g026220	61320551	61320710	class=RLG	ID=149725	Name=ZRSiTERTOOT00132	P
Et	2	Deletion	61316782	61324129	Sb02g026220	61321540	61322324	class=RLX	ID=327840	Name=LTR_Sb_chr_04_765	P
Et	2	Deletion	61369593	61369969	Sb02g026230	61369837	61369875	class=RLX	ID=155741	Name=LTR_Sb_chr_04_828	P
Et	2	Deletion	61369593	61369969	Sb02g026230	61369594	61369638	class=RLX	ID=155741	Name=LTR_Sb_chr_04_828	P
Et	2	Deletion	61369593	61369969	Sb02g026230	61369639	61369836	class=DXX	ID=54098	Name=T_mite_10165	F
Et	2	Deletion	61375297	61377898	Sb02g026235	61376071	61376277	class=DTM	ID=58389	Name=ZRSiTETN00300014	P
Et	2	Deletion	61474692	61475397	Sb02g026370	61474943	61475250	class=RLX	ID=156492	Name=LTR_Sb_chr_02_53	P
Et	2	Deletion	61829226	61830045	Sb02g026650	61829250	61829625	class=RLX	ID=157606	Name=LTR_Sb_chr_03_738	P
Et	2	Deletion	61894504	61895647	Sb02g026710	61894599	61894740	class=RLC	ID=311687	Name=LTR_Sb_chr_02_7	P
Et	2	Deletion	61894504	61895647	Sb02g026710	61894767	61895580	class=RLC	ID=311687	Name=LTR_Sb_chr_02_7	P
Et	2	Deletion	62083472	62084540	Sb02g026870	62083986	62084127	class=RLX	ID=317015	Name=LTR_Sb_chr_05_911	P
Et	2	Deletion	62083472	62084540	Sb02g026870	62083827	62083979	class=RLX	ID=315126	Name=LTR_Sb_chr_05_911	P
Et	2	Deletion	62083472	62084540	Sb02g026870	62084173	62084368	class=RLX	ID=316590	Name=LTR_Sb_chr_10_26	P
Et	2	Deletion	62083472	62084540	Sb02g026870	62083566	62083789	class=RLX	ID=324174	Name=LTR_Sb_chr_10_26	P
Et	2	Deletion	62775623	62776266	Sb02g027510	62775718	62775948	class=DXX	ID=54549	Name=T_mite_10307	F
Et	2	Deletion	62788669	62790687	Sb02g027520	62790505	62790899	class=RLX	ID=157859	Name=LTR_Sb_chr_06_96	P
Et	2	Deletion	62788669	62790687	Sb02g027520	62789016	62789873	class=RLG	ID=327574	Name=LTR_Sb_chr_03_534	P
Et	2	Deletion	63009563	63014397	Sb02g027725	63009698	63009798	class=RLX	ID=328313	Name=LTR_Sb_chr_01_19	P
Et	2	Deletion	63009563	63014397	Sb02g027725	63013886	63014088	class=RLX	ID=328315	Name=LTR_Sb_chr_01_19	P
Et	2	Deletion	63009563	63014397	Sb02g027725	63011189	63011267	class=DTM	ID=58032	Name=k_93	P
Et	2	Deletion	63009563	63014397	Sb02g027725	63010710	63010811	class=DTM	ID=58032	Name=k_93	P
Et	2	Deletion	63019077	63019434	Sb02g027750	63019305	63019360	class=RLX	ID=152433	Name=LTR_Sb_chr_04_828	P
Et	2	Deletion	63019077	63019434	Sb02g027750	63019144	63019304	class=DXX	ID=53687	Name=T_mite_10331	F
Et	2	Deletion	63424028	63424514	Sb02g028220	63424193	63424361	class=RLG	ID=324060	Name=LTR_Sb_chr_08_721	P
Et	2	Deletion	63788622	63793021	Sb02g028600	63788754	63792815	class=RLX	ID=165376	Name=LTR_Sb_chr_02_1098	F
Et	2	Deletion	63919294	63920558	Sb02g028780	63919336	63920240	class=RLG	ID=316308	Name=LTR_Sb_chr_03_534	P
Et	2	Deletion	64079798	64080807	Sb02g028950	64080578	64080760	class=RLX	ID=159716	Name=LTR_Sb_chr_06_32	P
Et	2	Deletion	64079798	64080807	Sb02g028950	64080161	64080573	class=RLX	ID=159716	Name=LTR_Sb_chr_06_32	P
Et	2	Deletion	64391647	64394334	Sb02g029270	64391758	64391881	class=RLX	ID=147499	Name=LTR_Sb_chr_03_589	P
Et	2	Deletion	65372223	65377039	Sb02g030300	65375228	65375332	class=RLX	ID=145787	Name=LTR_Sb_chr_07_952	P
Et	2	Deletion	65372223	65377039	Sb02g030300	65376567	65376732	class=RLX	ID=150054	Name=LTR_Sb_chr_07_952	P
Et	2	Deletion	65372223	65377039	Sb02g030300	65373134	65373282	class=RLX	ID=156462	Name=LTR_Sb_chr_01_693	P
Et	2	Deletion	65372223	65377039	Sb02g030300	65372417	65372574	class=RLX	ID=156462	Name=LTR_Sb_chr_01_693	P
Et	2	Deletion	65377079	65377663	Sb02g030310	65377219	65377401	class=DXX	ID=53906	Name=T_mite_10546	F
Et	2	Deletion	65813900	65817106	Sb02g030815	65816541	65816580	class=RLX	ID=148705	Name=LTR_Sb_chr_06_770	P
Et	2	Deletion	65813900	65817106	Sb02g030815	65816581	65816683	class=RLX	ID=148705	Name=LTR_Sb_chr_06_770	P
Et	2	Deletion	65813900	65817106	Sb02g030815	65813868	65814000	class=RLC	ID=148023	Name=LTR_Sb_chr_07_48	P
Et	2	Deletion	65965928	65966656	Sb02g030960	65966206	65966530	class=DXX	ID=55118	Name=T_mite_10616	F
Et	2	Deletion	65994399	65995034	Sb02g030990	65994720	65994991	class=RLX	ID=155334	Name=LTR_Sb_chr_02_53	P
Et	2	Deletion	66130768	66131583	Sb02g031140	66130777	66131186	class=RLX	ID=158019	Name=LTR_Sb_chr_04_15	P
Et	2	Deletion	66965740	66971302	Sb02g032190	66969504	66970450	class=RLC	ID=165356	Name=LTR_Sb_chr_03_939	P
Et	2	Deletion	66965740	66971302	Sb02g032190	66968000	66969370	class=RLC	ID=165356	Name=LTR_Sb_chr_03_939	P
Et	2	Deletion	66965740	66971302	Sb02g032190	66965911	66967636	class=RLC	ID=165356	Name=LTR_Sb_chr_03_939	P
Et	2	Deletion	66975386	66979036	Sb02g032210	66976420	66976656	class=RLX	ID=331836	Name=LTR_Sb_chr_06_890	P
Et	2	Deletion	66975386	66979036	Sb02g032210	66976083	66976129	class=RLX	ID=324797	Name=LTR_Sb_chr_09_852	P
Et	2	Deletion	66975386	66979036	Sb02g032210	66975851	66975919	class=RLX	ID=324797	Name=LTR_Sb_chr_09_852	P
Et	2	Deletion	66975386	66979036	Sb02g032210	66976752	66977868	class=RLX	ID=311788	Name=LTR_Sb_chr_06_890	P
Et	2	Deletion	66975386	66979036	Sb02g032210	66975920	66976082	class=DXX	ID=53700	Name=T_mite_10713	F
Et	2	Deletion	66982232	66987681	Sb02g032213	66982388	66987471	class=RLC	ID=165900	Name=LTR_Sb_chr_02_1109	F
Et	2	Deletion	67534402	67535022	Sb02g032940	67534538	67534779	class=DXX	ID=59321	Name=Tourist1b_SB	F
Et	2	Deletion	67911971	67912653	Sb02g033220	67912259	67912290	class=RLX	ID=159046	Name=LTR_Sb_chr_06_890	P
Et	2	Deletion	67911971	67912653	Sb02g033220	67911904	67912026	class=RLX	ID=159046	Name=LTR_Sb_chr_06_890	P
Et	2	Deletion	67911971	67912653	Sb02g033220	67912027	67912258	class=DXX	ID=54566	Name=T_mite_10787	F
Et	2	Deletion	67954748	67956150	Sb02g033260	67954994	67955298	class=RLX	ID=313009	Name=LTR_Sb_chr_02_53	P
Et	2	Deletion	67954748	67956150	Sb02g033260	67955615	67956028	class=RLX	ID=313009	Name=LTR_Sb_chr_02_53	P
Et	2	Deletion	68513322	68514107	Sb02g033990	68513391	68513642	class=RLX	ID=154421	Name=LTR_Sb_chr_03_838	P
Et	2	Deletion	68600167	68600748	Sb02g034090	68600556	68600706	class=RLC	ID=331170	Name=LTR_Sb1_00015_800	P
Et	2	Deletion	68600167	68600748	Sb02g034090	68600389	68600539	class=RLC	ID=331171	Name=LTR_Sb1_00015_800	P
Et	2	Deletion	69089441	69090109	Sb02g034530	69089829	69092767	class=DTC	ID=52245	Name=CACTA_4198	F
Et	2	Deletion	69284818	69285431	Sb02g034800	69284888	69285133	class=DXX	ID=59543	Name=SRSiTEMT06000002	P
Et	2	Deletion	69288014	69292676	Sb02g034820	69288966	69289146	class=RLX	ID=150895	Name=LTR_Sb_chr_06_890	P
Et	2	Deletion	69288014	69292676	Sb02g034820	69289552	69290369	class=RLX	ID=160716	Name=LTR_Sb_chr_06_890	P
Et	2	Deletion	69444859	69446089	Sb02g034950	69445013	69445152	class=RLX	ID=148492	Name=LTR_Sb_chr_06_275	P
Et	2	Deletion	69648375	69648879	Sb02g035180	69648683	69648719	class=RLX	ID=155231	Name=LTR_Sb_chr_10_26	P
Et	2	Deletion	69648375	69648879	Sb02g035180	69648450	69648505	class=RLX	ID=155231	Name=LTR_Sb_chr_10_26	P
Et	2	Deletion	69648375	69648879	Sb02g035180	69648506	69648682	class=DXX	ID=53844	Name=T_mite_10966	F
Et	2	Deletion	69649481	69649929	Sb02g035180	69649654	69649859	class=DXX	ID=54352	Name=T_mite_10967	F
Et	2	Deletion	69651334	69653475	Sb02g035180	69653008	69653219	class=RLX	ID=152329	Name=Zm_AC148350.3_2L	P
Et	2	Deletion	69651334	69653475	Sb02g035180	69653220	69653329	class=RLC	ID=326423	Name=LTR_Sb_chr_04_155	P
Et	2	Deletion	69651334	69653475	Sb02g035180	69652665	69652862	class=RLC	ID=326625	Name=Zm1S_136L	P
Et	2	Deletion	69651334	69653475	Sb02g035180	69652412	69652498	class=RLC	ID=158567	Name=Zm1S_136L	P
Et	2	Deletion	69651334	69653475	Sb02g035180	69652257	69652382	class=RLC	ID=158567	Name=Zm1S_136L	P
Et	2	Deletion	69651334	69653475	Sb02g035180	69651681	69651927	class=RLC	ID=158567	Name=Zm1S_136L	P
Et	2	Deletion	69795096	69799483	Sb02g035355	69795277	69797969	class=RLX	ID=325072	Name=LTR_Sb_chr_09_154	P
Et	2	Deletion	69836273	69838225	Sb02g035390	69836492	69837771	class=RLX	ID=162155	Name=LTR_Sb_chr_01_52	P
Et	2	Deletion	70068807	70069349	Sb02g035720	70068996	70069243	class=DXX	ID=56400	Name=mite_stow_2646	F
Et	2	Deletion	70180216	70180928	Sb02g035800	70180590	70180830	class=DXX	ID=54707	Name=T_mite_11017	F
Et	2	Deletion	70251882	70252233	Sb02g035860	70251950	70252126	class=RLG	ID=328623	Name=LTR_Sb_chr_06_834	P
Et	2	Deletion	70278336	70279164	Sb02g035900	70278506	70279080	class=RLC	ID=159546	Name=LTR_Sb_chr_10_25	P
Et	2	Deletion	70293633	70299498	Sb02g035915	70294390	70294497	class=RLX	ID=146150	Name=LTR_Sb_chr_02_1155	P
Et	2	Deletion	70293633	70299498	Sb02g035915	70294045	70294173	class=RLX	ID=147798	Name=LTR_Sb_chr_05_46	P
Et	2	Deletion	70293633	70299498	Sb02g035915	70299156	70299364	class=RLX	ID=152209	Name=LTR_Sb_chr_03_904	P
Et	2	Deletion	70293633	70299498	Sb02g035915	70294221	70294327	class=DXX	ID=56768	Name=sb_mite_stow12	P
Et	2	Deletion	70293633	70299498	Sb02g035915	70298337	70299027	class=DTC	ID=51261	Name=CACTA_4232	F
Et	2	Deletion	70589891	70592897	Sb02g036185	70590818	70590918	class=RLC	ID=145370	Name=Zm1S_101L	P
Et	2	Deletion	70589891	70592897	Sb02g036185	70589586	70589913	class=RLX	ID=156884	Name=LTR_Sb_chr_03_838	P
Et	2	Deletion	70589891	70592897	Sb02g036185	70590383	70590572	class=RLX	ID=162509	Name=LTR_Sb_chr_09_154	P
Et	2	Deletion	70589891	70592897	Sb02g036185	70591088	70592341	class=RLX	ID=162509	Name=LTR_Sb_chr_09_154	P
Et	2	Deletion	70608615	70612863	Sb02g036190	70610359	70610487	class=RLG	ID=147818	Name=LTR_Sb_chr_03_534	P
Et	2	Deletion	70608615	70612863	Sb02g036190	70608653	70608753	class=RLX	ID=145409	Name=LTR_Sb_chr_07_202	P
Et	2	Deletion	70608615	70612863	Sb02g036190	70610098	70610322	class=RLX	ID=154477	Name=LTR_Sb_chr_01_154	P
Et	2	Deletion	70608615	70612863	Sb02g036190	70608754	70609172	class=RLX	ID=158114	Name=LTR_Sb_chr_06_884	P
Et	2	Deletion	70608615	70612863	Sb02g036190	70609925	70610097	class=RLX	ID=150469	Name=LTR_Sb_chr_06_32	P
Et	2	Deletion	70608615	70612863	Sb02g036190	70610514	70610777	class=RLX	ID=154993	Name=LTR_Sb_chr_06_32	P
Et	2	Deletion	70608615	70612863	Sb02g036190	70608526	70608646	class=RLX	ID=150714	Name=LTR_Sb_chr_06_818	P
Et	2	Deletion	70608615	70612863	Sb02g036190	70609262	70609581	class=DXX	ID=55105	Name=T_mite_11062	F
Et	2	Deletion	70674808	70678128	Sb02g036255	70676941	70677113	class=RLX	ID=332370	Name=LTR_Sb_chr_07_202	P
Et	2	Deletion	70674808	70678128	Sb02g036255	70677221	70677440	class=RLX	ID=314575	Name=LTR_Sb_chr_06_890	P
Et	2	Deletion	70674808	70678128	Sb02g036255	70675948	70676315	class=RLX	ID=314575	Name=LTR_Sb_chr_06_890	P
Et	2	Deletion	70674808	70678128	Sb02g036255	70676316	70676940	class=RLX	ID=314951	Name=LTR_Sb_chr_06_890	P
Et	2	Deletion	70864635	70865918	Sb02g036445	70864930	70865084	class=RLX	ID=331816	Name=LTR_Sb_chr_08_97	P
Et	2	Deletion	70864635	70865918	Sb02g036445	70865554	70865778	class=RLX	ID=331816	Name=LTR_Sb_chr_08_97	P
Et	2	Deletion	70890942	70898650	Sb02g036470	70891019	70898445	class=RLX	ID=166612	Name=LTR_Sb_chr_02_1128	F
Et	2	Deletion	71459544	71461138	Sb02g037060	71460806	71460859	class=RLX	ID=148565	Name=LTR_Sb_chr_06_12	P
Et	2	Deletion	71459544	71461138	Sb02g037060	71460429	71460612	class=RLX	ID=151024	Name=LTR_Sb_chr_04_18	P
Et	2	Deletion	71459544	71461138	Sb02g037060	71460122	71460267	class=DXX	ID=57474	Name=sb_mite_stow3	P
Et	2	Deletion	71459544	71461138	Sb02g037060	71460742	71460805	class=DXX	ID=52678	Name=T_mite_11157	F
Et	2	Deletion	71459544	71461138	Sb02g037060	71459639	71460114	class=DXX	ID=55491	Name=T_mite_11156	F
Et	2	Deletion	71788916	71789629	Sb02g037520	71788968	71789185	class=DXX	ID=54453	Name=T_mite_11187	F
Et	2	Deletion	72739044	72739448	Sb02g038510	72739126	72739368	class=DXX	ID=54887	Name=T_mite_11306	F
Et	2	Deletion	72751234	72752041	Sb02g038530	72751328	72751417	class=DTC	ID=60517	Name=SRSiTETNOOT00003	P
Et	2	Deletion	72751234	72752041	Sb02g038530	72751421	72751865	class=DTC	ID=60517	Name=SRSiTETNOOT00003	P
Et	2	Deletion	72773800	72774412	Sb02g038560	72773985	72774193	class=RLX	ID=152214	Name=LTR_Sb_chr_03_26	P
Et	2	Deletion	73320348	73320874	Sb02g039180	73320746	73321492	class=RLC	ID=160436	Name=opie_af090447-2	P
Et	2	Deletion	73706677	73707218	Sb02g039650	73706536	73706776	class=XXX	ID=59287	Name=SRSiOTOT00000014	P
Et	2	Deletion	73706677	73707218	Sb02g039650	73706810	73707053	class=DXX	ID=54930	Name=T_mite_11425	F
Et	2	Deletion	73721848	73725410	Sb02g039670	73723753	73723871	class=RLX	ID=147087	Name=LTR_Sb_chr_03_838	P
Et	2	Deletion	73721848	73725410	Sb02g039670	73723508	73723680	class=RLX	ID=150463	Name=LTR_Sb_chr_04_821	P
Et	2	Deletion	73721848	73725410	Sb02g039670	73723066	73723206	class=RLX	ID=156143	Name=LTR_Sb_chr_01_697	P
Et	2	Deletion	73721848	73725410	Sb02g039670	73723207	73723358	class=DXX	ID=53626	Name=T_mite_11428	F
Et	2	Deletion	73779067	73779754	Sb02g039730	73779136	73779528	class=RLG	ID=157839	Name=LTR_Sb_chr_05_884	P
Et	2	Deletion	73895829	73902184	Sb02g039805	73896429	73896789	class=RLX	ID=162905	Name=LTR_Sb_chr_02_483	P
Et	2	Deletion	73895829	73902184	Sb02g039805	73896987	73898262	class=RLX	ID=162905	Name=LTR_Sb_chr_02_483	P
Et	2	Deletion	74039178	74040355	Sb02g039930	74039566	74039674	class=RLX	ID=333083	Name=LTR_Sb_chr_06_12	P
Et	2	Deletion	74039178	74040355	Sb02g039930	74040310	74041104	class=RLX	ID=160620	Name=LTR_Sb_chr_04_773	P
Et	2	Deletion	74491865	74499055	Sb02g040570	74491986	74498865	class=RLC	ID=166488	Name=LTR_Sb_chr_02_1140	F
Et	2	Deletion	74672469	74677867	Sb02g040770	74675459	74675558	class=RLX	ID=145250	Name=LTR_Sb_chr_05_911	P
Et	2	Deletion	74672469	74677867	Sb02g040770	74674791	74674890	class=RLC	ID=145306	Name=LTR_Sb_chr_05_12	P
Et	2	Deletion	74672469	74677867	Sb02g040770	74674218	74674490	class=RLX	ID=155374	Name=LTR_Sb_chr_03_838	P
Et	2	Deletion	74672469	74677867	Sb02g040770	74676225	74676437	class=DXX	ID=54420	Name=T_mite_11510	F
Et	2	Deletion	75054309	75055289	Sb02g041193	75054361	75055064	class=RLX	ID=327885	Name=LTR_Sb_chr_02_53	P
Et	2	Deletion	75096358	75096888	Sb02g041220	75096443	75096695	class=RLX	ID=315876	Name=LTR_Sb1_00031_1081	P
Et	2	Deletion	75153308	75154090	Sb02g041280	75153394	75153657	class=RLX	ID=154994	Name=LTR_Sb_chr_05_875	P
Et	2	Deletion	75155692	75161191	Sb02g041280	75156534	75156651	class=DXX	ID=56943	Name=sb_mite_sek_1_92	P
Et	2	Deletion	75443757	75449284	Sb02g041690	75443855	75449092	class=RLG	ID=322097	Name=unun_170F08-1	F
Et	2	Deletion	76648055	76648684	Sb02g042920	76648161	76648403	class=DXX	ID=54781	Name=T_mite_11710	F
Et	2	Deletion	76718366	76718910	Sb02g042970	76718466	76718819	class=RLX	ID=313368	Name=LTR_Sb_chr_04_15	P
Et	2	Deletion	76718366	76718910	Sb02g042970	76718820	76718858	class=RLX	ID=145135	Name=LTR_Sb_chr_05_82	P
Et	2	Deletion	76718366	76718910	Sb02g042970	76718426	76718465	class=RLX	ID=145135	Name=LTR_Sb_chr_05_82	P
Et	2	Deletion	77019977	77020666	Sb02g043220	77020244	77020486	class=DXX	ID=54791	Name=T_mite_11751	F
Et	2	Deletion	77089703	77090083	Sb02g043280	77089952	77090016	class=RLX	ID=152008	Name=LTR_Sb_chr_09_843	P
Et	2	Deletion	77089703	77090083	Sb02g043280	77089757	77089951	class=DXX	ID=54033	Name=T_mite_11757	F
Et	3	Deletion	850212	857942	Sb03g001040	857517	857656	class=DXX	ID=67922	Name=sb_mite_stow3	F
Et	3	Deletion	850212	857942	Sb03g001040	856963	857193	class=DXX	ID=69632	Name=sb_mite_sek_2_64	F
Et	3	Deletion	850212	857942	Sb03g001040	851139	851409	class=RLG	ID=177586	Name=LTR_Sb_chr_08_92	P
Et	3	Deletion	850212	857942	Sb03g001040	853660	853808	class=DXX	ID=68187	Name=sb_mite_stow12	P
Et	3	Deletion	850212	857942	Sb03g001040	855150	855310	class=DXX	ID=68433	Name=sb_mite_sek_1_35	P
Et	3	Deletion	1850645	1851027	Sb03g001990	1850679	1850711	class=RLX	ID=167866	Name=LTR_Sb_chr_01_693	P
Et	3	Deletion	1850645	1851027	Sb03g001990	1850713	1850954	class=DXX	ID=65215	Name=T_mite_11998	F
Et	3	Deletion	1937319	1937705	Sb03g002070	1937424	1937543	class=RLX	ID=169881	Name=LTR_Sb_chr_03_691	P
Et	3	Deletion	2090945	2095609	Sb03g002280	2091981	2092727	class=RLX	ID=182495	Name=LTR_Sb_chr_02_102	P
Et	3	Deletion	2929404	2933301	Sb03g002920	2932864	2933145	class=RLC	ID=329486	Name=LTR_Sb_chr_07_262	P
Et	3	Insertion	3175390	3175579	Sb03g003090	3175552	3175793	class=DXX	ID=35919	Name=TSB1	P
Et	3	Deletion	3332362	3338384	Sb03g003205	3332675	3332822	class=RLC	ID=331605	Name=LTR_Sb_chr_07_262	P
Et	3	Deletion	3332362	3338384	Sb03g003205	3338111	3338745	class=DTC	ID=61472	Name=CACTA_4517	F
Et	3	Deletion	3485003	3493530	Sb03g003305	3489967	3490406	class=RLC	ID=319347	Name=LTR_Sb_chr_02_1067	P
Et	3	Deletion	3485003	3493530	Sb03g003305	3485452	3489332	class=RLC	ID=317226	Name=LTR_Sb_chr_08_44	P
Et	3	Deletion	3751287	3752105	Sb03g003520	3751652	3751920	class=RLC	ID=178099	Name=LTR_Sb_chr_08_270	P
Et	3	Deletion	3751287	3752105	Sb03g003520	3751386	3751651	class=RLX	ID=177358	Name=LTR_Sb_chr_02_387	P
Et	3	Deletion	3752477	3753119	Sb03g003520	3752842	3754067	class=DTC	ID=62162	Name=CACTA_4536	F
Et	3	Deletion	3757304	3757860	Sb03g003540	3757421	3757571	class=RLX	ID=171768	Name=LTR_Sb_chr_05_462	P
Et	3	Deletion	3760183	3760862	Sb03g003545	3760580	3760613	class=RLX	ID=177912	Name=LTR_Sb_chr_03_17	P
Et	3	Deletion	3760183	3760862	Sb03g003545	3760335	3760383	class=RLX	ID=177912	Name=LTR_Sb_chr_03_17	P
Et	3	Deletion	3760183	3760862	Sb03g003545	3760384	3760579	class=DXX	ID=64515	Name=T_mite_12250	F
Et	3	Deletion	3850655	3851340	Sb03g003640	3850993	3851068	class=RLX	ID=177776	Name=LTR_Sb_chr_04_828	P
Et	3	Deletion	3850655	3851340	Sb03g003640	3850429	3850991	class=DTC	ID=61361	Name=CACTA_4540	F
Et	3	Deletion	3964958	3965775	Sb03g003722	3965023	3965378	class=DXX	ID=65750	Name=T_mite_12276	F
Et	3	Deletion	3974935	3975596	Sb03g003727	3971626	3975277	class=DTC	ID=62654	Name=CACTA_4544	F
Et	3	Deletion	3979119	3980849	Sb03g003727	3979296	3979436	class=RLX	ID=171198	Name=LTR_Sb_chr_06_921	P
Et	3	Deletion	3979119	3980849	Sb03g003727	3979204	3979295	class=RLX	ID=176932	Name=LTR_Sb_chr_06_934	P
Et	3	Deletion	3979119	3980849	Sb03g003727	3980846	3981016	class=DXX	ID=68581	Name=sb_mite_sek_3_23	P
Et	3	Deletion	4465503	4469378	Sb03g004195	4465939	4466046	class=RLX	ID=328947	Name=LTR_Sb_chr_08_705	P
Et	3	Deletion	4465503	4469378	Sb03g004195	4469111	4469299	class=RLC	ID=329118	Name=LTR_Sb_chr_01_711	P
Et	3	Deletion	4465503	4469378	Sb03g004195	4465614	4465856	class=RLX	ID=321910	Name=LTR_Sb_chr_08_171	P
Et	3	Deletion	4465503	4469378	Sb03g004195	4466135	4467366	class=DXX	ID=71394	Name=ZRSiTERTOOT00130	P
Et	3	Deletion	4757238	4757883	Sb03g004510	4756607	4757731	class=DTC	ID=62070	Name=CACTA_4567	F
Et	3	Deletion	4934925	4935572	Sb03g004610	4935025	4935267	class=DXX	ID=65361	Name=T_mite_12386	F
Et	3	Deletion	4941987	4943226	Sb03g004620	4943161	4943395	class=RLX	ID=175755	Name=LTR_Sb_chr_06_32	P
Et	3	Deletion	5030516	5030924	Sb03g004720	5030578	5030820	class=DXX	ID=65366	Name=T_mite_12399	F
Et	3	Deletion	5187349	5188604	Sb03g004940	5187721	5187865	class=RLX	ID=324220	Name=LTR_Sb_chr_02_75	P
Et	3	Deletion	5187349	5188604	Sb03g004940	5188272	5188487	class=RXX	ID=69296	Name=SRSiTERTOOT00073	P
Et	3	Deletion	5203525	5205138	Sb03g004950	5204560	5204812	class=RLX	ID=176772	Name=LTR_Sb_chr_01_697	P
Et	3	Deletion	5203525	5205138	Sb03g004950	5204168	5204434	class=RLX	ID=177405	Name=LTR_Sb_chr_01_697	P
Et	3	Deletion	5221642	5222218	Sb03g004990	5221733	5222017	class=RLX	ID=178145	Name=LTR_Sb_chr_03_838	P
Et	3	Deletion	5240125	5243036	Sb03g005020	5240183	5242889	class=RLG	ID=313865	Name=LTR_Sb_chr_02_495	P
Et	3	Deletion	5310928	5316283	Sb03g005100	5311110	5316104	class=RLC	ID=187417	Name=LTR_Sb_chr_01_576	P
Et	3	Deletion	5482334	5484518	Sb03g005265	5482350	5482462	class=DXX	ID=63692	Name=T_mite_12427	F
Et	3	Deletion	5613911	5614981	Sb03g005450	5614174	5614857	class=RLX	ID=319183	Name=LTR_Sb_chr_02_1146	P
Et	3	Deletion	5707119	5714536	Sb03g005630	5714286	5714409	class=RLX	ID=170129	Name=LTR_Sb_chr_02_1155	P
Et	3	Deletion	5707119	5714536	Sb03g005630	5709237	5709720	class=RLX	ID=333369	Name=LTR_Sb_chr_08_180	P
Et	3	Deletion	5707119	5714536	Sb03g005630	5707229	5709132	class=DTC	ID=62446	Name=CACTA_4586	F
Et	3	Deletion	5830053	5830440	Sb03g005760	5830112	5830354	class=DXX	ID=65393	Name=T_mite_12475	F
Et	3	Deletion	6014474	6015420	Sb03g005900	6014537	6014709	class=RLX	ID=179730	Name=LTR_Sb_chr_03_856	P
Et	3	Deletion	6014474	6015420	Sb03g005900	6015018	6015211	class=RLX	ID=179730	Name=LTR_Sb_chr_03_856	P
Et	3	Deletion	6160763	6161509	Sb03g006070	6161209	6161393	class=RLX	ID=178532	Name=LTR_Sb_chr_04_832	P
Et	3	Deletion	6160763	6161509	Sb03g006070	6160864	6161208	class=DXX	ID=65707	Name=T_mite_12515	F
Et	3	Deletion	6464628	6464985	Sb03g006360	6464824	6464887	class=DXX	ID=62977	Name=T_mite_12554	F
Et	3	Deletion	6539980	6544294	Sb03g006390	6540198	6544097	class=RLG	ID=186879	Name=LTR_Sb_chr_06_156	P
Et	3	Deletion	6890384	6891076	Sb03g006690	6890651	6890905	class=RLX	ID=176897	Name=LTR_Sb_chr_03_838	P
Et	3	Deletion	6911947	6912441	Sb03g006715	6911918	6912039	class=DXX	ID=67571	Name=sb_mite_sek_3_18	P
Et	3	Deletion	7503318	7503940	Sb03g007230	7503465	7503672	class=DXX	ID=64845	Name=T_mite_12675	F
Et	3	Deletion	7507303	7512838	Sb03g007235	7512704	7512820	class=RLX	ID=169604	Name=LTR_Sb_chr_10_17	P
Et	3	Deletion	7507303	7512838	Sb03g007235	7511183	7511415	class=RLX	ID=333596	Name=LTR_Sb_chr_03_292	P
Et	3	Deletion	8950922	8951568	Sb03g008410	8951028	8951076	class=RLX	ID=174999	Name=LTR_Sb_chr_07_952	P
Et	3	Deletion	8950922	8951568	Sb03g008410	8951077	8951241	class=DXX	ID=64121	Name=T_mite_12841	F
Et	3	Deletion	9337275	9340055	Sb03g008680	9336473	9338853	class=RLC	ID=185619	Name=LTR_Sb1_00013_644	P
Et	3	Deletion	9337275	9340055	Sb03g008680	9338854	9340964	class=RLX	ID=185322	Name=LTR_Sb_chr_10_705	P
Et	3	Deletion	9348441	9350672	Sb03g008680	9349756	9350180	class=RLG	ID=184022	Name=LTR_Sb1_00041_1157	P
Et	3	Deletion	9348441	9350672	Sb03g008680	9348829	9349729	class=RLG	ID=184022	Name=LTR_Sb1_00041_1157	P
Et	3	Deletion	9348441	9350672	Sb03g008680	9348569	9348735	class=RLG	ID=172615	Name=ZRSiTERTOOT00132	P
Et	3	Deletion	9348441	9350672	Sb03g008680	9350191	9350542	class=RLG	ID=179524	Name=LTR_Sb1_00041_1157	P
Et	3	Deletion	9348441	9350672	Sb03g008680	9350543	9350744	class=RXX	ID=69026	Name=SRSiTERTOOT00061	P
Et	3	Deletion	9411961	9412933	Sb03g008755	9412121	9412775	class=RLX	ID=319198	Name=LTR_Sb_chr_02_1146	P
Et	3	Deletion	9718212	9718754	Sb03g008940	9718396	9718597	class=RLX	ID=174264	Name=LTR_Sb_chr_02_53	P
Et	3	Deletion	9730836	9734442	Sb03g008970	9733307	9733632	class=RLX	ID=183103	Name=LTR_Sb_chr_06_875	P
Et	3	Deletion	9730836	9734442	Sb03g008970	9731023	9732681	class=RLX	ID=184650	Name=LTR_Sb_chr_09_436	P
Et	3	Deletion	9730836	9734442	Sb03g008970	9733633	9734600	class=DTC	ID=61924	Name=CACTA_4706	F
Et	3	Deletion	9795160	9795865	Sb03g009020	9795216	9795459	class=RLX	ID=314147	Name=LTR_Sb_chr_06_890	P
Et	3	Deletion	9984953	9989503	Sb03g009225	9985279	9987980	class=RLX	ID=328806	Name=LTR_Sb_chr_09_154	P
Et	3	Deletion	10099211	10099917	Sb03g009360	10099413	10099685	class=RLG	ID=177632	Name=LTR_Sb_chr_01_441	P
Et	3	Deletion	10242173	10242866	Sb03g009530	10242102	10242478	class=DXX	ID=66217	Name=T_mite_12949	F
Et	3	Deletion	10602025	10602464	Sb03g009830	10602314	10602363	class=RLX	ID=177022	Name=LTR_Sb_chr_10_26	P
Et	3	Deletion	10602025	10602464	Sb03g009830	10602106	10602238	class=RLX	ID=177022	Name=LTR_Sb_chr_10_26	P
Et	3	Deletion	10602025	10602464	Sb03g009830	10602239	10602313	class=DXX	ID=63342	Name=T_mite_12992	F
Et	3	Deletion	10767619	10769191	Sb03g009970	10767812	10768010	class=RLX	ID=331973	Name=LTR_Sb_chr_06_921	P
Et	3	Deletion	10767619	10769191	Sb03g009970	10768769	10769076	class=RLG	ID=320035	Name=LTR_Sb_chr_08_54	P
Et	3	Deletion	10798022	10798695	Sb03g010000	10798162	10798631	class=RLX	ID=37388	Name=LTR_Sb_chr_09_115_2frag	P
Et	3	Deletion	10807084	10807988	Sb03g010010	10806994	10807744	class=DTC	ID=61693	Name=CACTA_4738	F
Et	3	Deletion	10808900	10809756	Sb03g010010	10809117	10809446	class=RLX	ID=179186	Name=LTR_Sb_chr_02_53	P
Et	3	Deletion	10808900	10809756	Sb03g010010	10809510	10809588	class=DXX	ID=63431	Name=T_mite_13015	F
Et	3	Deletion	10855294	10856078	Sb03g010055	10855941	10856046	class=RLX	ID=168701	Name=LTR_Sb_chr_06_770	P
Et	3	Deletion	10855294	10856078	Sb03g010055	10855549	10855863	class=RLX	ID=178904	Name=LTR_Sb1_00012_517	P
Et	3	Deletion	11033572	11034176	Sb03g010190	11033776	11033998	class=RLX	ID=175213	Name=LTR_Sb_chr_01_693	P
Et	3	Deletion	11056672	11057239	Sb03g010220	11057110	11059462	class=RLC	ID=185588	Name=LTR_Sb_chr_01_163	P
Et	3	Deletion	11188573	11194252	Sb03g010330	11189751	11190566	class=RLX	ID=122345	Name=LTR_Sb_chr_04_445	P
Et	3	Deletion	11195554	11196451	Sb03g010330	11196248	11196390	class=RLX	ID=180055	Name=LTR_Sb_chr_10_885	P
Et	3	Deletion	11195554	11196451	Sb03g010330	11196009	11196247	class=DXX	ID=65151	Name=T_mite_13053	F
Et	3	Deletion	12298865	12299847	Sb03g011130	12299097	12299290	class=RLX	ID=326634	Name=LTR_Sb_chr_02_387	P
Et	3	Deletion	12298865	12299847	Sb03g011130	12299379	12299651	class=RLX	ID=327229	Name=LTR_Sb_chr_02_387	P
Et	3	Deletion	12586227	12586953	Sb03g011340	12586333	12586522	class=RLX	ID=177450	Name=LTR_Sb_chr_03_838	P
Et	3	Deletion	12586227	12586953	Sb03g011340	12586523	12586593	class=DXX	ID=63229	Name=T_mite_13176	F
Et	3	Deletion	12654039	12655393	Sb03g011380	12655218	12655407	class=RLX	ID=331813	Name=LTR_Sb_chr_01_19	P
Et	3	Deletion	12761746	12765554	Sb03g011460	12761982	12762085	class=RLX	ID=168506	Name=LTR_Sb_chr_06_82	P
Et	3	Deletion	12761746	12765554	Sb03g011460	12764907	12765063	class=RLC	ID=324461	Name=LTR_Sb_chr_01_711	P
Et	3	Deletion	12761746	12765554	Sb03g011460	12765145	12765367	class=RLX	ID=333664	Name=LTR_Sb_chr_08_171	P
Et	3	Deletion	12761746	12765554	Sb03g011460	12762125	12762385	class=RLC	ID=185436	Name=LTR_Sb_chr_01_711	P
Et	3	Deletion	12761746	12765554	Sb03g011460	12762703	12764658	class=RLC	ID=185436	Name=LTR_Sb_chr_01_711	P
Et	3	Deletion	12993646	13002853	Sb03g011600	13000084	13000415	class=RLX	ID=179203	Name=LTR_Sb_chr_07_952	P
Et	3	Deletion	12993646	13002853	Sb03g011600	12994251	12994331	class=RLX	ID=327240	Name=LTR_Sb_chr_01_154	P
Et	3	Deletion	12993646	13002853	Sb03g011600	12999607	12999920	class=RLX	ID=327240	Name=LTR_Sb_chr_01_154	P
Et	3	Deletion	12993646	13002853	Sb03g011600	13002742	13002947	class=RLX	ID=174466	Name=LTR_Sb_chr_04_85	P
Et	3	Deletion	12993646	13002853	Sb03g011600	12995996	12996288	class=DTM	ID=71169	Name=ZRSiTETN00300014	P
Et	3	Deletion	12993646	13002853	Sb03g011600	13000480	13000550	class=DXX	ID=63223	Name=T_mite_13203	F
Et	3	Deletion	13811715	13817366	Sb03g012030	13811942	13817266	class=RLC	ID=187534	Name=LTR_Sb_chr_03_82	F
Et	3	Deletion	14270235	14270819	Sb03g012385	14270540	14270685	class=RLX	ID=171442	Name=LTR_Sb_chr_06_884	P
Et	3	Deletion	14998019	14998719	Sb03g012555	14998162	14998817	class=DTC	ID=61502	Name=CACTA_4828	F
Et	3	Deletion	15254951	15255587	Sb03g012720	15255132	15255372	class=DXX	ID=65189	Name=T_mite_13329	F
Et	3	Deletion	15343678	15347429	Sb03g012730	15343771	15343915	class=RLX	ID=184970	Name=LTR_Sb_chr_02_483	P
Et	3	Deletion	15343678	15347429	Sb03g012730	15343964	15344404	class=RLX	ID=184970	Name=LTR_Sb_chr_02_483	P
Et	3	Deletion	15343678	15347429	Sb03g012730	15344465	15345762	class=RLX	ID=184970	Name=LTR_Sb_chr_02_483	P
Et	3	Deletion	15713957	15714489	Sb03g012930	15714026	15714260	class=RLX	ID=175743	Name=LTR_Sb_chr_04_553	P
Et	3	Deletion	16173302	16174687	Sb03g013210	16173677	16173857	class=RLX	ID=313992	Name=LTR_Sb_chr_04_18	P
Et	3	Deletion	16173302	16174687	Sb03g013210	16174020	16174165	class=DXX	ID=68109	Name=sb_mite_stow3	P
Et	3	Deletion	16173302	16174687	Sb03g013210	16174173	16174342	class=DXX	ID=64168	Name=T_mite_13379	F
Et	3	Deletion	16272366	16277842	Sb03g013300	16277622	16277808	class=RLG	ID=173660	Name=LTR_Sb_chr_09_690	P
Et	3	Deletion	16272366	16277842	Sb03g013300	16272450	16274241	class=RLX	ID=327567	Name=LTR_Sb_chr_07_839	P
Et	3	Deletion	16272366	16277842	Sb03g013300	16274342	16277621	class=RLX	ID=186463	Name=LTR_Sb_chr_07_839	P
Et	3	Deletion	16367340	16376990	Sb03g013315	16367488	16376776	class=RLG	ID=188617	Name=LTR_Sb_chr_03_116	F
Et	3	Deletion	16433252	16439420	Sb03g013345	16438896	16438995	class=RLX	ID=168182	Name=LTR_Sb_chr_08_496	P
Et	3	Deletion	16433252	16439420	Sb03g013345	16436405	16436676	class=DTC	ID=71401	Name=SRSiTETNOOT00003	P
Et	3	Deletion	16433252	16439420	Sb03g013345	16437577	16437872	class=DTC	ID=71401	Name=SRSiTETNOOT00003	P
Et	3	Deletion	16433252	16439420	Sb03g013345	16435364	16436178	class=DTC	ID=71401	Name=SRSiTETNOOT00003	P
Et	3	Deletion	16446942	16454009	Sb03g013355	16452878	16453218	class=DTC	ID=71236	Name=SRSiTETNOOT00003	P
Et	3	Deletion	16879673	16880462	Sb03g013500	16880071	16880798	class=DTC	ID=61663	Name=CACTA_4865	F
Et	3	Deletion	16896261	16900260	Sb03g013520	16898767	16899870	class=DTC	ID=62059	Name=CACTA_4867	F
Et	3	Deletion	16896261	16900260	Sb03g013520	16896386	16897619	class=DTC	ID=62168	Name=CACTA_4866	F
Et	3	Deletion	17047058	17047743	Sb03g013550	17047115	17047482	class=RLX	ID=321964	Name=LTR_Sb_chr_05_82	P
Et	3	Deletion	53172470	53174613	Sb03g026380	53173959	53174071	class=RLC	ID=169296	Name=Zm_AC146974.4_6L_WD	P
Et	3	Deletion	53278227	53278657	Sb03g026470	53278551	53278586	class=RLX	ID=168065	Name=LTR_Sb_chr_02_423	P
Et	3	Deletion	53278227	53278657	Sb03g026470	53278261	53278305	class=RLX	ID=168065	Name=LTR_Sb_chr_02_423	P
Et	3	Deletion	53278227	53278657	Sb03g026470	53278306	53278527	class=DXX	ID=64953	Name=T_mite_14115	F
Et	3	Deletion	53394966	53395325	Sb03g026570	53394758	53395262	class=DXX	ID=66081	Name=T_mite_14123	F
Et	3	Deletion	53625210	53626126	Sb03g026740	53625564	53625773	class=DXX	ID=64857	Name=T_mite_14139	F
Et	3	Deletion	53780428	53781448	Sb03g026850	53781131	53781279	class=RLX	ID=328292	Name=LTR_Sb_chr_06_32	P
Et	3	Deletion	53780428	53781448	Sb03g026850	53780480	53780636	class=RLX	ID=328288	Name=LTR_Sb_chr_06_32	P
Et	3	Deletion	54630695	54631360	Sb03g027140	54630991	54631254	class=DXX	ID=67095	Name=mite_stow_3331	F
Et	3	Deletion	54730620	54731310	Sb03g027220	54730967	54731312	class=RLX	ID=179430	Name=LTR_Sb_chr_07_952	P
Et	3	Deletion	54730620	54731310	Sb03g027220	54730689	54730948	class=DXX	ID=66984	Name=mite_stow_3332	F
Et	3	Deletion	54732152	54733184	Sb03g027230	54732304	54732419	class=RLX	ID=169545	Name=LTR_Sb_chr_06_818	P
Et	3	Deletion	54732152	54733184	Sb03g027230	54733072	54733256	class=RXX	ID=68770	Name=Zm_AC148394.3_1L	P
Et	3	Deletion	54732152	54733184	Sb03g027230	54732502	54732798	class=RLX	ID=178537	Name=LTR_Sb_chr_06_934	P
Et	3	Deletion	54741870	54742214	Sb03g027243	54741924	54741977	class=RLX	ID=174046	Name=LTR_Sb_chr_07_202	P
Et	3	Deletion	54741870	54742214	Sb03g027243	54741978	54742133	class=DXX	ID=64039	Name=T_mite_14205	F
Et	3	Deletion	54883645	54889865	Sb03g027380	54883853	54883962	class=RLX	ID=169037	Name=LTR_Sb_chr_01_80	P
Et	3	Deletion	54883645	54889865	Sb03g027380	54883963	54889763	class=RLG	ID=321764	Name=LTR_Sb_chr_03_873	F
Et	3	Deletion	56104171	56107184	Sb03g028320	56106940	56107050	class=RLG	ID=169104	Name=LTR_Sb_chr_02_1011	P
Et	3	Deletion	56107171	56110891	Sb03g028325	56110116	56110379	class=RLX	ID=327284	Name=LTR_Sb_chr_05_82	P
Et	3	Deletion	56107171	56110891	Sb03g028325	56107523	56107783	class=RLX	ID=177156	Name=LTR_Sb_chr_07_67	P
Et	3	Deletion	56107171	56110891	Sb03g028325	56109431	56109641	class=DTM	ID=69192	Name=ZRSiTETN00300014	P
Et	3	Deletion	56114524	56114913	Sb03g028330	56114588	56114806	class=DXX	ID=66839	Name=mite_stow_3367	F
Et	3	Deletion	56130253	56130687	Sb03g028350	56130357	56130606	class=DXX	ID=66933	Name=mite_stow_3368	F
Et	3	Deletion	56382296	56382732	Sb03g028470	56382372	56382613	class=DXX	ID=65233	Name=T_mite_14332	F
Et	3	Deletion	57096063	57097497	Sb03g028930	57096376	57097422	class=DTC	ID=62010	Name=CACTA_5588	F
Et	3	Deletion	57807449	57808436	Sb03g029580	57807573	57807932	class=RLX	ID=179647	Name=LTR_Sb_chr_03_838	P
Et	3	Deletion	57807449	57808436	Sb03g029580	57807992	57808296	class=RLX	ID=178727	Name=LTR_Sb_chr_10_6	P
Et	3	Deletion	57880349	57882627	Sb03g029650	57881348	57881574	class=RLX	ID=316633	Name=LTR_Sb_chr_06_890	P
Et	3	Deletion	57880349	57882627	Sb03g029650	57880669	57881327	class=RLX	ID=326476	Name=LTR_Sb_chr_06_890	P
Et	3	Deletion	57882823	57883483	Sb03g029650	57883305	57883405	class=RLX	ID=168306	Name=LTR_Sb_chr_10_17	P
Et	3	Deletion	57897067	57897814	Sb03g029680	57897197	57897739	class=DXX	ID=66117	Name=T_mite_14459	F
Et	3	Deletion	58261099	58270796	Sb03g029980	58265311	58265423	class=DTM	ID=67417	Name=MuDR1_ZM	P
Et	3	Deletion	58261099	58270796	Sb03g029980	58268272	58268360	class=DTM	ID=71378	Name=MuDR1_ZM	P
Et	3	Deletion	58261099	58270796	Sb03g029980	58269236	58270099	class=DTM	ID=71378	Name=MuDR1_ZM	P
Et	3	Deletion	58261099	58270796	Sb03g029980	58261480	58261843	class=RLX	ID=179686	Name=Zm9L_53L_UI	P
Et	3	Deletion	58261099	58270796	Sb03g029980	58263654	58264485	class=DTM	ID=71365	Name=SRSiTETN00300002	P
Et	3	Deletion	58409852	58411322	Sb03g030110	58409911	58411181	class=RLX	ID=183919	Name=LTR_Sb_chr_09_154	P
Et	3	Deletion	58432295	58434113	Sb03g030150	58432369	58432504	class=RLC	ID=331390	Name=LTR_Sb_chr_04_533	P
Et	3	Deletion	58432295	58434113	Sb03g030150	58433723	58433973	class=RLC	ID=328554	Name=LTR_Sb_chr_04_533	P
Et	3	Deletion	58593492	58594283	Sb03g030340	58593730	58594090	class=RLX	ID=313308	Name=LTR_Sb_chr_03_838	P
Et	3	Deletion	58605069	58605733	Sb03g030360	58605270	58605532	class=DXX	ID=67052	Name=mite_stow_3426	F
Et	3	Deletion	58662697	58663241	Sb03g030410	58663056	58663172	class=RLX	ID=333388	Name=LTR_Sb_chr_08_97	P
Et	3	Deletion	58662697	58663241	Sb03g030410	58662849	58662995	class=RLX	ID=171496	Name=LTR_Sb_chr_06_154	P
Et	3	Deletion	59364074	59364578	Sb03g031040	59364346	59364384	class=RLX	ID=176901	Name=LTR_Sb_chr_03_722	P
Et	3	Deletion	59364074	59364578	Sb03g031040	59364142	59364345	class=DXX	ID=64736	Name=T_mite_14641	F
Et	3	Deletion	59399845	59400713	Sb03g031070	59400330	59400414	class=RLX	ID=179523	Name=LTR_Sb_chr_03_838	P
Et	3	Deletion	59399845	59400713	Sb03g031070	59400136	59400304	class=RLX	ID=179523	Name=LTR_Sb_chr_03_838	P
Et	3	Deletion	59399845	59400713	Sb03g031070	59399931	59400110	class=RLX	ID=173312	Name=LTR_Sb_chr_04_821	P
Et	3	Deletion	59507969	59508561	Sb03g031180	59508057	59508270	class=DXX	ID=64891	Name=T_mite_14650	F
Et	3	Deletion	59605336	59605962	Sb03g031230	59605418	59605883	class=DXX	ID=66001	Name=T_mite_14659	F
Et	3	Deletion	59628837	59629594	Sb03g031270	59629223	59629262	class=RLX	ID=180028	Name=LTR_Sb_chr_09_852	P
Et	3	Deletion	59628837	59629594	Sb03g031270	59628869	59629046	class=RLX	ID=180028	Name=LTR_Sb_chr_09_852	P
Et	3	Deletion	59628837	59629594	Sb03g031270	59629047	59629222	class=DXX	ID=64238	Name=T_mite_14662	F
Et	3	Deletion	59808634	59809776	Sb03g031420	59809482	59809628	class=RLX	ID=183122	Name=LTR_Sb_chr_08_655	P
Et	3	Deletion	59808634	59809776	Sb03g031420	59808691	59808868	class=RLX	ID=183122	Name=LTR_Sb_chr_08_655	P
Et	3	Deletion	59808634	59809776	Sb03g031420	59808869	59809481	class=DTC	ID=61447	Name=CACTA_5661	F
Et	3	Deletion	59811938	59812789	Sb03g031420	59811957	59812168	class=RLX	ID=174703	Name=LTR_Sb_chr_09_115_2frag	P
Et	3	Deletion	60260530	60267667	Sb03g031895	60260655	60267477	class=RLC	ID=322906	Name=LTR_Sb_chr_03_4	F
Et	3	Deletion	60278514	60286375	Sb03g031910	60284970	60285000	class=RLX	ID=173995	Name=LTR_Sb_chr_09_10	P
Et	3	Deletion	60278514	60286375	Sb03g031910	60280274	60280410	class=RLX	ID=170928	Name=LTR_Sb_chr_09_855	P
Et	3	Deletion	60278514	60286375	Sb03g031910	60279886	60279935	class=RLX	ID=181979	Name=LTR_Sb_chr_10_26	P
Et	3	Deletion	60278514	60286375	Sb03g031910	60279295	60279458	class=RLX	ID=181979	Name=LTR_Sb_chr_10_26	P
Et	3	Deletion	60278514	60286375	Sb03g031910	60280180	60280273	class=RLX	ID=169904	Name=LTR_Sb_chr_07_15	P
Et	3	Deletion	60278514	60286375	Sb03g031910	60281817	60282159	class=RLX	ID=179393	Name=LTR_Sb_chr_03_26	P
Et	3	Deletion	60278514	60286375	Sb03g031910	60283645	60283777	class=RLX	ID=180101	Name=LTR_Sb_chr_02_1099	P
Et	3	Deletion	60278514	60286375	Sb03g031910	60283378	60283564	class=RLX	ID=180101	Name=LTR_Sb_chr_02_1099	P
Et	3	Deletion	60278514	60286375	Sb03g031910	60280464	60280774	class=RLX	ID=178835	Name=LTR_Sb_chr_03_738	P
Et	3	Deletion	60278514	60286375	Sb03g031910	60285857	60286145	class=RLX	ID=178284	Name=LTR_Sb_chr_10_26	P
Et	3	Deletion	60278514	60286375	Sb03g031910	60284222	60284389	class=DXX	ID=68530	Name=sb_mite_stow1_11	P
Et	3	Deletion	60278514	60286375	Sb03g031910	60284478	60284684	class=DXX	ID=69138	Name=sb_mite_sek_2_56	P
Et	3	Deletion	60278514	60286375	Sb03g031910	60280902	60281405	class=RLX	ID=181107	Name=LTR_Sb_chr_09_35	P
Et	3	Deletion	60278514	60286375	Sb03g031910	60283565	60283644	class=DXX	ID=63437	Name=T_mite_14750	F
Et	3	Deletion	60278514	60286375	Sb03g031910	60285001	60285229	class=DXX	ID=65000	Name=T_mite_14751	F
Et	3	Deletion	60278514	60286375	Sb03g031910	60279459	60279885	class=DXX	ID=65941	Name=T_mite_14749	F
Et	3	Deletion	60289605	60290010	Sb03g031910	60289703	60289945	class=DXX	ID=65352	Name=T_mite_14752	F
Et	3	Deletion	60406014	60406709	Sb03g032000	60406177	60406508	class=RLX	ID=322484	Name=LTR_Sb_chr_09_801	P
Et	3	Deletion	60615142	60615678	Sb03g032190	60615466	60615673	class=DXX	ID=69143	Name=sb_mite_sek_2_15	P
Et	3	Deletion	60634192	60635622	Sb03g032210	60635127	60635455	class=RLX	ID=179169	Name=LTR_Sb_chr_01_154	P
Et	3	Deletion	61016209	61017215	Sb03g032595	61016876	61017022	class=RLX	ID=171513	Name=LTR_Sb_chr_02_102	P
Et	3	Deletion	61016209	61017215	Sb03g032595	61016245	61016460	class=RLX	ID=174919	Name=LTR_Sb_chr_06_154	P
Et	3	Deletion	61552289	61557952	Sb03g033170	61554876	61555001	class=RLX	ID=170290	Name=LTR_Sb_chr_08_97	P
Et	3	Deletion	61552289	61557952	Sb03g033170	61557357	61557508	class=RLX	ID=171809	Name=LTR_Sb_chr_06_154	P
Et	3	Deletion	61552289	61557952	Sb03g033170	61556008	61557051	class=RLX	ID=183391	Name=LTR_Sb_chr_02_102	P
Et	3	Deletion	61552289	61557952	Sb03g033170	61554551	61554814	class=DXX	ID=65509	Name=T_mite_14889	F
Et	3	Deletion	61708742	61709183	Sb03g033380	61708892	61709103	class=DXX	ID=64865	Name=T_mite_14903	F
Et	3	Deletion	61716525	61716888	Sb03g033390	61716782	61716829	class=RLX	ID=175247	Name=LTR_Sb_chr_04_828	P
Et	3	Deletion	61716525	61716888	Sb03g033390	61716606	61716718	class=RLX	ID=175247	Name=LTR_Sb_chr_04_828	P
Et	3	Deletion	61716525	61716888	Sb03g033390	61716719	61716781	class=DXX	ID=62935	Name=T_mite_14906	F
Et	3	Deletion	61737432	61737966	Sb03g033415	61737547	61737652	class=RLX	ID=168748	Name=LTR_Sb_chr_01_80	P
Et	3	Deletion	61753726	61754386	Sb03g033440	61753839	61753885	class=DXX	ID=70147	Name=Tourist1b_SB	F
Et	3	Deletion	61753726	61754386	Sb03g033440	61754019	61754080	class=DXX	ID=70147	Name=Tourist1b_SB	F
Et	3	Deletion	61753726	61754386	Sb03g033440	61753886	61754018	class=DXX	ID=63851	Name=T_mite_14914	F
Et	3	Deletion	62022658	62023028	Sb03g033770	62022751	62022936	class=RLX	ID=320817	Name=LTR_Sb1_00011_242	P
Et	3	Deletion	62096047	62100859	Sb03g033836	62099655	62099801	class=RLX	ID=171514	Name=LTR_Sb_chr_06_921	P
Et	3	Deletion	62096047	62100859	Sb03g033836	62100604	62100777	class=RLX	ID=331339	Name=LTR_Sb_chr_04_773	P
Et	3	Deletion	62096047	62100859	Sb03g033836	62096125	62096324	class=RLX	ID=325710	Name=LTR_Sb_chr_06_818	P
Et	3	Deletion	62096047	62100859	Sb03g033836	62098989	62099635	class=RLX	ID=182011	Name=LTR_Sb_chr_02_102	P
Et	3	Deletion	62190450	62194045	Sb03g033945	62191734	62193884	class=RLX	ID=185370	Name=LTR_Sb_chr_06_818	P
Et	3	Deletion	62190450	62194045	Sb03g033945	62190654	62191203	class=RLX	ID=181466	Name=LTR_Sb_chr_06_818	P
Et	3	Deletion	62311080	62311490	Sb03g034100	62311429	62311463	class=RLX	ID=167961	Name=LTR_Sb_chr_01_19	P
Et	3	Deletion	62311080	62311490	Sb03g034100	62311181	62311422	class=DXX	ID=65220	Name=T_mite_14983	F
Et	3	Deletion	62514975	62522141	Sb03g034303	62519520	62521034	class=RLG	ID=326970	Name=ZRSiTERTOOT00133	P
Et	3	Deletion	62872828	62873408	Sb03g034700	62872964	62873169	class=DXX	ID=64818	Name=T_mite_15048	F
Et	3	Deletion	63394741	63395633	Sb03g035230	63394824	63395375	class=RLX	ID=323447	Name=LTR_Sb_chr_03_856	P
Et	3	Deletion	63602733	63604377	Sb03g035540	63604043	63604142	class=RLG	ID=168137	Name=LTR_Sb_chr_05_886	P
Et	3	Deletion	63602733	63604377	Sb03g035540	63603597	63603813	class=RLX	ID=327005	Name=LTR_Sb_chr_04_821	P
Et	3	Deletion	63602733	63604377	Sb03g035540	63603375	63603596	class=DXX	ID=64956	Name=T_mite_15118	F
Et	3	Deletion	63652020	63652819	Sb03g035630	63651872	63652066	class=RLX	ID=174011	Name=LTR_Sb_chr_06_934	P
Et	3	Deletion	63652020	63652819	Sb03g035630	63652311	63652682	class=RLX	ID=313272	Name=LTR_Sb_chr_04_15	P
Et	3	Deletion	64328169	64328806	Sb03g036290	64328400	64328642	class=DXX	ID=65357	Name=T_mite_15189	F
Et	3	Deletion	64824963	64825508	Sb03g036730	64825103	64825366	class=DXX	ID=67076	Name=mite_stow_3578	F
Et	3	Deletion	67313485	67314133	Sb03g039640	67313567	67313830	class=RLX	ID=317464	Name=LTR_Sb_chr_03_736	P
Et	3	Deletion	67577200	67585856	Sb03g039940	67577791	67577939	class=RLC	ID=37975	Name=LTR_Sb_chr_03_8	P
Et	3	Deletion	67577200	67585856	Sb03g039940	67582890	67583194	class=RLC	ID=178715	Name=LTR_Sb_chr_02_1067	P
Et	3	Deletion	67577200	67585856	Sb03g039940	67578398	67581883	class=RLC	ID=319220	Name=LTR_Sb_chr_10_793	P
Et	3	Deletion	72729081	72729536	Sb03g045470	72729234	72729428	class=RLX	ID=173987	Name=LTR_Sb_chr_08_846	P
Et	3	Deletion	72743967	72750119	Sb03g045500	72743674	72744062	class=RLX	ID=179984	Name=LTR_Sb_chr_01_154	P
Et	3	Deletion	72743967	72750119	Sb03g045500	72744179	72744706	class=RLX	ID=181311	Name=LTR_Sb_chr_10_456	P
Et	3	Deletion	72743967	72750119	Sb03g045500	72744897	72745464	class=RLX	ID=184692	Name=LTR_Sb_chr_10_456	P
Et	3	Deletion	72743967	72750119	Sb03g045500	72745688	72746805	class=RLX	ID=184692	Name=LTR_Sb_chr_10_456	P
Et	3	Deletion	72803902	72808444	Sb03g045560	72804067	72805191	class=RLX	ID=318527	Name=LTR_Sb_chr_06_154	P
Et	3	Deletion	72803902	72808444	Sb03g045560	72806111	72808242	class=RLX	ID=318527	Name=LTR_Sb_chr_06_154	P
Et	3	Deletion	72823155	72823846	Sb03g045590	72823444	72823502	class=RLX	ID=178707	Name=LTR_Sb_chr_01_19	P
Et	3	Deletion	72823155	72823846	Sb03g045590	72823201	72823443	class=DXX	ID=65307	Name=T_mite_16096	F
Et	3	Deletion	73351480	73352232	Sb03g046180	73351818	73352121	class=DXX	ID=65608	Name=T_mite_16163	F
Et	3	Deletion	73371992	73373367	Sb03g046210	73372870	73373001	class=RLG	ID=333734	Name=LTR_Sb_chr_10_618	P
Et	3	Deletion	73371992	73373367	Sb03g046210	73372077	73372303	class=RLX	ID=175412	Name=LTR_Sb_chr_08_97	P
Et	3	Deletion	73541456	73544750	Sb03g046410	73544598	73544727	class=RLX	ID=170496	Name=LTR_Sb_chr_05_911	P
Et	3	Deletion	73541456	73544750	Sb03g046410	73541903	73544590	class=RLX	ID=312785	Name=LTR_Sb_chr_01_467	P
Et	3	Deletion	73541456	73544750	Sb03g046410	73541660	73541899	class=DXX	ID=65186	Name=T_mite_16183	F
Et	3	Deletion	74347732	74348737	Sb03g047426	74347583	74347834	class=DXX	ID=70527	Name=sb_mite_sek_2_11	P
Et	3	Deletion	74358480	74358817	Sb03g047430	74358597	74358731	class=DXX	ID=63878	Name=T_mite_16237	F
Et	4	Deletion	1570385	1571052	Sb04g001815	1570464	1570710	class=RLX	ID=314116	Name=LTR_Sb_chr_06_890	P
Et	4	Deletion	1597081	1597777	Sb04g001846	1597399	1597606	class=DXX	ID=78044	Name=TSB1	P
Et	4	Deletion	1715408	1722301	Sb04g001980	1719677	1719776	class=RLX	ID=189531	Name=LTR_Sb_chr_01_207	P
Et	4	Deletion	1715408	1722301	Sb04g001980	1721547	1721658	class=RLX	ID=331012	Name=LTR_Sb_chr_01_207	P
Et	4	Deletion	1715408	1722301	Sb04g001980	1717741	1719258	class=RLC	ID=203925	Name=LTR_Sb_chr_07_533	P
Et	4	Deletion	1715408	1722301	Sb04g001980	1716727	1717740	class=RLC	ID=202928	Name=LTR_Sb_chr_08_831	P
Et	4	Deletion	2093046	2101318	Sb04g002345	2098237	2098676	class=RLC	ID=319346	Name=LTR_Sb_chr_02_1067	P
Et	4	Deletion	2093046	2101318	Sb04g002345	2093723	2097604	class=RLC	ID=317222	Name=LTR_Sb_chr_08_44	P
Et	4	Deletion	2620030	2621425	Sb04g002800	2620262	2620303	class=RLX	ID=200842	Name=LTR_Sb_chr_01_154	P
Et	4	Deletion	2620030	2621425	Sb04g002800	2620376	2620768	class=RLX	ID=200842	Name=LTR_Sb_chr_01_154	P
Et	4	Deletion	2620030	2621425	Sb04g002800	2621048	2621162	class=DXX	ID=76685	Name=sb_mite_sek_3_56	P
Et	4	Deletion	2620030	2621425	Sb04g002800	2620769	2620874	class=DXX	ID=79714	Name=sb_mite_sek_1_88	P
Et	4	Deletion	2620030	2621425	Sb04g002800	2620304	2620375	class=DXX	ID=73203	Name=T_mite_16458	F
Et	4	Deletion	3407744	3408213	Sb04g003600	3407879	3407952	class=RLX	ID=198025	Name=LTR_Sb_chr_01_154	P
Et	4	Deletion	3407744	3408213	Sb04g003600	3407953	3408154	class=DXX	ID=74335	Name=T_mite_16550	F
Et	4	Deletion	4225776	4227003	Sb04g004430	4226489	4226669	class=RLX	ID=313989	Name=LTR_Sb_chr_04_18	P
Et	4	Deletion	4225776	4227003	Sb04g004430	4226182	4226327	class=DXX	ID=77198	Name=sb_mite_stow3	P
Et	4	Deletion	4225776	4227003	Sb04g004430	4226041	4226173	class=DXX	ID=73697	Name=T_mite_16644	F
Et	4	Deletion	4359079	4359627	Sb04g004525	4358794	4359331	class=DXX	ID=75621	Name=T_mite_16669	F
Et	4	Deletion	4603466	4609781	Sb04g004810	4603863	4609721	class=RLX	ID=207131	Name=LTR_Sb_chr_04_11	F
Et	4	Deletion	4619445	4623971	Sb04g004825	4623687	4623825	class=RLG	ID=192176	Name=LTR_Sb_chr_02_1011	P
Et	4	Deletion	4619445	4623971	Sb04g004825	4621764	4622214	class=RLX	ID=329727	Name=LTR_Sb1_00012_538	P
Et	4	Deletion	4619445	4623971	Sb04g004825	4621465	4621620	class=RLX	ID=193080	Name=LTR_Sb_chr_10_551	P
Et	4	Deletion	4619445	4623971	Sb04g004825	4619662	4619822	class=DXX	ID=73867	Name=T_mite_16701	F
Et	4	Deletion	4685401	4690324	Sb04g004870	4685699	4685884	class=RLC	ID=194378	Name=LTR_Sb_chr_04_533	P
Et	4	Deletion	4685401	4690324	Sb04g004870	4689282	4689441	class=RLX	ID=193256	Name=LTR_Sb_chr_06_818	P
Et	4	Deletion	4685401	4690324	Sb04g004870	4685456	4685698	class=RLX	ID=196616	Name=LTR_Sb_chr_06_818	P
Et	4	Deletion	4685401	4690324	Sb04g004870	4688017	4688086	class=DXX	ID=73138	Name=T_mite_16720	F
Et	4	Deletion	4994338	4998104	Sb04g005145	4997691	4997836	class=RLX	ID=322590	Name=LTR_Sb_chr_04_765	P
Et	4	Deletion	4994338	4998104	Sb04g005145	4995318	4997175	class=RLX	ID=322590	Name=LTR_Sb_chr_04_765	P
Et	4	Deletion	5040211	5040618	Sb04g005180	5040299	5040538	class=DXX	ID=74758	Name=T_mite_16759	F
Et	4	Deletion	5526875	5527470	Sb04g005630	5527319	5527388	class=RLX	ID=198823	Name=LTR_Sb_chr_03_722	P
Et	4	Deletion	5526875	5527470	Sb04g005630	5527076	5527318	class=DXX	ID=74867	Name=T_mite_16814	F
Et	4	Deletion	5707685	5708809	Sb04g005870	5707427	5708396	class=DTC	ID=72030	Name=CACTA_6165	F
Et	4	Deletion	6213025	6213485	Sb04g006250	6213104	6213355	class=RLX	ID=197001	Name=LTR_Sb_chr_07_952	P
Et	4	Deletion	6225023	6225700	Sb04g006260	6225187	6225431	class=RLX	ID=196693	Name=LTR_Sb_chr_04_828	P
Et	4	Deletion	6546289	6546808	Sb04g006500	6546495	6546693	class=DXX	ID=74273	Name=T_mite_16903	F
Et	4	Deletion	6571012	6572177	Sb04g006540	6572084	6572336	class=RLX	ID=197044	Name=LTR_Sb_chr_03_26	P
Et	4	Deletion	6571012	6572177	Sb04g006540	6571378	6572075	class=DXX	ID=75690	Name=T_mite_16905	F
Et	4	Deletion	6576205	6582234	Sb04g006560	6581572	6581639	class=RLX	ID=197512	Name=LTR_Sb_chr_01_154	P
Et	4	Deletion	6576205	6582234	Sb04g006560	6577877	6578097	class=DTM	ID=78232	Name=ZRSiTETN00300014	P
Et	4	Deletion	6576205	6582234	Sb04g006560	6581640	6581834	class=DXX	ID=74195	Name=T_mite_16908	F
[truncated: 6,611 more rows]

## Sheet: S6
Table S1.6. The information of variant type of gene structure caused by PAVs.
[truncated: 6,234 more rows]

## Sheet: S7
Table S1.7. The detail information of GO annotations for 2250 genes affected by PAVs.
[truncated: 1,693 more rows]

[truncated: 2 more sheets: S8, S9]
