# Supplementary material for: PAV markers in Sorghum bicolour: genome pattern, affected genes and pathways, and genetic linkage map construction
Source: Theor Appl Genet. 2015 Jan 30;128(4):623–37. doi: 10.1007/s00122-015-2458-4 (PMC4361761; doi:10.1007/s00122-015-2458-4)
Supplement: Supplementary file 7 — Supplementary material 7 (XLSX 83 kb) [file 122_2015_2458_MOESM7_ESM.xlsx]

## Sheet: S1
Table S2.1. The detail information of 325 PAV markers involving in the genetic linkage map.
Marker	Accession	Chromosome	Type	SV Start	SV End	Length	Region	Transcript ID	Forward Primer (5' to 3')	Reverse Primer (5' to 3')
Sb1-0-1	Ji2731	chr_1	Deletion	863649	864225	576	Intron	Sb01g000900.1	TACGATAGACAGCACTGGAAGT	CGTGAAGAAGAAGCGGAAGG
Sb1-2	Ji2731	chr_1	Insertion	1228659	1228891	232	CDS	Sb01g001270.1	TGGTCTCTGAAGTTGTCACTGT	GCATCTATTCCTATCGCACGAA
Sb1-1-4	Ji2731	chr_1	Deletion	1961428	1961913	485	Intron	Sb01g002400.1	CCACCCTACTCTGCTCTCTTC	GGCTGATGATGACTGATGACTG
Sb1-2-1	E-Tian	chr_1	Deletion	2392356	2392806	450	5-UTR	Sb01g002950.1	CTACAGGTCCAGGTTCAATGC	TGCCTCTTCTGCGACATCT
Sb1-2-4	Ji2731	chr_1	Deletion	2931911	2932591	680	3-UTR	Sb01g003630.1	GCTAGACTGCTACTGCTATGG	CCGCTCCTCGTACCTAAGTT
Sb1-6-1	Ji2731	chr_1	Deletion	6015448	6016200	752	CDS	Sb01g007100.1	AAGGAATGAAGACCAAGGAGAG	AGTCTGCTCAAGAATCCAATCT
Sb1-6-5	E-Tian	chr_1	Insertion	6508899	6509060	161	5-UTR	Sb01g007560.1	GCGGGAAATGAGCTTTATTAGG	TGCGATGCGATGAGTGATG
Sb1-6-7	Ji2731	chr_1	Deletion	6927204	6927643	439	Intron	Sb01g008000.1	AATAGCGTTGGCAGCACAAG	CACCTATCTCCGCCTCTTATGT
Sb1-7-2	Ji2731	chr_1	Deletion	7349321	7349780	459	CDS	Sb01g008500.1	ATCATCACTTCCGACGAGGT	CCTGGCTTACCATCTTCTTCTG
Sb1-8-1	E-Tian	chr_1	Deletion	8016863	8017320	457	CDS	Sb01g009280.1	TCACCAGGGACCGATTAGGA	TGCTCTTCTTCTACACCACCTT
Sb1-8-6	Ji2731	chr_1	Deletion	8672995	8673482	487	Intron	Sb01g009880.1	ATTACAGCGGAAGGTGGAGAA	GGACAACTGGACAAGCAATGA
Sb1-9-1	Ji2731	chr_1	Deletion	9097608	9098281	673	3-UTR	Sb01g010260.1	AGTGTATGTGGTACGAGTTGAG	GGTTCTTCCTAAGCTGGCAAT
Sb1-10-3	Ji2731	chr_1	Deletion	10707156	10707866	710	Intron	Sb01g011850.1	CGTTCTTCCATCTCCAGACAG	ACCTTGAATTGGGACTTTGACA
Sb1-11-2	Ji2731	chr_1	Deletion	11227026	11227759	733	CDS	Sb01g012220.1	CTTCTGACGACTACTTGCTTGT	ACCCTCCTTCTTCTTCCTCTG
Sb1-11-4	Ji2731	chr_1	Deletion	11811997	11812917	920	CDS	Sb01g012785.1	GTAGGCTCAAGAACTGTAGGTG	CGGCGACTCATCCAAATACTC
Sb1-14-11	Ji2731	chr_1	Deletion	14341298	14341652	354	CDS	Sb01g014995.1	CAGTGGAATGTGGAGATAACCT	GGTCGGTCGCTAACTATTCAG
Sb1-15-11	Ji2731	chr_1	Deletion	15252697	15253310	613	Intron	Sb01g015660.1	GCCATGTTCAGTCTACCGATT	CATACCATTGTCTGCCACCAT
Sb1-15-12	Ji2731	chr_1	Insertion	15869008	15869274	266	CDS	Sb01g016090.1	GACGAGGACGAGGTGATGTA	CGTAGTAGGTGGAGGTGGAG
Sb1-17-11	E-Tian	chr_1	Deletion	17062012	17062557	545	Intron	Sb01g016850.1	TTACCTTGTGCCGTGTCTGT	CGTTACTTGCTCTGCGAACA
Sb1-18-11	E-Tian	chr_1	Deletion	18163717	18164558	841	CDS	Sb01g017620.1	CGTCGTCATCTTCTGCTACATC	TCTCACAATGGACCAGCCTATT
Sb1-23-11	Ji2731	chr_1	Deletion	23846153	23847000	847	Intron	Sb01g020835.1	TGCCTTTGCTTAACCTATTCCA	TGTCAGTGCCAAGAAGTACAG
Sb1-47-11	Ji2731	chr_1	Deletion	47066269	47066752	483	CDS	Sb01g027370.1	AGGTTCGTCACGGCATACAT	CGCTACAGGAAGTGCTACAGA
Sb1-48-11	Ji2731	chr_1	Deletion	48001245	48001894	649	CDS	Sb01g027630.1	AATGTGACCTTGAATGGGATGG	TGCGGTTCTTGGCTCTACTT
Sb1-49-11	Ji2731	chr_1	Deletion	49466087	49466769	682	3-UTR	Sb01g028330.1	CTCTCTCAAGACAACCATCAAA	TGGATTTGGACTGGACAAGG
Sb1-49-12	Ji2731	chr_1	Insertion	49799571	49799774	203	CDS	Sb01g028550.1	GTACCACCTGAGCAGCTAGTT	CGTGTGCCCAATCAGACTG
Sb1-51-11	Ji2731	chr_1	Deletion	51555012	51555834	822	3-UTR	Sb01g029510.1	CCTGAGAGCTACCGTGATGAA	AGTTGCTGTCTTCCTCTGATGA
Sb1-52-11	E-Tian	chr_1	Deletion	52578418	52578967	549	CDS	Sb01g030260.1	TCTGGAGCAAGGCGGAGTA	GAATGGTGTAGGCGTGTGATG
Sb1-55-21	E-Tian	chr_1	Insertion	55092808	55092929	121	3-UTR	Sb01g032210.1	CCAACATATCACTGCTCACTGA	CGCTGCTGAAGACGAGAAG
Sb1-55-23	E-Tian	chr_1	Insertion	55744936	55745152	216	5-UTR	Sb01g032810.1	TGGTTGGAACGCGGTTGT	AACGCACGCACACAGGAA
Sb1-57-22	E-Tian	chr_1	Deletion	57676657	57677155	498	3-UTR	Sb01g034220.1	CTTTCCATTTCGTGCCCACTG	CGTGTGAGTCATCGTCAGGAG
Sb1-58-22	Ji2731	chr_1	Deletion	58619802	58620265	463	3-UTR	Sb01g035090.1	GGTTGTCAGAAGGAAGGAAGG	GCTCGGAACTAGGCGTCTA
Sb1-59-22	E-Tian	chr_1	Deletion	59447936	59448811	875	Intron	Sb01g035840.1	GAGGAAGAGGAAGAAGGAGAGG	CCAGAGAACGGAAGGAGGTAA
Sb1-60-22	Ji2731	chr_1	Insertion	60552705	60552945	240	3-UTR	Sb01g037020.1	TGCCCTAGCCTGTCTTTGAT	GCGTCGCATGTGCTTGAA
Sb1-61-22	Ji2731	chr_1	Deletion	61568854	61569339	485	Intron	Sb01g037980.1	ACATTGTGCAGCCATTGTATTG	GAGGATTGAGGCATTAGTGACT
Sb1-62-22	E-Tian	chr_1	Deletion	62770381	62771493	1112	Intron	Sb01g039340.1	GAGTTGTGGCGTATGGCATAA	TGGTGACGAGCCTGGTAGA
Sb1-63-22	E-Tian	chr_1	Deletion	63998246	63998886	640	CDS	Sb01g040700.1	GTCGCTGGACATCATCATCTG	AGCCAATCAAATCGCACTACC
Sb1-64-21	E-Tian	chr_1	Deletion	64320128	64320644	516	CDS	Sb01g041050.1	AAGGTTGGTGCTGCTAATCAT	ACAAGTGGAAGACATAGGCTTA
Sb1-66-11	E-Tian	chr_1	Insertion	66336130	66336431	301	CDS	Sb01g043010.1	CTGGCGAGAATACCTTGTATGC	ACCTGAAGCGTGATGAACTCT
Sb1-68-11	Ji2731	chr_1	Deletion	68933820	68934251	431	CDS	Sb01g045850.1	GCACGAGATAACTGGTAGCATT	TCAACAGCACAGGTGGACTT
Sb1-69-21	Ji2731	chr_1	Deletion	69997527	69998365	838	5-UTR	Sb01g046880.1	TGAACCAGCGGCAAGAGAA	TGGAGCGATAGAAGGAGATGC
Sb1-72-11	Ji2731	chr_1	Insertion	71446289	71446507	218	CDS	Sb01g048420.1	CTAGAACCACGCTATTGGAGTT	GGAACAACACATGGAATCAACC
Sb2-0-12	Ji2731	chr_2	Deletion	319381	319911	530	5-UTR	Sb02g000380.1	GACGGCGACCTTCTTGTTATG	CAGCAGCAGCAGCATCATC
Sb2-1-1	Ji2731	chr_2	Deletion	1021618	1022504	886	Intron	Sb02g001150.1	GCTTGCTCCATGCCCAGAT	CCTCACTACTCCGCCTCCAT
Sb2-11-1	Ji2731	chr_2	Deletion	11092555	11093411	856	CDS	Sb02g008365.1	TGAGAACCAACACCGCTAGG	GGTTGCTGCCATGCCATTAG
Sb2-1-12	E-Tian	chr_2	Deletion	1514956	1515646	690	Intron	Sb02g001640.1	TGATAGCCATCTAAGTCCTGTG	CGGTGAGTGAACATCCTTCTG
Sb2-1-14	Ji2731	chr_2	Deletion	1697671	1698121	450	CDS	Sb02g001760.1	CGTGTTGCCAATCTCAAGAATG	TACAGAGGAGGGTCGTCAAG
Sb2-13-1	E-Tian	chr_2	Deletion	13451326	13452188	862	CDS	Sb02g009420.1	TGCTGCTCCTTGCTCTCTG	TAGCCTGTTCGCTGATCTGAA
Sb2-2-14	Ji2731	chr_2	Insertion	2368780	2368998	218	Intron	Sb02g002290.1	TGGCTTACTCACAAAGGCATTT	GTATGTGACTGCTCCGATCCT
Sb2-2-15	E-Tian	chr_2	Deletion	2639057	2639791	734	CDS	Sb02g002510.1	CTTGTGGGCTACGAACTGATAC	GGAAGAAGGCGTGGTGCTA
Sb2-3-1	Ji2731	chr_2	Deletion	3484040	3484780	740	CDS	Sb02g003170.1	CCGCTCGCAAGGTAGTGTA	ACCGTGGACATGCTCAACT
Sb2-3-14	E-Tian	chr_2	Deletion	3933288	3933848	560	3-UTR	Sb02g003480.1	CCATGTGTATTGCCACTGATCT	CATAACGCCTCGTCTTCAACA
Sb2-4-11	Ji2731	chr_2	Insertion	4018207	4018453	246	3-UTR	Sb02g003580.1	CGGGAAACAAGTAGCAAGACTC	ACTACGTCGCCAGGCTGAA
Sb2-4-13	E-Tian	chr_2	Insertion	4912322	4912481	159	3-UTR	Sb02g004340.1	TCGTCAAGCGGCTGTTAGAT	TGCGTGCCAAGAGTAGAAGA
Sb2-5-1	Ji2731	chr_2	Insertion	5641380	5641538	158	CDS	Sb02g004880.1	TGGAATGGAGGGAGAGTATGTG	GGCAACGACTTCAACCTTGT
Sb2-55-1	Ji2731	chr_2	Deletion	55453602	55454409	807	CDS	Sb02g022436.1	GCCGACTGTCTTGGAGTTG	GCTTCTCTTCCGCCTGTTG
Sb2-56-21	E-Tian	chr_2	Deletion	56011269	56011899	630	CDS	Sb02g022750.1	CTGAGCCGTGTGCCTAATTG	TTGTGCTGGCGGTACTTGA
Sb2-60-2	E-Tian	chr_2	Insertion	60645543	60645747	204	Intron	Sb02g025660.1	TGCTTTATGTTGCCTTCTTCCA	CTCACAGCGACTATCATCATCC
Sb2-6-11	E-Tian	chr_2	Deletion	6112470	6113232	762	CDS	Sb02g005240.1	CAAGCCTCACTGGTAATGGTAC	AGAGCACTTCAACAGCATTGG
Sb2-61-22	Ji2731	chr_2	Deletion	61422951	61423742	791	CDS	Sb02g026300.1	TGCTCCTCAGCCTCCAGAT	GCAGAATCGCCATAATTCACTC
Sb2-63-23	E-Tian	chr_2	Deletion	63780563	63781120	557	Intron	Sb02g028590.1	CCGACACTGTGCTAACCATAT	GCGAAGCCGAGAAGAGACT
Sb2-64-23	Ji2731	chr_2	Deletion	64400183	64400906	723	CDS	Sb02g029270.1	ATGAGTCAGAATGCCTGATGTC	CTTGTTGGAGTCCTGCTTGG
Sb2-65-1	E-Tian	chr_2	Deletion	65159058	65159459	401	CDS	Sb02g030060.1	CCGATCTGCCGATGTTCTTG	TTCCTTACCACACCGTCCTC
Sb2-66-21	E-Tian	chr_2	Deletion	66130768	66131583	815	CDS	Sb02g031140.1	ACCCGTTTGCTTATCTGTCTTT	CTCCTGGCGTGGAAATCCT
Sb2-69-34	Ji2731	chr_2	Insertion	69950526	69950791	265	CDS	Sb02g035530.1	GGCAGAACTAGATGAGGTAGCA	CGGGCAAGAAGTAGCAGTAAAG
Sb2-71-33	Ji2731	chr_2	Deletion	71992949	71993603	654	3-UTR	Sb02g037690.1	TCGCATGTGTTCAATATTCTGG	GTGGCTTTATTACTGGGTCTCA
Sb2-7-2	Ji2731	chr_2	Deletion	7824162	7824831	669	Intron	Sb02g006270.1	AAGAACAGCCTCACTGGATTG	TTGTTGGGATGGCGATACTAAG
Sb2-72-31	Ji2731	chr_2	Deletion	72308179	72308617	438	Intron	Sb02g038010.1	GCCTAGAACTTGGAATGAGACG	TGCACGTATTATGGAGCTGTTA
Sb2-74-32	Ji2731	chr_2	Deletion	74759334	74759986	652	CDS	Sb02g040830.1	CGGTGTCCAGATGAGTTAGG	TGAAACAGGAGGCACAAGTC
Sb2-77-31	Ji2731	chr_2	Deletion	77293372	77293816	444	CDS	Sb02g043465.1	GGCAAAGGGACAACATCAACA	GCGTCCTGGATGTCGTTCT
Sb2-77-32	Ji2731	chr_2	Insertion	77309957	77310079	122	Intron	Sb02g043490.1	CCAGTGGCAGTGCAGAGAA	ACGCGGTGAGTGTGTGATT
Sb2-8-1	Ji2731	chr_2	Deletion	8439258	8439904	646	CDS	Sb02g006658.1	TCGTCACTGGTAGTTGAAGGAA	GCCGTAACAGTTCACAGCAAT
Sb2-8-11	E-Tian	chr_2	Insertion	8045199	8045397	198	Intron	Sb02g006410.1	GCATGTGTGAGGTCATCTTAGT	TTATGGATACGGCTTGCTTGG
Sb2-8-12	Ji2731	chr_2	Deletion	8177613	8178556	943	3-UTR	Sb02g006540.1	CACAGAATGATTGGTCCTCAGT	GGTCCAAAGAACATCCAACAGT
Sb2-9-12	Ji2731	chr_2	Deletion	9526151	9526585	434	5-UTR	Sb02g007540.1	CTCTTCTTGGAGCTGGAGTTG	CGCCGCTGAAATGAAAGGA
Sb3-10-12	Ji2731	chr_3	Deletion	10763839	10764726	887	5-UTR	Sb03g009960.1	GACCCAATCCAACCAATCCG	CCACCACGTCAGGACAACA
Sb3-1-11	E-Tian	chr_3	Deletion	1850645	1851027	382	CDS	Sb03g001990.1	GCAAGAGCAGCAAGGACAG	GGACGGAGGATTCCAGTGAT
Sb3-12-42	Ji2731	chr_3	Deletion	12614799	12615412	613	Intron	Sb03g011350.1	ACCGTCTCGCCATTGATGT	CTTGGACCTTCTTGTGCTGAG
Sb3-21	Ji2731	chr_3	Deletion	15475900	15476522	622	Intron	Sb03g012830.1	CATGCGGTGGCTATCTGAC	ACACGGCAAACATAAGAGAGAA
Sb3-3-1	E-Tian	chr_3	Insertion	3175390	3175579	189	5-UTR	Sb03g003090.1	CATGGAATCCGCTCGAATCG	CAAGAGTCTCCGTGGCACAT
Sb3-3-12	Ji2731	chr_3	Deletion	3655578	3656050	472	Intron	Sb03g003450.1	TTCCTCCACCTTGTCTCTTCC	CCCTTCCCTGTACGCCAAT
Sb3-3-2	Ji2731	chr_3	Deletion	3221236	3221925	689	3-UTR	Sb03g003120.1	ACAGAGTAGCGGTAGATTGGTA	GGAGTAGTATTGAGCAGGTCAC
Sb3-4-1	Ji2731	chr_3	Deletion	4118693	4119400	707	Intron	Sb03g003860.1	GACGATGTCACGGATCAGAG	TCGGCATTAGTTCCTATGGTAA
Sb3-4-11	Ji2731	chr_3	Deletion	4648869	4649595	726	5-UTR	Sb03g004370.1	GAGCAGCTCGTCTTGATCTG	CCAATGTGGCAGCGTCATC
Sb3-5-1	E-Tian	chr_3	Insertion	5694386	5694554	168	Intron	Sb03g005590.1	CTCACCACACGCTCCAACT	TGATTGCTCTGTCATCGTCTCT
Sb3-5-13	E-Tian	chr_3	Deletion	5830053	5830440	387	5-UTR	Sb03g005760.1	CACCACCACAGTCTTCTTCTTC	TTATCGCCTCTCGCCTCAC
Sb3-53-32	Ji2731	chr_3	Deletion	53329375	53329965	590	CDS	Sb03g026530.1	TCATGTATTCATGTCCCTTCCC	TTGCTGCTTCCGCTTGTC
Sb3-56-31	E-Tian	chr_3	Deletion	56130253	56130687	434	CDS	Sb03g028350.1	AGCAAGACTGAACCAGAGACA	TTAGGCAACAGCAGATGACAG
Sb3-57-31	Ji2731	chr_3	Deletion	57157656	57158618	962	CDS	Sb03g028990.1	TGGAATGGTTGTGGACGAGAA	CGAGGTGCTCTACTATGACGAA
Sb3-57-33	E-Tian	chr_3	Deletion	57807449	57808436	987	5-UTR	Sb03g029580.1	CTGCGACCAGCGATGAATA	GTTGCCGTAGACGAAGAGG
Sb3-58-32	E-Tian	chr_3	Insertion	58400196	58400368	172	3-UTR	Sb03g030100.1	AAGCCAGCATAGGTAGCCATA	GTCCTCTCGGTGCCAGTATT
Sb3-59-31	E-Tian	chr_3	Deletion	59364074	59364578	504	CDS	Sb03g031040.1	TGGAGATGTTCAATGTCGAATC	AGGCACGTCTGGTGTTCA
Sb3-59-33	Ji2731	chr_3	Deletion	59908675	59909670	995	CDS	Sb03g031530.1	GCTGCTTTACTTTCTCCTCACT	CCTGTCATTGGATGGAGCTAAT
Sb3-6-1	E-Tian	chr_3	Insertion	6861446	6861627	181	3-UTR	Sb03g006660.1	GAGAAGCGGTGGAAGAGAAGA	CTGACTGCCTCGTAGCGTAA
Sb3-61-31	Ji2731	chr_3	Insertion	61330282	61330511	229	3-UTR	Sb03g032930.1	CTCGTGTTCAAGGCGTTCAT	GTGTGGCTCATTGTCATCTGT
Sb3-62-33	E-Tian	chr_3	Insertion	62466572	62466719	147	CDS	Sb03g034245.1	CTTGGTGTCAGGCTAGGAGAG	GTTGGAGTCCGTGCTGTCA
Sb3-65-32	Ji2731	chr_3	Deletion	65918058	65918782	724	CDS	Sb03g037990.1	GGAAGCCACAATAGGAGAACTC	TAGCTGCTGCCGTGTCTT
Sb3-7-12	Ji2731	chr_3	Deletion	7507152	7512864	5712	Intron	Sb03g007235.1	TGAATCAGAGGTCTAGTTGCTT	TGTGTTGGTAGGATGTTCTAGC
Sb3-8-1	Ji2731	chr_3	Deletion	8250824	8251529	705	Intron	Sb03g007840.1	AGCGGATTCGTAGAGAGATAGA	TTACTTCAGTACAACGGCACAA
Sb3-8-12	Ji2731	chr_3	Deletion	8635128	8635715	587	CDS	Sb03g008150.1	CCTCATTTGCTAGGACGACCT	GGTGCTGTAGGATGGTGTCTT
Sb3-8-13	Ji2731	chr_3	Deletion	8646738	8647300	562	3-UTR	Sb03g008170.1	TGTCTCCGCATCACCTTCC	GGCAAGAACTGGAACTGGTC
Sb3-8-14	E-Tian	chr_3	Insertion	8950127	8950304	177	Intron	Sb03g008410.1	CGGTGGATGGCAATAGACTT	GAGGCATAGTAGGCAACATAGG
Sb3-9-1	E-Tian	chr_3	Insertion	9328994	9329157	163	Intron	Sb03g008680.1	TTAGATGTCTGCCGCCTCTC	CGATCTCTCCCACGCCAAT
Sb3-9-13	Ji2731	chr_3	Deletion	9974441	9974950	509	CDS	Sb03g009210.1	AATAGCAGCAGCACATCACAT	CTACTCCAAGAAGCGGTTCC
Sb4-5	Ji2731	chr_4	Insertion	44993580	44993735	155	CDS	Sb04g019260.1	AGTTTGCCCTATCCTCACAGTA	GACCTGTTTCGGAGATGATGAG
Sb4-0-2	Ji2731	chr_4	Insertion	422716	422888	172	Intron	Sb04g000600.1	AGGAGGATTGTTGGTAAGAGTT	CGGAGCCATAAGGTTATTGTCT
Sb4-59-21	Ji2731	chr_4	Insertion	59969199	59969433	234	Intron	Sb04g029920.1	GTGGCGACTGTCTCTTCCT	GTGTGCTTCATCTTGTTACCAA
Sb4-12	Ji2731	chr_4	Insertion	13859402	13859637	235	CDS	Sb04g010240.1	GTTATGTGGGTTCTGAAATTTTGAC	CCCCCTACTTCTCTCCTGTTCTTAT
Sb4-12-11	Ji2731	chr_4	Insertion	12124011	12124248	237	Intron	Sb04g009620.1	GTTCACCAAAGACGGCAGTT	CCACGCTAATCATCAGTTCCAT
Sb4-4	Ji2731	chr_4	Insertion	38363619	38363859	240	3-UTR	Sb04g016540.1	CAGACGGATCACACGACGA	ACGGATATACTGTGGACGATGA
Sb4-32	Ji2731	chr_4	Insertion	53378933	53379200	267	CDS	Sb04g023700.1	CAACACTGCAACAGTACAACAA	ACTAACACCTCAAGTCTTCTCC
Sb4-66-21	Ji2731	chr_4	Insertion	66348438	66348712	274	Intron	Sb04g036560.1	GGATGCTATGCCTCCACGAA	TCACTCTGCTTGCTCTGCTAA
Sb4-62-21	Ji2731	chr_4	Insertion	62324699	62325008	309	5-UTR	Sb04g032320.1	ATGAAGGATGCGAAGTGGAAC	GCGTACAAGGCACTGGAAC
Sb4-15	E-Tian	chr_4	Insertion	11347863	11348180	317	CDS	Sb04g009255.1	GATTAGACGAATACGAGGGA	TATGTGCTGGAACTGGAAAG
Sb4-7-1	Ji2731	chr_4	Deletion	7342021	7342366	345	3-UTR	Sb04g007190.1	ACTGTCAACTGCTGGATAGGC	TCACGGACTGGCACATGGA
Sb4-54-1	Ji2731	chr_4	Deletion	54028516	54028915	399	CDS	Sb04g024300.1	GCCTGGATCACCTGGTAGAT	CCGACAGCATCCTCATCAAC
Sb4-65-21	Ji2731	chr_4	Deletion	65035262	65035686	424	CDS	Sb04g035180.1	GTGCTTGGTCTAGTGGCTAAG	GTGTGGTCTATACTTGCGAACA
Sb4-60-23	E-Tian	chr_4	Deletion	60805508	60805962	454	Intron	Sb04g030800.1	CACAACCGTAAACAGGCAAAC	AGAGAACAGTGTCGCTAGAAGA
Sb4-61-21	Ji2731	chr_4	Deletion	61212231	61212688	457	CDS	Sb04g031230.1	GGTGTCGGAGATACAGAAGGT	AGTACAGAGTTGCATTGCCTAG
Sb4-57-22	Ji2731	chr_4	Deletion	57588379	57588840	461	Intron	Sb04g027690.1	TTCTAACACCATGATGCCGTAA	GAATGAATGCTTGACCAACACT
Sb4-35	Ji2731	chr_4	Deletion	5485817	5486337	520	3-UTR	Sb04g005590.1	GCACGGATGTCGCTGTTAG	ATGAAGGAACCTGAGGAACTGT
Sb4-0-4	Ji2731	chr_4	Deletion	477851	478407	556	Intron	Sb04g000665.1	TCTGGACGACGAACGAGAT	GTTGTGAATGGTTAGGTAGTGA
Sb4-50-2	E-Tian	chr_4	Deletion	50593444	50594078	634	Intron	Sb04g021540.1	ATTGGTGGCCGTCGTGTAT	CAGGAGGAGTCGCAGTTAAGA
Sb4-65-23	Ji2731	chr_4	Deletion	65888835	65889485	650	3-UTR	Sb04g036110.1	TCAGCAGCGAAGCAAGTCT	GGAGTATGCGTGACAACCATC
Sb4-4-1	Ji2731	chr_4	Deletion	4450063	4450716	653	CDS	Sb04g004640.1	TACCTCTCCTCGTTGAACCAT	GGCTTGCCTTAATGTGATTGC
Sb4-1-1	Ji2731	chr_4	Deletion	1355221	1355909	688	CDS	Sb04g001600.1	TGAAACCAGCCTAGATCCAATT	GATAGCGAGGAGGAACTGGA
Sb4-10-12	Ji2731	chr_4	Deletion	10229441	10230149	708	3-UTR	Sb04g008700.1	AGAGCATGGATGATGAGAAGAA	AGAGAGCTGCGTGAGGCTT
Sb4-51-11	Ji2731	chr_4	Deletion	51891515	51892446	931	5-UTR	Sb04g022400.1	AAGCATGGGTGGATGGATTG	CCTGCCTCTTCAAGATCTATGG
Sb4-55-22	E-Tian	chr_4	Deletion	55435882	55436970	1088	3-UTR	Sb04g025660.1	TCCGTGTAGCATGAATAACTGT	TTCACCAGCAGCCACCAA
Sb4-5-1	Ji2731	chr_4	Deletion	5450709	5451934	1225	Intron	Sb04g005560.1	AACAATGGAATGGCAAGAACAC	AGAAGATCCGTCGTATGTGATT
Sb5-0-12	Ji2731	chr_5	Deletion	735213	735881	668	CDS	Sb05g000860.1	CGTGTACCTCATGCCTCTG	GTCCACAATGATTACAACTCCT
Sb5-10-1	E-Tian	chr_5	Deletion	10633277	10633831	554	CDS	Sb05g006540.1	TCACCGTATCCGTAGCCAATA	TCATTTCTCGTTCCCTTTCCTC
Sb5-11	Ji2731	chr_5	Insertion	21200035	21200202	167	Intron	Sb05g010340.1	CTAGTTCCAGCTCTGACACATC	GCACAAGACCATAGACCAAAGA
Sb5-11-12	E-Tian	chr_5	Deletion	11717697	11718521	824	5-UTR	Sb05g006915.1	TGCCAAGGTCCAAGTCCAG	CCAGAGTCTAGCCGAATCCAA
Sb5-11-13	Ji2731	chr_5	Deletion	11969640	11970342	702	Intron	Sb05g006980.1	CGGAATTGACGAGACGAATCT	AAGTCGGAGATGTTAGAGTGAG
Sb5-1-2	Ji2731	chr_5	Deletion	1591525	1592141	616	CDS	Sb05g001510.1	GCATCGTCCTCTACCATTCC	GGCTACTTACCTGATCGCTTAA
Sb5-14-1	E-Tian	chr_5	Deletion	14421845	14422179	334	Intron	Sb05g008030.1	AGGCAGACACCGCAGAAT	GTTCAAGTTACTCCCTCCAAGT
Sb5-15	Ji2731	chr_5	Insertion	54510116	54510367	251	CDS	Sb05g022560.1	CAGCAATTCCTATGAAGATGACTTG	ATATGTTCTCAGCCTCGTTAGTG
Sb5-15-1	Ji2731	chr_5	Deletion	15922491	15922994	503	Intron	Sb05g008475.1	GTGTCAGCATTACCAAGAGGA	GTGAAATTTGATGAAGGGTCCA
Sb5-2-11	E-Tian	chr_5	Deletion	2089291	2089768	477	CDS	Sb05g001930.1	GCAAGGCGGAGGAGTATCT	TAGTGAATTGTGGGAGGAGAGA
Sb5-2-2	Ji2731	chr_5	Insertion	2771195	2771390	195	CDS	Sb05g002606.1	GCCACCTTGTTAGAGCAGTC	GATTGTTCTCCTCGCTTCATTG
Sb5-2-21	E-Tian	chr_5	Deletion	2880929	2881712	783	CDS	Sb05g002698.1	CTTCCTTCAAGCACAGATCACA	GGATGGTGGTGTTGGTAGAGA
Sb5-2-23	E-Tian	chr_5	Deletion	2981377	2981915	538	Intron	Sb05g002770.1	GTGAGTTGGACCTGGACATGA	GAGAGACCTACCCGCCCTAT
Sb5-23	E-Tian	chr_5	Deletion	4726281	4726741	460	Intron	Sb05g003970.1	GTTCGCCGTCTTCCTGTCA	ATGTTGATCTGATCGCATCTCC
Sb5-3-14	E-Tian	chr_5	Deletion	3817923	3818500	577	CDS	Sb05g003400.1	ACCAGCAGCAGACGATGAT	AAGGACGGCAAGAGAATTACC
Sb5-3-21	Ji2731	chr_5	Insertion	3682102	3682302	200	Intron	Sb05g003310.1	ATTCCTCCTGGCTATTCTCCG	CGCACTAGAGTCAACTATCACC
Sb5-4	E-Tian	chr_5	Insertion	44025696	44025875	179	Intron	Sb05g017960.1	GGTAACGGTGCCAGAATGC	ACGGTGTCAACCTTGGAACT
Sb5-4-1	E-Tian	chr_5	Deletion	4510528	4511130	602	3-UTR	Sb05g003870.1	AAAGTCCAGCTCACCCTATCAT	TTCCTCAAGAACCTTCACTCCA
Sb5-4-11	Ji2731	chr_5	Deletion	4326676	4327210	534	5-UTR	Sb05g003740.1	CCTGTGATTGATGGCTGCT	CAGAGATTCAGAAGGCTCAGAT
Sb5-45-11	E-Tian	chr_5	Deletion	45759554	45760191	637	CDS	Sb05g018910.1	CCCTGGTCAAACCCTGAAATG	TACGGAGTAGGTCGGTAGGT
Sb5-48-21	Ji2731	chr_5	Deletion	48905565	48907416	1851	CDS	Sb05g019890.1	CAGCAGTGACAATACATGATGG	ACCTGAGATGGAAGCGAACA
Sb5-52-12	E-Tian	chr_5	Deletion	52749348	52750055	707	CDS	Sb05g021600.1	AGGTATCCATTTCGGTATTTGC	CCAAGATCAAGGCCGAGATG
Sb5-56-24	E-Tian	chr_5	Deletion	56917610	56918007	397	CDS	Sb05g024000.1	CAACCTCTCCTTCACCTCGTA	ACTCCGACTCCGACTGTCT
Sb5-59-21	Ji2731	chr_5	Deletion	59353319	59354578	1259	CDS	Sb05g025870.1	TGCCAAGCTGAGTGATCTGTT	TAGTCCACCTATTGCGAATTGC
Sb5-60-23	E-Tian	chr_5	Deletion	60631218	60632638	1420	CDS	Sb05g026640.1	CCTCCACACCTCTGCTACTT	GGCTCCTTATGTCTCATTCTCA
Sb5-60-24	Ji2731	chr_5	Deletion	60930687	60931323	636	CDS	Sb05g026910.1	GGTAATCCTCCTTCTCGTACAC	ACAACAACAAGCAGCCTGAA
Sb5-6-1	E-Tian	chr_5	Insertion	6913299	6913459	160	3-UTR	Sb05g005260.1	CTGGACACCACCTACGAGAC	CACATCGAATCTTACGGCACAT
Sb5-61-21	Ji2731	chr_5	Deletion	61171484	61172110	626	CDS	Sb05g027060.1	GGCATGGTAGTTCTGCTGAG	TTGGTCTTGGAGGCACATTAAG
Sb5-7-1	Ji2731	chr_5	Deletion	7526673	7527703	1030	CDS	Sb05g005520.1	CCGCCTGGTAGACGAACAA	TCCTCTCACCGGCATCCAT
Sb6-0-2	Ji2731	chr_6	Deletion	388397	389389	992	Intron	Sb06g000410.1	CCGCACAATAACTCCAGAGAT	GGTCGATGTCATAGTAACTCCT
Sb6-0-b6	E-Tian	chr_6	Insertion	596573	596822	249	CDS	Sb06g000533.1	GTCACATTACAGAGATCCAGGT	CACCATGATCGGCAGCAA
Sb6-1-11	Ji2731	chr_6	Deletion	1822330	1823000	670	CDS	Sb06g001260.1	GGTCTGATGCTGGAGATGC	TGCGACGACTGTGTTTGAAT
Sb6-1-12	Ji2731	chr_6	Insertion	1907986	1908281	295	Intron	Sb06g001350.1	GAAGAAACAAAGAATCGAGGAG	TGATTGATTCGGTTGGCATC
Sb6-14	E-Tian	chr_6	Insertion	1383694	1383943	249	CDS	Sb06g000985.1	TGTTTTTACGGATCAAGCTAGCAAT	GACAACGACCAAAGGCACCC
Sb6-20	E-Tian	chr_6	Insertion	46961128	46961352	224	Intron	Sb06g017550.1	ATGGCGATAGAAGCAAAAGAAAAAC	CGATTTGCAGTGTTTGAGAGTGAGA
Sb6-2-11	Ji2731	chr_6	Deletion	2053433	2053987	554	Intron	Sb06g001410.1	TGGTAACGACAACAGATTCACA	AAGGAGCAATGACGGATAGAAG
Sb6-3-1	Ji2731	chr_6	Insertion	3165303	3165601	298	CDS	Sb06g001740.1	CCTCATCACCGTCTTCACCTA	CCAGAACCAAGATGGCATAGC
Sb6-3-11	Ji2731	chr_6	Deletion	3550615	3551585	970	CDS	Sb06g001940.1	TCGTGTGTCAGTCCATTTATCA	CGACGGTGAGGATGAGACA
Sb6-40-2	E-Tian	chr_6	Insertion	40762097	40762247	150	Intron	Sb06g014710.1	CTCTTCTTCGTGCCCTCCT	ACCATTCCCACTAACATCACAA
Sb6-45-11	E-Tian	chr_6	Deletion	45310481	45310988	507	CDS	Sb06g016530.1	CTTGTGGTGCTTCTCCTTCTT	ACAACTCGTGGAACCAATTACT
Sb6-45-12	E-Tian	chr_6	Deletion	45509100	45509596	496	CDS	Sb06g016630.1	GTCTCCAACCTCTGCTCCTC	GGAAGCCCTTGTACTTGATGAG
Sb6-45-15	E-Tian	chr_6	Deletion	45996053	45996452	399	Intron	Sb06g016890.1	ACAACAACAGCACCGAACG	TAGCCAGACCTTCCACATTGA
Sb6-48	Ji2731	chr_6	Deletion	51358710	51360029	1319	Intron	Sb06g022130.1	GGTCTGAGCAAGGAGAGGTG	GTGGCGTAGTTGACGAGGTT
Sb6-48-13	Ji2731	chr_6	Deletion	48494948	48495429	481	Intron	Sb06g018860.1	ACGCAATGATTCGGCAGTG	ACTCGCAGTCACGCACAT
Sb6-49-11	Ji2731	chr_6	Deletion	49000888	49001635	747	Intron	Sb06g019420.1	CATTCTGTCCTCATCAGTGTCT	ATGTGATAGTCAGCAAGCCAAT
Sb6-49-12	Ji2731	chr_6	Deletion	49038452	49039213	761	Intron	Sb06g019480.1	CGCTTGACTACGACTTGAATGT	AGGATCGGGTGTTGACCAAAT
Sb6-49-13	Ji2731	chr_6	Deletion	49039430	49040164	734	Intron	Sb06g019480.1	AACCCGTTCGTTCCAAAGC	ATGAAGACATAATTGCGAGCCT
Sb6-49-14	Ji2731	chr_6	Deletion	49618311	49618704	393	Intron	Sb06g020100.1	TGATCCATTGTTGCTCCTTCCA	CGACGACCGAATGTGCTCTA
Sb6-51-1	Ji2731	chr_6	Deletion	51075035	51075551	516	5-UTR	Sb06g021860.1	CGGTGTCTTCCTTCCACTG	ACTAGCGTTGAACTCCTAACTC
Sb6-51-b1	E-Tian	chr_6	Deletion	51474637	51475074	437	Intron	Sb06g022230.1	GGCGGTACAGTTCGTTCTCT	TGTCGTCGCTGTCGTTGT
Sb6-52-8-11	E-Tian	chr_6	Deletion	52811691	52812392	701	Intron	Sb06g023770.1	GAGCAGCAAGTTCGTCAGTAG	TATCGTCGTTTCATTCGGTGTT
Sb6-52-9-11	E-Tian	chr_6	Insertion	52987751	52987982	231	3-UTR	Sb06g023940.1	GGTGATAGCGAGGTGTTGAAG	ACTAGCGAGCGATGAGCAT
Sb6-53-0-11	E-Tian	chr_6	Deletion	53096165	53096587	422	Intron	Sb06g023980.1	CATCAATCTGCGAGGAGGAAG	TGTGGAAGGCTGGAGTAGTG
Sb6-54-2	E-Tian	chr_6	Insertion	54783490	54783634	144	3-UTR	Sb06g025740.1	GCATGGCTTAATGGCTTCAGA	GCTCCAACACCAGTAATTCCAA
Sb6-55-23	Ji2731	chr_6	Deletion	55867544	55868090	546	CDS	Sb06g026850.1	ACTGGACGGCTCTTGTTAGG	GCGACTGGTTGGAGATGGA
Sb6-56-22	Ji2731	chr_6	Deletion	56383092	56383556	464	3-UTR	Sb06g027480.1	CGACCTCATCTTAGCATGTTCT	AGGAGTTCGCGGAGTTCAT
Sb6-56-23	Ji2731	chr_6	Insertion	56405077	56405380	303	CDS	Sb06g027520.1	ATGAAGAGCGTCTGCGATTC	TGAGATGACCTACACTGGAACT
Sb6-57-1	Ji2731	chr_6	Deletion	57195204	57195861	657	5-UTR	Sb06g028410.1	TGACTGATCTTGGCGATCTTCT	CAATCCGACCGACATTCCTTAC
Sb6-59-1	Ji2731	chr_6	Deletion	59617815	59618392	577	Intron	Sb06g031250.1	GCATCGCTCTTCCTCACTT	TGTTCGCTCACCGTTGGA
Sb6-60-2	E-Tian	chr_6	Deletion	60712722	60713099	377	CDS	Sb06g032560.1	CGTTCTACACCTCGCAGCA	GCCGTCCTTATTGCCAAGTC
Sb6-62-1	Ji2731	chr_6	Deletion	62192514	62193052	538	Intron	Sb06g034250.2	ATTACCAGGAGTGCTGATGAGA	CAACTGTCGTCCTTCCAACAA
Sb6-62-2	Ji2731	chr_6	Deletion	62193504	62194103	599	3-UTR	Sb06g034250.1	TCCAGGTACTTGTTCACATTCT	AAGATTGCCGAGTTGGTCAA
Sb7-0-11	E-Tian	chr_7	Deletion	125894	126526	632	5-UTR	Sb07g000290.1	TGAAGCATTCATCCTCAATCCT	CAAAGCACAGCCTGGACTC
Sb7-1-11	Ji2731	chr_7	Deletion	1283965	1284509	544	Intron	Sb07g001300.1	GCCTGGTTGGAACTTGGTT	TGACTTAGGACAGAGCTAAAGC
Sb7-1-12	E-Tian	chr_7	Insertion	1837459	1837715	256	Intron	Sb07g001580.1	CGCATAGCAGCATATCCTCAG	CCTTGTGCCACTCGGTATCT
Sb7-21	E-Tian	chr_7	Deletion	575328	575733	405	Intron	Sb07g000730.1	CCTGAGCAATGTCCGATGTAT	AGTTATGGCTTTCACCTCTTTG
Sb7-2-1	E-Tian	chr_7	Deletion	2287432	2288181	749	Intron	Sb07g002130.1	CGCTTCCATGTCTTCAATCTGT	CTCCACTTGCTCCGACTTCA
Sb7-2-11	Ji2731	chr_7	Deletion	2824216	2824630	414	Intron	Sb07g002590.1	GCTCCTGACGCAAATAGAAAGT	TGAGGTGAAGGCAGTGGTG
Sb7-25	E-Tian	chr_7	Insertion	4707358	4707571	213	CDS	Sb07g003840.1	AGCAAGAAGAGCACGAGATAGT	GTGGGTTTCAGTGGAACATTCA
Sb7-28	E-Tian	chr_7	Deletion	8248089	8248493	404	Intron	Sb07g005840.1	CACGCTATTCACATCACACCAT	GTCCGTCACACTCACACTCA
Sb7-3-11	Ji2731	chr_7	Deletion	3310064	3310591	527	CDS	Sb07g003040.1	GGAAGAAGGCGAAGAAGTTGG	GCATAAGACGACTGCGTTGAT
Sb7-4	Ji2731	chr_7	Insertion	52911126	52911383	257	CDS	Sb07g020390.1	CGCAAGAGGAATGACAATGAC	GGCAGTTCAGAGGCTACATC
Sb7-4-12	Ji2731	chr_7	Deletion	4540818	4541469	651	CDS	Sb07g003700.1	ACAGGCTAGTTAGGTCAAGTCT	GCGTTGTGGCTGAGAATGG
Sb7-5	Ji2731	chr_7	Insertion	55845913	55846033	120	Intron	Sb07g021680.1	ACACTCCGTCCGTCAACAG	CGTAGCAGCACCAGCACTA
Sb7-50-1	Ji2731	chr_7	Deletion	50479021	50479729	708	5-UTR	Sb07g019530.1	GGCACCGCACCTACGATAA	AGAGCATAGCAGTCCCAAACA
Sb7-5-1	E-Tian	chr_7	Deletion	5334521	5335181	660	3-UTR	Sb07g004190.1	GTTGAAGTCGCTCCAAGTGTT	CGTCAGCCGTCCTAGATAGC
Sb7-5-11	Ji2731	chr_7	Deletion	5960845	5961819	974	CDS	Sb07g004630.1	AGTGTGGTGTCGGTCAATATGA	ACGATCTCCTTGCCGCCTA
Sb7-53-3	Ji2731	chr_7	Deletion	53464879	53465681	802	3-UTR	Sb07g020610.1	GCTGATGTTGCTTGCTCCT	ATGCGATGATGCCACACTG
Sb7-55-11	Ji2731	chr_7	Deletion	55026223	55026922	699	5-UTR	Sb07g021180.1	ACCGAGAACCATCAGCAACA	GCAATAGAGCCAAAGGAGTCG
Sb7-56-1	Ji2731	chr_7	Deletion	56220388	56221109	721	CDS	Sb07g021940.1	GCCATCCAGCAGGTTATCTTC	CGAGTTGTTCAGGAACCAGTTA
Sb7-56-11	Ji2731	chr_7	Deletion	56655008	56655811	803	CDS	Sb07g022230.1	ATGTTGTCTCGGTGGTAATGAT	ACAATTCTGGATGGCAACTCTT
Sb7-56-13	E-Tian	chr_7	Deletion	56817419	56818376	957	CDS	Sb07g022365.1	GCAGAATAGGCTTCACAGTTCA	GGTCCTGGCATGAGTTGGT
Sb7-56-14	Ji2731	chr_7	Deletion	56976662	56977198	536	Intron	Sb07g022445.1	TGGAACGACACCCACAAGT	AAGAACTACTAGCGAGCCTGTA
Sb7-57-1	Ji2731	chr_7	Deletion	57761485	57762312	827	Intron	Sb07g022960.1	ATGCCAGTTGCGAGAATTGTAT	TGCTGTTGAGTCTCTACGGTAT
Sb7-58-2	Ji2731	chr_7	Deletion	58599750	58600187	437	Intron	Sb07g023720.1	GCCTGTGGTAGATGGGTTGT	GCGGTAGTGGTCATCCTTCA
Sb7-59-2	E-Tian	chr_7	Deletion	59528135	59528714	579	CDS	Sb07g024470.1	AGTTAGCACAATGATGCAGGAA	TGACGACCGACCCTCTCTT
Sb7-6	Ji2731	chr_7	Deletion	64182469	64182906	437	CDS	Sb07g029130.1	AGAAGTTCCAAGGACAACACAA	AGGTCAGATGAAAGAAAGAGGT
Sb7-63-1	Ji2731	chr_7	Insertion	63266906	63267099	193	CDS	Sb07g028250.1	AGCGGTCCTAGACAGAAGTT	TGAAGAAGAACAGCGGCTTAG
Sb7-63-11	E-Tian	chr_7	Deletion	63614808	63615254	446	CDS	Sb07g028620.1	CGGCATCCTCACTGAACCT	TATGGAACCTGAACGAACACTC
Sb7-63-12	E-Tian	chr_7	Insertion	63615554	63615810	256	CDS	Sb07g028620.1	GAGTGTTCGTTCAGGTTCCATA	TTCCATGTAAGCATCGTCATCC
Sb7-7-11	E-Tian	chr_7	Deletion	7491384	7492061	677	Intron	Sb07g005390.1	CAGCAAGGAAGCATCCAAGTCT	TTCCAGCGCAGGATGGCAA
Sb7-7-12	E-Tian	chr_7	Deletion	7534764	7535641	877	5-UTR	Sb07g005410.1	TGGATAATGTGTGGGTGAGGAT	GCTTCTGATTCGCCGTGTC
Sb7-7-13	Ji2731	chr_7	Deletion	7596729	7597532	803	CDS	Sb07g005435.1	GGACATTGAGCACCTTCTTGA	AGCACATGGTACAAGTTCAAAC
Sb7-8-2	Ji2731	chr_7	Deletion	8758199	8758647	448	CDS	Sb07g006096.1	ATTACTCACAGCCTGGTATTGC	GATACGCCAGCATCTCTTCATT
Sb8-0-11	Ji2731	chr_8	Deletion	379587	380353	766	CDS	Sb08g000470.1	ATGCGGTTGTATGACCTAGTG	TTGATGAAGTCTACAGGCTGAA
Sb8-0-12	Ji2731	chr_8	Deletion	636903	637977	1074	3-UTR	Sb08g000730.1	GCATAACAGAGGCACCATAAGT	GGCTTGACCAACAGGATATACA
Sb8-1	Ji2731	chr_8	Deletion	588237	588579	342	Intron	Sb08g000695.1	TTGGCTTGTAACTGCTGAGG	TGTGAAGTGAGGTCTTGATCTG
Sb8-1-25	Ji2731	chr_8	Deletion	1605915	1606811	896	CDS	Sb08g001643.1	CAAGAGGATGGAAGTTGGAAGG	AAGGATGACGGAGGCGATC
Sb8-2-1	Ji2731	chr_8	Insertion	2024269	2024520	251	CDS	Sb08g002000.1	CCGTGTTTCCCTTTCCTTCTTT	TTCACAGGCGTAGTTGGTTCT
Sb8-3-1	Ji2731	chr_8	Insertion	3059990	3060319	329	3-UTR	Sb08g002850.1	GCACATACAGTAGGCTGAAGC	GTGGTGTAACATAGTGGCAAGT
Sb8-3-11	E-Tian	chr_8	Deletion	3019821	3020215	394	Intron	Sb08g002836.1	GTGCCAGAACATTGCTTACAGT	TCTCCACGGCTCCAACAAC
Sb8-3-14	Ji2731	chr_8	Insertion	3700415	3700682	267	CDS	Sb08g003340.1	GCACGCATACGAGGATGAG	ATGATCTTGGACTACCGACATC
Sb8-4-11	E-Tian	chr_8	Deletion	4144463	4145358	895	CDS	Sb08g003620.1	TCATGGAGTTAATTGCCGAGTT	GCCTGGGAGAGTAGTTCCAA
Sb8-41-11	Ji2731	chr_8	Deletion	41597766	41598783	1017	CDS	Sb08g015530.1	CTCTCACTGCTGCTTCCTATG	GGATATGTTGGAGGTGGAATGG
Sb8-4-12	Ji2731	chr_8	Deletion	4947489	4948182	693	Intron	Sb08g004223.1	CAGAACCACCACCATCATTGC	CTCTTGCTCTTGCCGATTGC
Sb8-4-2	Ji2731	chr_8	Deletion	4495925	4496680	755	CDS	Sb08g003886.1	AGGTCTGCACACTCAACAGT	AAGGCTACTCTCAAGCATCCA
Sb8-42-1	Ji2731	chr_8	Insertion	42403454	42403713	259	5-UTR	Sb08g016060.1	CGGACCACAGCAAATCATCA	TCAGGATTAGCATCAACAGCAA
Sb8-46-1	Ji2731	chr_8	Deletion	46887847	46888449	602	Intron	Sb08g017480.1	CACTCTGGACGACGACATTG	TACCATCAACAGCAACACACAT
Sb8-47-12	Ji2731	chr_8	Deletion	47210206	47210831	625	5-UTR	Sb08g017540.1	AAGCGACGGCGAGTATCA	TAAGTCCTGACACGGAGCAA
Sb8-47-13	Ji2731	chr_8	Deletion	47306147	47306801	654	Intron	Sb08g017600.1	CCTGCATACTTGGTCTGATTGG	ACTTTGGCTGGAAACAAGAACA
Sb8-48-11	Ji2731	chr_8	Deletion	48443082	48443485	403	5-UTR	Sb08g018390.1	AGCAGCCAAACAAATAGGTTCT	CCGCTCTCAGTGGATGGATAG
Sb8-50-21	E-Tian	chr_8	Deletion	50200869	50202147	1278	CDS	Sb08g019430.1	TTGCTGAGCAGGTGGAGGT	CCTCACATCAATCCATCTGTTG
Sb8-5-11	Ji2731	chr_8	Deletion	5077677	5078398	721	Intron	Sb08g004280.1	CCTGCTGGATTCATTCACTCT	GACAGACCACAGATGGATAACA
Sb8-51-21	Ji2731	chr_8	Insertion	51022862	51023148	286	CDS	Sb08g020000.1	TGTGTCTGTGGTGGAGGAATC	ACAAGTGCCAGCAGGGTATG
Sb8-5-13	Ji2731	chr_8	Deletion	5411879	5412572	693	5-UTR	Sb08g004500.1	GGAAGGAAGGAGGACTTGAGA	GGCGTGCGAATGGATCTAC
Sb8-5-14	Ji2731	chr_8	Insertion	5415976	5416174	198	CDS	Sb08g004510.1	TGGATCTCAACCTAGCAATTCA	TTGGTACATCAGCAAGCCTATT
Sb8-5-17	Ji2731	chr_8	Deletion	5865416	5866127	711	CDS	Sb08g004740.1	TGATGCACTGGCTGTCTGAA	ACGGATTGCTGCGATGGAT
Sb8-52-21	E-Tian	chr_8	Deletion	52274436	52274906	470	Intron	Sb08g020827.1	CATGACCTGGACTGCTTATCAG	TGTTCACTCGTCCTCCATCAC
Sb8-52-25	E-Tian	chr_8	Deletion	52911384	52911864	480	5-UTR	Sb08g021310.1	CCATCCACCCATCACCAAGA	GATTGTCAAGCCAGTCACCAG
Sb8-53-24	Ji2731	chr_8	Insertion	53864071	53864336	265	CDS	Sb08g022080.1	CTGCTGCTGTTACTGAAGGTA	CACTGTGATTGCTGCTGAAG
Sb8-54-21	E-Tian	chr_8	Deletion	54059597	54060480	883	CDS	Sb08g022250.1	GTCACTTGCTGTTGCCTTCA	GCTGTTCCTGTACTGTGATGTT
Sb8-54-22	E-Tian	chr_8	Deletion	54374996	54375658	662	5-UTR	Sb08g022420.1	CGATGACCGAGATGTCGTAGAA	CTAACCGATGTTACACGGCAAT
Sb8-54-25	E-Tian	chr_8	Deletion	54741008	54742359	1351	CDS	Sb08g022680.1	CAGCAGGTTCATGGTACAGAG	TACAGGACAAGTCAAGGTTCAC
Sb8-6	E-Tian	chr_8	Insertion	55260546	55260709	163	Intron	Sb08g023090.1	AAGTGTGTTTGTGTGTCAGCAA	AGGTGGAGTCCGAGAAGCA
Sb8-7-1	Ji2731	chr_8	Deletion	7589189	7589884	695	CDS	Sb08g005530.1	TCTAATTGCCTACTTGCCTTCA	TGGAGTATTGCTCTGGTAATGT
Sb8-7-11	Ji2731	chr_8	Deletion	7973113	7974522	1409	Intron	Sb08g005680.1	GCCGCAGCCATATTCTATGAA	TCAGCAACACGCCAAGAGA
Sb9-0-11	E-Tian	chr_9	Insertion	23659	23867	208	CDS	Sb09g000200.1	AGAGAAGGCATGGTACTGGTA	CCGTCAAGGACAGGTTCCA
Sb9-0-13	Ji2731	chr_9	Deletion	221419	222298	879	CDS	Sb09g000440.1	GCTGTCGCACAACAACCT	GCAGTCTAAGTGCTATGAACCA
Sb9-1	E-Tian	chr_9	Insertion	6549284	6549452	168	Intron	Sb09g005180.1	GGAGTACCACAACTGGATGC	ATGGCGGAGACACTGCTT
Sb9-2-1	Ji2731	chr_9	Insertion	2591684	2591966	282	3-UTR	Sb09g002380.1	GCTCAAGGTCAAGAAGAAGAAG	CTTGGTCTATGCTGCTATACTT
Sb9-22	E-Tian	chr_9	Insertion	57581391	57581590	199	5-UTR	Sb09g028740.1	GCTTGCCGATTGTAACCTTGA	GCGAGTCCACGAGAAGAGAA
Sb9-2-3	E-Tian	chr_9	Deletion	2829094	2829508	414	Intron	Sb09g002650.1	CAGAGCATACAGGAAAGCAGAT	ATCACCTCATTGGCGACACT
Sb9-28	Ji2731	chr_9	Deletion	58870017	58870434	417	Intron	Sb09g030280.1	GCTCCTACATCCACGGACTTA	TGTGTGTCTGATCCCTCAACTT
Sb9-3-11	E-Tian	chr_9	Deletion	3182736	3183151	415	Intron	Sb09g002930.1	GCAGCAGGATGTTGAGGAA	AGCACTGACCATGACTACCA
Sb9-3-13	E-Tian	chr_9	Deletion	3258710	3259818	1108	Intron	Sb09g003000.1	CCATCCACAAGGCTGCTAACA	AGCTGTCCGTCAACCACCT
Sb9-3-14	E-Tian	chr_9	Insertion	3346264	3346552	288	CDS	Sb09g003060.1	TGTCGTCCTGCTGTCATTCA	CCATCCAACTATCCAAGCCAAG
Sb9-3-16	E-Tian	chr_9	Deletion	3590464	3590978	514	CDS	Sb09g003220.1	GGCTCCAGATACCCGTCTT	AAAGTGCCCTTACCTGTCATAT
Sb9-4-2	Ji2731	chr_9	Deletion	4113970	4114502	532	5-UTR	Sb09g003590.1	ACTCCACCACTTCTCCTCCT	TTCACCCATCGGTTCCCTTC
Sb9-4-3	Ji2731	chr_9	Deletion	4456835	4457273	438	CDS	Sb09g003990.1	TGAGAATGTTCCAAGTCGGTTC	CGCCAGAAGGACGGAGATT
Sb9-47-11	Ji2731	chr_9	Deletion	47931678	47932038	360	Intron	Sb09g019230.1	GCTGGAATCTACTTGGGCAAA	GCTGACCTCATGTGCATACAG
Sb9-47-2	Ji2731	chr_9	Deletion	47318950	47319416	466	Intron	Sb09g018910.1	GGTCGTTGCCATCAATATAAGC	ACCAGTCTCAATGGACACAGT
Sb9-48-11	E-Tian	chr_9	Deletion	48014243	48014983	740	Intron	Sb09g019290.1	CAAACAAGGAATACCAGTGTGT	AGGGAATTTCGCCAAGCATT
Sb9-49-11	Ji2731	chr_9	Deletion	49010441	49011089	648	Intron	Sb09g019980.1	CGCATAAGCATGTCCAACCA	AGAGATTGAATGTCGCCTTGG
Sb9-5	Ji2731	chr_9	Insertion	40546442	40546783	341	Intron	Sb09g016140.1	ACAGCGAAGGAATAGCATAACA	GCACCGTCTACCGATAAACTAC
Sb9-50-1	Ji2731	chr_9	Deletion	50572036	50572599	563	CDS	Sb09g021150.1	ATCCGATCCGTGACGAGGT	GTGGCTGTGGCTAGATCAGAT
Sb9-51-1	E-Tian	chr_9	Insertion	51353211	51353424	213	Intron	Sb09g021820.1	GAATCTGGCACCACTTCC	GTGAGTATGAATGGCTGAGA
Sb9-51-21	E-Tian	chr_9	Deletion	51842543	51842988	445	Intron	Sb09g022180.1	CGAACAGAACTGCCGCATT	AACAACCGCCACCTGCTA
Sb9-5-22	Ji2731	chr_9	Deletion	5615272	5616283	1011	5-UTR	Sb09g004650.1	CGCTTAGTCGTCATGGCTAC	CATAACGGGAAATGGATCTTGC
Sb9-52-23	Ji2731	chr_9	Insertion	52261817	52262009	192	CDS	Sb09g022620.1	AGAATGGATACAGGACGGAGAC	ACGGCGATAACGAAGGTGAT
Sb9-53-21	E-Tian	chr_9	Deletion	53238564	53239184	620	5-UTR	Sb09g023590.1	CGTCTCCTTCTTCACCTCCTT	ACAGCACCTCCAGCAAGTC
Sb9-53-23	E-Tian	chr_9	Deletion	53876745	53877215	470	Intron	Sb09g024320.1	TGAGCAGTTCACCTATCACCTA	ACCTGTCAACCACCTCTACG
Sb9-54-22	E-Tian	chr_9	Deletion	54618201	54619002	801	3-UTR	Sb09g025120.1	GGATTGCCATACACCTATCTCA	TCTCAGAGGACACCATCAACT
Sb9-55-23	E-Tian	chr_9	Deletion	55487648	55488972	1324	5-UTR	Sb09g026150.1	CCAAATTCCAATTCCCGTCCTA	GCCTGGTGGTTGTGGTTCT
Sb9-56-22	E-Tian	chr_9	Deletion	56984498	56985151	653	Intron	Sb09g027970.1	AACTAAACAAGCCCGAGATTGG	CATGCGTGCGTTCGTATTCA
Sb9-57-21	Ji2731	chr_9	Deletion	57014665	57015463	798	Intron	Sb09g028000.1	CCGACAGATCAGTTAGAGATGG	GGCACTACAGATTACAGAAGCA
Sb9-7	E-Tian	chr_9	Insertion	46105923	46106118	195	Intron	Sb09g018440.1	CATAGGTTGTGCTAGGCGTTAC	GCGATGTCCATACATTGTCTGA
Sb9-8-1	Ji2731	chr_9	Deletion	8068001	8068463	462	3-UTR	Sb09g005810.1	TGGTTGTCTTCTGGAGTGGAA	AAAGGAAAGGAAACGGGTGAAT
Sb9-8-11	E-Tian	chr_9	Deletion	8403543	8404012	469	CDS	Sb09g005970.1	TAGCCGTTCTTGTGTGTTAGC	GCCGTGGAGACGTACAACA
Sb9-8-12	E-Tian	chr_9	Deletion	8524274	8525360	1086	Intron	Sb09g006015.1	TAGCGAGCTAAGGCCAAGG	ATGGACACAGAGACCGATAGAT
Sb9-8-3	Ji2731	chr_9	Deletion	8276687	8277377	690	5-UTR	Sb09g005900.1	CGGAGCCTACCATACGACAT	AGACCATCACGAGCGAAGTA
Sb10-0-11	Ji2731	chr_10	Insertion	116354	116561	207	3-UTR	Sb10g000320.1	TGACAAGGATGAACTGAACTGA	ATGAAGATGAGGCGAACAAGT
Sb10-0-13	Ji2731	chr_10	Insertion	975324	975568	244	Intron	Sb10g001120.1	GCAGGAACTAACAGAAGCACAT	GCGGCGTGTTGTTGTCTT
Sb10-1-1	Ji2731	chr_10	Deletion	1161753	1162691	938	5-UTR	Sb10g001430.1	ACTTGACGAGGCTGGTGTT	GGTGGATATCTGGAGCTGTTG
Sb10-1-12	E-Tian	chr_10	Insertion	1844632	1844829	197	CDS	Sb10g002160.1	CGAGAAGGAGGCGAACAGT	CGAGAACGCAATTAGACTTGTC
Sb10-12-1	Ji2731	chr_10	Deletion	12722194	12722937	743	Intron	Sb10g010330.1	ATCAAACCACCACCTCATCTTT	GATCTCTTGCTCAAGTGCCAA
Sb10-15-1	Ji2731	chr_10	Insertion	15011172	15011377	205	CDS	Sb10g010960.1	AGGTATGTTGCTGTGTTCTCG	CGGTAGGTATCGGCAAGGA
Sb10-19-1	Ji2731	chr_10	Deletion	19318239	19318823	584	Intron	Sb10g012730.1	GAGTGTGCTGTCCAATTCCAT	GTCCAATGCTTATGATGCTCCT
Sb10-19-2	Ji2731	chr_10	Deletion	19403964	19404419	455	CDS	Sb10g012750.1	GCCACTGTGACCAACCTTAA	TCAACCAACGCTCTGTATCG
Sb10-2-1	Ji2731	chr_10	Deletion	2136936	2137593	657	5-UTR	Sb10g002460.1	TGATCGTGACCGCCATCTC	TTCTGCTTGGAGCCTCATAGT
Sb10-22	E-Tian	chr_10	Deletion	24299441	24299887	446	Intron	Sb10g014850.1	TGAAGCAAGACGCCTACCAA	TTAGGTGCCGTGAAATGGGAT
Sb10-25	E-Tian	chr_10	Deletion	43147074	43147774	700	3-UTR	Sb10g020110.1	GCAAGCACTTCTACTGGCAAT	AGGCAGCAGTGTTAAGCAATC
Sb10-29	E-Tian	chr_10	Deletion	48943376	48943956	580	CDS	Sb10g022010.1	GCCCAAGCCAAGAAACCATT	GCCTCGGTGTAGGTGTAGTT
Sb10-3-11	Ji2731	chr_10	Deletion	3041753	3042358	605	5-UTR	Sb10g003440.1	GTCCTACCTTATCTTGCATTGG	AACTGTTCTCGCCGCTTG
Sb10-3-13	E-Tian	chr_10	Insertion	3590212	3590466	254	5-UTR	Sb10g004050.1	AGGATTCGGTCGTCGGTAAC	GATAAGAGGAGTGCCGAGACA
Sb10-34	E-Tian	chr_10	Insertion	55188998	55189273	275	Intron	Sb10g025870.1	TGTCAGAACGCAGGAATCAAC	CATCCACCACAACTGTCAACT
Sb10-4-2	E-Tian	chr_10	Deletion	4547750	4548254	504	CDS	Sb10g005066.1	GTAACGAGTAGCAATGGACCAA	TGAGCCTGGCAGTGATACAT
Sb10-44-11	Ji2731	chr_10	Deletion	44659039	44660046	1007	Intron	Sb10g020580.1	TGGACAAACACTGTGAAGCATT	CACCAGTTCAAGCCAATCAAGT
Sb10-51-13	Ji2731	chr_10	Deletion	51502901	51503495	594	Intron	Sb10g023130.1	CCTTCCTCCACACCTACTCAA	AGCACACGATCACAATACAGAT
Sb10-5-12	Ji2731	chr_10	Deletion	5215825	5216354	529	CDS	Sb10g005720.1	TCTGGCATTGGCAAGGTCAT	GTGTCCCGAACCACTTAATGAG
Sb10-5-2	E-Tian	chr_10	Deletion	5935826	5936346	520	Intron	Sb10g006440.1	TTCTCCACCATTCATCATCAGC	AGCAGAGTATTCAACCGAAGAC
Sb10-52-22	E-Tian	chr_10	Deletion	52616336	52617647	1311	CDS	Sb10g023885.1	CATCATCACACTCACAGCACAG	CGGTATTATTGGCGTCGTTCG
Sb10-53-22	Ji2731	chr_10	Deletion	53159424	53160095	671	CDS	Sb10g024190.1	ACTGTAGCACAACGACTTCTCT	GCTGTTCAACCTGGAGTACGA
Sb10-53-25	Ji2731	chr_10	Deletion	53754556	53755600	1044	Intron	Sb10g024640.1	TGGTTCGTGCGGAGTGTT	GGGCTAGAGAGGGAGGAGAT
Sb10-54-11	Ji2731	chr_10	Insertion	54511339	54511557	218	3-UTR	Sb10g025270.1	GAGGCTGTAGGCGTCTTCT	ATGGTTGCGAGTTCTTAATGGT
Sb10-55-22	E-Tian	chr_10	Insertion	55479170	55479346	176	Intron	Sb10g026130.1	CCTGGCTGCGTAGAATTACTG	AGCAGGTGAGACCGTGAGA
Sb10-57-21	Ji2731	chr_10	Deletion	57351243	57352166	923	Intron	Sb10g027560.1	TGAGAACAAGACATACGAGGAG	GGTGTTGGTTGGTGGAAGAG
Sb10-58-21	Ji2731	chr_10	Deletion	58021949	58022700	751	5-UTR	Sb10g028130.1	TTACTCCGTGATTGGACAATGT	CGCTAGGATCTCCTTCCCTG
Sb10-59-1	Ji2731	chr_10	Deletion	59946352	59947058	706	3-UTR	Sb10g030260.1	CCTCGGTTGGAGTAGTTGGAA	GCATCACATCAGACTTCTCACC
Sb10-59-23	Ji2731	chr_10	Deletion	59360269	59361997	1728	CDS	Sb10g029595.1	GGCGAGACCTCATCATGCA	AGTTGTTGAGTCGTGCTGGAT
Sb10-60-1	Ji2731	chr_10	Deletion	60727972	60728437	465	Intron	Sb10g031070.1	CGTGTCTATCGGCTCCAGAA	GGACAGCCTTATTAACCAGTGA
Sb10-6-11	E-Tian	chr_10	Deletion	6125616	6126205	589	CDS	Sb10g006593.1	ACAAGGTCAAGTCAGTTGGATT	GGCGGTAGATGACGGTGAT
Sb10-6-12	E-Tian	chr_10	Insertion	6651240	6651413	173	3-UTR	Sb10g006910.1	ACTCCCTCCATCTCAAATTGTA	GGTGGCGTGCTTCTTCAA
Sb10-7-1	Ji2731	chr_10	Deletion	7611861	7612534	673	Intron	Sb10g007760.1	GCTCGCTTGAGGAGGACAT	AGGTTAGGTTAGGTCACAGAGT
Sb10-7-11	Ji2731	chr_10	Deletion	7332124	7332806	682	Intron	Sb10g007480.1	GTATGCCTGTAGACTGCCATG	TTGTAACGCTTGTGTCCATTCT
Sb10-7-12	E-Tian	chr_10	Insertion	7875292	7875557	265	Intron	Sb10g007940.1	CCTCTACATATTTGCGGTGAGT	CGACCAGACTTACGAACATGAA
Sb10-8-1	Ji2731	chr_10	Deletion	8080940	8081478	538	CDS	Sb10g008060.1	TAGGAGCTGAGTAGTTGAGTGC	TGGAGGACGATGTGGTGGT

## Sheet: S2
Table S2.2. The information of 49 SSR markers involving in the genetic linkage map.
Marker	Linkage group	Genetic position (cM)	Forward Primer (5' to 3')	Reverse Primer (5' to 3')
SM02004	SBI02	27.672	GGACCCATATGTGGTTTAGTCG	GGCCTCGTCTCATCTCTCTC
SM02006	SBI02	46.807	GCCAGTTGTGTATCTTCTGG	TCTCCCGAACCCTTAGAAGT
SM02018	SBI02	70.892	GAGAGTACCGCAGCAAAGAC	GCAACTCGGTTCCTCTGTAA
SM03005	SBI03	28.485	ACGCCAATGGATGAACTG	CTACCGCATGCTTCAGTCTT
SM05018	SBI05	52.689	GTGAGCGAGAGCCAAATATC	GCTCTGTACTAAAGGCGTCATC
SM05033	SBI05	62.163	ACATCAGGCAAGTGTCGTCT	CCTTGTTGAAGCCACTCTCA
SM06048	SBI06	48.827	CTCACCATCCCTACCATCTG	GGACCACCATAGTGAGTTGC
SM06051	SBI05	61.217	CATCCACATCAGAAGGCACT	GTCAGACGTCGTACCGAAA
SM07038	SBI07	59.752	ACTAGCTAGCTGCCGACAAG	ATGATGCCGTGAGACTAGGT
SM07089	SBI07	98.731	CGATTCACCCTCCCTTAACT	GAATCTGCGACAGAGAAGGA
SM08055	SBI08	62.48	GGTTGGCACTATTCATGAGG	GAATGGCTAGCGGAGTTTAG
SM08062	SBI08	64.061	CCACCCAGAAACATAAGGAG	TCGAAGTCCTCGTCTTCATC
SM08067	SBI08	65.765	CGAACACTTTGGTTAGGAGAGG	GCGGACTCCGGAGATAGATA
SM09004	SBI09	13.61	CCGTAGGCATGACCAAGTAT	AGAGGGAGAGGGAGACCAC
SM09083	SBI09	85.957	AGTAGCTAGCACGAGGTCCA	GGAAGAAGGACTCCAAGCAT
SM09087	SBI09	103.364	GAGGCCTACCTCGCTAGATT	TGCATGACCTCTCTCTCGAT
SM10017	SBI10	48.665	GCTTTGTATGACCTGCGACT	GCTAACTCCAGTGCAATGCT
SM10022	SBI10	60.147	TCAATACGACAGCGACACAC	GCCGTGGCAGTAGATGCTAT
SM10037	SBI10	61.127	CGCCTACTAGCTACCGGAGT	AATCCTCCGATCCAGTCTGT
SM01091	SBI01	67.012	GAGGATGTAAGCAGCCAAAG	CTCATGCATCGCTGAGAAAG
SM01113	SBI01	90.914	ACAACTGCGGATACAACCAG	CAAACTCAGCTTTCCTCTCG
Xtxp13	SBI02	74.354	TCTTTCCCAAGGAGCCTAG	GAAGTTATGCCAGACATGCTG
Xtxp14	SBI05	60.436	GTAATAGTCATGACCGAGG	TAATAGACGAGTGAAAGCCC
Xtxp15	SBI05	67.941	CACAAACACTAGTGCCTTATC	CATAGACACCTAGGCCATC
Xtxp17	SBI06	126.24	CGGACCAACGACGATTATC	ACTCGTCTCACTGCAATACTG
Xtxp19	SBI02	74.354	CTTTCAATCGGTTCCAGAC	CTTCCACCTCCGTACTC
Xtxp212	SBI04	116.094	TTTCCCCTCTTTCTTGTGTC	CTCGGCGTCGTCGTA
Xtxp230	SBI09	45.142	GCTACCGCTGCTGCTCT	AGGGGGCATCCAAGAAAT
Xtxp248	SBI01	193.645	GGGTGTCCAATGTTGTCTGC	GGCCGTTACTGTCCCTTACTCA
Xtxp265	SBI06	86.303	GTCTACAGGCGTGCAAATAAAA	TTACCATGCTACCCCTAAAAGTGG
Xtxp270	SBI10	59.545	AGCAAGAAGAAGGCAAGAAGAAGG	GCGAAATTATTTTGAAATGGAGTTGA
Xtxp285	SBI03	157.681	ATTTGATTCTTCTTGCTTTGCCTTGT	TTGTCATTTCCCCCTTCTTTCTTTT
Xtxp295	SBI07	112.251	AAATCATGCATCCATGTTCGTCTTC	CTCCCGCTACAAGAGTACATTCATAGCTTA
Xtxp297	SBI02	29.109	GACCCATATGTGGTTTAGTCGCAAAG	GCACAATCTTCGCCTAAATCAACAAT
Xtxp298	SBI02	79.042	GCATGTGTCAGATGATCTGGTGA	GCTGTTAGCTTCTTCTAATCGTCGGT
Xtxp304	SBI02	35.373	ACATAAAAGCCCCTCTTC	CTTTCACACCCTTTATTCA
Xtxp31	SBI03	99.339	TGCGAGGCTGCCCTACTAG	TGGACGTACCTATTGGTGC
Xtxp312	SBI07	27.673	CAGGAAAATACGATCCGTGCCAAGT	GTGAACTATTCGGAAGAAGTTTGGAGGAAA
Xtxp316	SBI01	190.122	CCAGCTTCACTTACGAGGAGATG	ATGCCCGTTTTCTAATTCTTCTACT
Xtxp321	SBI08	92.227	TAACCCAAGCCTGAGCATAAGA	CCCATTCACACATGAGACGAG
Xtxp340	SBI01	183.575	AGAACTGTGCATGTATTCGTCA	AGAAACTCCAATTATCATCCATCA
Xtxp354	SBI08	75.992	TGGGCAGGGTATCTAACTGA	GCCTTTTTCTGAGCCTTGA
Xtxp41	SBI04	104.286	TCTGGCCATGACTTATCAC	AAATGGCGTAGACTCCCTTG
Xtxp50	SBI02	40.936	TGATGTTGTTACCCTTCTGG	AGCCTATGTATGTGTTCGTCC
Xtxp51	SBI04	116.992	TCTCGGACTCAAGAGCAGAGG	GGACAGCAGCGGCTTCAG
Xtxp58	SBI01	142.955	CAAAGTGCCCGGTTAAGACCT	TTCCCTTGCTGTTGCTTGTG
Xtxp61	SBI01	165.551	GATGCCCATGCCTTGC	CCCACTAAACTAAAGCGGACA
Xtxp75	SBI01	99.862	CGATGCCTCGAAAAAAAAACG	CCGATCAGAGCGTGGCAGG
Xtxp9	SBI03	58.276	AATAGCACCGCCGCGCG	CATTGTGGAGTCCCTGATAC

## Sheet: S3
Table S2.3. Genetic and physical positions of 374 PAV and SSR markers in the genetic linkage map. Segregation of three genotypes was tested by Pearson's Chi-squared Test.
Linkage group	Locus	Geneticposition (cM)	Physicalposition (bp)	a	h	b	c	d	-	c2	Df	Signif.	Classification
SBI01	Sb1-0-1	4.947	863649	26	99	79	0	0	5	27.72	2	**	[a:h:b]
SBI01	Sb1-2	10.218	1228659	25	87	65	0	0	32	18.13	2	**	[a:h:b]
SBI01	Sb1-1-4	0	1961428	26	91	72	0	0	20	22.65	2	**	[a:h:b]
SBI01	Sb1-2-1	13.962	2392356	29	103	75	0	0	2	20.45	2	**	[a:h:b]
SBI01	Sb1-2-4	16.264	2931911	28	102	71	0	0	8	18.44	2	**	[a:h:b]
SBI01	Sb1-6-1	25.429	6015448	24	95	85	0	0	5	37.44	2	**	[a:h:b]
SBI01	Sb1-6-5	27.703	6508899	27	91	86	0	0	5	36.5	2	**	[a:h:b]
SBI01	Sb1-6-7	29.078	6927204	26	94	85	0	0	4	35.37	2	**	[a:h:b]
SBI01	Sb1-7-2	30.253	7349321	28	98	72	0	0	11	19.58	2	**	[a:h:b]
SBI01	Sb1-8-1	32.468	8016863	17	101	85	0	0	6	45.56	2	**	[a:h:b]
SBI01	Sb1-8-6	35.644	8672995	13	103	85	0	0	8	51.71	2	**	[a:h:b]
SBI01	Sb1-9-1	37.594	9097608	15	97	96	0	0	1	64.03	2	**	[a:h:b]
SBI01	Sb1-10-3	40.744	10707156	11	94	102	0	0	2	81.75	2	**	[a:h:b]
SBI01	Sb1-11-2	44.287	11227026	14	93	98	0	0	4	70.6	2	**	[a:h:b]
SBI01	Sb1-11-4	51.76	11811997	19	92	96	0	0	2	59.84	2	**	[a:h:b]
SBI01	Sb1-14-11	61.1	14341298	15	98	94	0	0	2	60.88	2	**	[a:h:b]
SBI01	Sb1-15-11	63.483	15252697	16	101	90	0	0	2	53.03	2	**	[a:h:b]
SBI01	Sb1-15-12	68.44	15869008	15	104	88	0	0	2	51.49	2	**	[a:h:b]
SBI01	SM01091	67.012	16687025	10	96	77	0	0	26	49.5	2	**	[a:h:b]
SBI01	Sb1-17-11	70.393	17062012	19	100	87	0	0	3	45.07	2	**	[a:h:b]
SBI01	Sb1-18-11	77.832	18163717	28	94	85	0	0	2	33.14	2	**	[a:h:b]
SBI01	Sb1-23-11	88.493	23846153	39	95	72	0	0	3	11.82	2	**	[a:h:b]
SBI01	SM01113	90.914	45193770	32	91	60	0	0	26	8.57	2	**	[a:h:b]
SBI01	Sb1-47-11	93.111	47066269	38	103	65	0	0	3	7.08	2	**	[a:h:b]
SBI01	Sb1-48-11	94.124	48001245	40	104	62	0	0	3	4.72	2	NS	[a:h:b]
SBI01	Sb1-49-11	96.712	49466087	41	102	63	0	0	3	4.72	2	NS	[a:h:b]
SBI01	Sb1-49-12	98.07	49799571	39	97	62	0	0	11	5.42	2	NS	[a:h:b]
SBI01	Sb1-51-11	113.946	51555012	26	28	14	0	0	141	6.35	2	**	[a:h:b]
SBI01	Sb1-52-11	109.785	52578418	55	100	50	0	0	4	0.37	2	NS	[a:h:b]
SBI01	Sb1-55-21	123.801	55092808	63	91	51	0	0	4	3.99	2	NS	[a:h:b]
SBI01	Sb1-55-23	126.464	55744936	62	97	49	0	0	1	2.57	2	NS	[a:h:b]
SBI01	Sb1-57-22	136.894	57676657	69	97	43	0	0	0	7.55	2	**	[a:h:b]
SBI01	Sb1-58-22	139.13	58619802	67	101	41	0	0	0	6.7	2	**	[a:h:b]
SBI01	xtxp58	142.955	58925463	56	111	42	0	0	0	2.68	2	NS	[a:h:b]
SBI01	Sb1-59-22	141.238	59447936	65	100	44	0	0	0	4.61	2	NS	[a:h:b]
SBI01	xtxp75	99.862	60263160	41	104	62	0	0	2	4.27	2	NS	[a:h:b]
SBI01	Sb1-60-22	147.351	60552705	67	96	46	0	0	0	5.6	2	NS	[a:h:b]
SBI01	Sb1-61-22	148.775	61568854	68	93	47	0	0	1	6.57	2	**	[a:h:b]
SBI01	Sb1-62-22	151.247	62770381	68	92	47	0	0	2	6.82	2	**	[a:h:b]
SBI01	Sb1-63-22	152.083	63998246	70	91	47	0	0	1	8.34	2	**	[a:h:b]
SBI01	Sb1-64-21	152.868	64320128	70	92	47	0	0	0	8.05	2	**	[a:h:b]
SBI01	Sb1-66-11	160.977	66336130	68	93	46	0	0	2	6.81	2	**	[a:h:b]
SBI01	xtxp61	165.551	66750147	62	98	45	0	0	4	3.21	2	NS	[a:h:b]
SBI01	Sb1-68-11	180.065	68933820	62	103	44	0	0	0	3.14	2	NS	[a:h:b]
SBI01	xtxp340	183.575	69742057	62	102	44	0	0	1	3.19	2	NS	[a:h:b]
SBI01	Sb1-69-21	184.215	69997527	63	100	46	0	0	0	3.15	2	NS	[a:h:b]
SBI01	Sb1-72-11	189.09	71446289	56	103	45	0	0	5	1.21	2	NS	[a:h:b]
SBI01	xtxp248	193.645	72032759	56	106	46	0	0	1	1.04	2	NS	[a:h:b]
SBI01	xtxp316	190.122	72755510	49	89	39	0	0	32	1.14	2	NS	[a:h:b]
SBI02	Sb2-0-12	5.42	319381	50	107	46	0	0	6	0.75	2	NS	[a:h:b]
SBI02	Sb2-1-1	0	1021618	50	98	50	0	0	11	0.02	2	NS	[a:h:b]
SBI02	Sb2-1-12	10.024	1514956	53	108	44	0	0	4	1.38	2	NS	[a:h:b]
SBI02	Sb2-1-14	9.529	1697671	53	110	42	0	0	4	2.28	2	NS	[a:h:b]
SBI02	Sb2-2-14	14.959	2368780	53	111	41	0	0	4	2.81	2	NS	[a:h:b]
SBI02	Sb2-2-15	17.289	2639057	53	115	38	0	0	3	4.98	2	NS	[a:h:b]
SBI02	Sb2-3-1	22.039	3484040	55	108	40	0	0	6	3.05	2	NS	[a:h:b]
SBI02	Sb2-3-14	24.698	3933288	54	110	41	0	0	4	2.75	2	NS	[a:h:b]
SBI02	Sb2-4-11	25.605	4018207	53	111	40	0	0	5	3.25	2	NS	[a:h:b]
SBI02	SM02004	27.672	4236925	48	102	34	0	0	25	4.3	2	NS	[a:h:b]
SBI02	xtxp297	29.109	4237145	48	91	29	0	0	41	5.46	2	NS	[a:h:b]
SBI02	Sb2-4-13	32.409	4912322	58	105	38	0	0	8	4.38	2	NS	[a:h:b]
SBI02	xtxp50	40.936	5079970	49	115	36	0	0	9	6.19	2	**	[a:h:b]
SBI02	Sb2-5-1	39.657	5641380	56	112	37	0	0	4	5.28	2	NS	[a:h:b]
SBI02	xtxp304	35.373	5703328	58	112	37	0	0	2	5.66	2	NS	[a:h:b]
SBI02	Sb2-6-11	37.16	6112470	56	112	36	0	0	5	5.88	2	NS	[a:h:b]
SBI02	SM02006	46.807	6869164	58	106	34	0	0	11	6.81	2	**	[a:h:b]
SBI02	Sb2-7-2	49.347	7824162	51	113	39	0	0	6	4.02	2	NS	[a:h:b]
SBI02	Sb2-8-11	53.443	8045199	56	109	36	0	0	8	5.42	2	NS	[a:h:b]
SBI02	Sb2-8-12	54.612	8177613	53	115	33	0	0	8	8.16	2	**	[a:h:b]
SBI02	Sb2-8-1	53.966	8439258	55	114	36	0	0	4	6.1	2	**	[a:h:b]
SBI02	Sb2-9-12	58.035	9526151	57	106	40	0	0	6	3.25	2	NS	[a:h:b]
SBI02	Sb2-11-1	64.662	11092555	72	88	44	0	0	5	11.53	2	**	[a:h:b]
SBI02	Sb2-13-1	82.143	13451326	46	80	61	0	0	22	6.3	2	**	[a:h:b]
SBI02	SM02018	70.892	20427593	56	72	40	0	0	41	6.48	2	**	[a:h:b]
SBI02	Sb2-55-1	73.281	55453602	61	92	51	0	0	5	2.94	2	NS	[a:h:b]
SBI02	xtxp19	74.354	55461654	57	82	46	0	0	24	3.69	2	NS	[a:h:b]
SBI02	xtxp13	74.354	55949969	57	82	46	0	0	24	3.69	2	NS	[a:h:b]
SBI02	Sb2-56-21	74.979	56011269	65	92	51	0	0	1	4.65	2	NS	[a:h:b]
SBI02	xtxp298	79.042	57081007	56	91	54	0	0	8	1.84	2	NS	[a:h:b]
SBI02	Sb2-60-2	98.676	60645543	45	88	64	0	0	12	5.9	2	NS	[a:h:b]
SBI02	Sb2-61-22	106.756	61422951	50	79	68	0	0	12	11.01	2	**	[a:h:b]
SBI02	Sb2-63-23	116.699	63780563	45	92	66	0	0	6	6.12	2	**	[a:h:b]
SBI02	Sb2-64-23	120.612	64400183	41	101	65	0	0	2	5.69	2	NS	[a:h:b]
SBI02	Sb2-65-1	123.733	65159058	40	101	65	0	0	3	6.15	2	**	[a:h:b]
SBI02	Sb2-66-21	131.897	66130768	43	88	55	0	0	23	2.09	2	NS	[a:h:b]
SBI02	Sb2-69-34	147.78	69950526	31	106	67	0	0	5	13.02	2	**	[a:h:b]
SBI02	Sb2-71-33	155.59	71992949	34	89	79	0	0	7	22.9	2	**	[a:h:b]
SBI02	Sb2-72-31	155.496	72308179	34	91	77	0	0	7	20.29	2	**	[a:h:b]
SBI02	Sb2-74-32	162.603	74759334	40	88	79	0	0	2	19.34	2	**	[a:h:b]
SBI02	Sb2-77-31	168.589	77293372	45	82	82	0	0	0	22.79	2	**	[a:h:b]
SBI02	Sb2-77-32	167.218	77309957	42	85	82	0	0	0	22.59	2	**	[a:h:b]
SBI03	Sb3-1-11	0	1850645	55	102	50	0	0	2	0.29	2	NS	[a:h:b]
SBI03	SM03005	28.485	2987087	53	99	53	0	0	4	0.24	2	NS	[a:h:b]
SBI03	Sb3-3-12	38.887	3175390	35	53	28	0	0	93	1.71	2	NS	[a:h:b]
SBI03	Sb3-3-1	34.672	3221236	57	96	52	0	0	4	1.07	2	NS	[a:h:b]
SBI03	Sb3-3-2	36.458	3655578	57	99	51	0	0	2	0.74	2	NS	[a:h:b]
SBI03	Sb3-4-1	43.769	4118693	58	91	55	0	0	5	2.46	2	NS	[a:h:b]
SBI03	Sb3-4-11	41.455	4648869	54	86	67	0	0	2	7.55	2	**	[a:h:b]
SBI03	Sb3-5-1	46.763	5694386	69	85	51	0	0	4	9.14	2	**	[a:h:b]
SBI03	Sb3-5-13	48.297	5830053	58	99	50	0	0	2	1.01	2	NS	[a:h:b]
SBI03	Sb3-6-1	52.374	6861446	51	95	59	0	0	4	1.72	2	NS	[a:h:b]
SBI03	Sb3-7-12	54.707	7507152	52	93	58	0	0	6	1.78	2	NS	[a:h:b]
SBI03	xtxp9	58.276	7561114	43	105	61	0	0	0	3.11	2	NS	[a:h:b]
SBI03	Sb3-8-1	62.779	8250824	50	92	62	0	0	5	3.37	2	NS	[a:h:b]
SBI03	Sb3-8-12	64.355	8635128	48	97	59	0	0	5	1.68	2	NS	[a:h:b]
SBI03	Sb3-8-13	64.932	8646738	48	99	58	0	0	4	1.21	2	NS	[a:h:b]
SBI03	Sb3-8-14	68.838	8950127	45	100	59	0	0	5	2	2	NS	[a:h:b]
SBI03	Sb3-9-1	67.898	9328994	49	91	64	0	0	5	4.58	2	NS	[a:h:b]
SBI03	Sb3-9-13	74.035	9974441	47	95	61	0	0	6	2.76	2	NS	[a:h:b]
SBI03	Sb3-10-12	76.882	10763839	51	96	60	0	0	2	1.87	2	NS	[a:h:b]
SBI03	Sb3-12-42	82.764	12614799	50	94	60	0	0	5	2.24	2	NS	[a:h:b]
SBI03	Sb3-21	89.325	15475900	48	91	65	0	0	5	5.21	2	NS	[a:h:b]
SBI03	Sb3-53-32	94.383	53329375	56	90	59	0	0	4	3.14	2	NS	[a:h:b]
SBI03	xtxp31	99.339	55215364	47	83	55	0	0	24	2.64	2	NS	[a:h:b]
SBI03	Sb3-56-31	101.806	56130253	62	79	63	0	0	5	10.38	2	**	[a:h:b]
SBI03	Sb3-57-31	106.807	57157656	56	92	61	0	0	0	3.23	2	NS	[a:h:b]
SBI03	Sb3-57-33	111.986	57807449	53	81	73	0	0	2	13.65	2	**	[a:h:b]
SBI03	Sb3-58-32	117.878	58400196	59	93	55	0	0	2	2.29	2	NS	[a:h:b]
SBI03	Sb3-59-31	122.04	59364074	56	102	51	0	0	0	0.36	2	NS	[a:h:b]
SBI03	Sb3-59-33	123.753	59908675	51	81	49	0	0	28	2.04	2	NS	[a:h:b]
SBI03	Sb3-61-31	133.014	61330282	45	94	52	0	0	18	0.56	2	NS	[a:h:b]
SBI03	Sb3-62-33	140.232	62466572	50	105	40	0	0	14	2.18	2	NS	[a:h:b]
SBI03	Sb3-65-32	149.824	65918058	47	104	36	0	0	22	3.65	2	NS	[a:h:b]
SBI03	xtxp285	157.681	67823806	61	108	38	0	0	2	5.5	2	NS	[a:h:b]
SBI04	Sb4-0-2	0	422716	50	103	50	0	0	6	0.04	2	NS	[a:h:b]
SBI04	Sb4-0-4	1.924	477851	51	107	47	0	0	4	0.55	2	NS	[a:h:b]
SBI04	Sb4-1-1	5.175	1355221	55	95	44	0	0	15	1.33	2	NS	[a:h:b]
SBI04	Sb4-4-1	17.161	4450063	47	95	42	0	0	25	0.47	2	NS	[a:h:b]
SBI04	Sb4-5-1	25.616	5450709	49	102	44	0	0	14	0.67	2	NS	[a:h:b]
SBI04	Sb4-35	22.81	5485817	38	104	42	0	0	25	3.3	2	NS	[a:h:b]
SBI04	Sb4-7-1	34.31	7342021	45	116	42	0	0	6	4.23	2	NS	[a:h:b]
SBI04	Sb4-10-12	51.887	10229441	38	116	51	0	0	4	5.2	2	NS	[a:h:b]
SBI04	Sb4-15	62.737	11347863	37	106	42	0	0	24	4.21	2	NS	[a:h:b]
SBI04	Sb4-12-11	60.024	12124011	39	113	51	0	0	6	4.02	2	NS	[a:h:b]
SBI04	Sb4-12	60.857	13859402	31	104	40	0	0	34	7.15	2	**	[a:h:b]
SBI04	Sb4-4	54.332	38363619	23	141	44	0	0	1	30.57	2	**	[a:h:b]
SBI04	Sb4-5	57.006	44993580	22	112	46	0	0	29	17.16	2	**	[a:h:b]
SBI04	Sb4-50-2	66.336	50593444	36	115	47	0	0	11	6.39	2	**	[a:h:b]
SBI04	Sb4-51-11	72.869	51891515	45	104	52	0	0	8	0.73	2	NS	[a:h:b]
SBI04	Sb4-32	78.074	53378933	42	107	53	0	0	7	1.91	2	NS	[a:h:b]
SBI04	Sb4-54-1	82.994	54028516	39	98	59	0	0	13	4.08	2	NS	[a:h:b]
SBI04	Sb4-55-22	91.283	55435882	55	105	44	0	0	5	1.36	2	NS	[a:h:b]
SBI04	Sb4-57-22	98.075	57588379	49	104	54	0	0	2	0.25	2	NS	[a:h:b]
SBI04	xtxp41	104.286	58580215	42	98	45	0	0	24	0.75	2	NS	[a:h:b]
SBI04	Sb4-59-21	107.537	59969199	46	110	44	0	0	9	2.04	2	NS	[a:h:b]
SBI04	Sb4-60-23	111.346	60805508	50	104	45	0	0	10	0.66	2	NS	[a:h:b]
SBI04	xtxp51	116.992	61211421	46	117	46	0	0	0	2.99	2	NS	[a:h:b]
SBI04	xtxp212	116.094	61211461	45	101	38	0	0	25	2.29	2	NS	[a:h:b]
SBI04	Sb4-61-21	114.237	61212231	51	104	45	0	0	9	0.68	2	NS	[a:h:b]
SBI04	Sb4-62-21	125.447	62324699	58	101	46	0	0	4	1.45	2	NS	[a:h:b]
SBI04	Sb4-65-21	134.943	65035262	65	100	43	0	0	1	4.96	2	NS	[a:h:b]
SBI04	Sb4-65-23	137.795	65888835	63	101	45	0	0	0	3.33	2	NS	[a:h:b]
SBI04	Sb4-66-21	136.854	66348438	64	99	45	0	0	1	3.95	2	NS	[a:h:b]
SBI05	Sb5-0-12	0	735213	47	102	58	0	0	2	1.21	2	NS	[a:h:b]
SBI05	Sb5-1-2	5.425	1591525	47	101	58	0	0	3	1.25	2	NS	[a:h:b]
SBI05	Sb5-2-11	9.152	2089291	49	99	58	0	0	3	1.1	2	NS	[a:h:b]
SBI05	Sb5-2-2	13.728	2771195	48	96	60	0	0	5	2.12	2	NS	[a:h:b]
SBI05	Sb5-2-21	12.9	2880929	47	101	60	0	0	1	1.8	2	NS	[a:h:b]
SBI05	Sb5-2-23	15.847	2981377	53	95	60	0	0	1	2.03	2	NS	[a:h:b]
SBI05	Sb5-3-21	21.764	3682102	47	91	70	0	0	1	8.34	2	**	[a:h:b]
SBI05	Sb5-3-14	24.774	3817923	46	91	69	0	0	3	7.93	2	**	[a:h:b]
SBI05	Sb5-4-11	27.694	4326676	44	93	65	0	0	7	5.63	2	NS	[a:h:b]
SBI05	Sb5-4-1	29.702	4510528	43	100	56	0	0	10	1.7	2	NS	[a:h:b]
SBI05	Sb5-23	32.428	4726281	41	103	62	0	0	3	4.28	2	NS	[a:h:b]
SBI05	Sb5-6-1	41.66	6913299	41	112	49	0	0	7	3.03	2	NS	[a:h:b]
SBI05	Sb5-7-1	47.63	7526673	40	108	54	0	0	7	2.91	2	NS	[a:h:b]
SBI05	SM05018	52.689	10526286	38	109	57	0	0	5	4.5	2	NS	[a:h:b]
SBI05	Sb5-10-1	54.058	10633277	36	114	55	0	0	4	6.1	2	**	[a:h:b]
SBI05	Sb5-11-12	54.71	11717697	38	108	60	0	0	3	5.18	2	NS	[a:h:b]
SBI05	Sb5-11-13	56.556	11969640	37	107	60	0	0	5	5.68	2	NS	[a:h:b]
SBI05	Sb5-14-1	57.952	14421845	38	105	60	0	0	6	5.01	2	NS	[a:h:b]
SBI05	Sb5-15-1	59.188	15922491	36	76	84	0	0	13	33.39	2	**	[a:h:b]
SBI05	SM05033	62.163	18612668	41	84	57	0	0	27	3.89	2	NS	[a:h:b]
SBI05	Sb5-11	61.624	21200035	42	83	56	0	0	28	3.41	2	NS	[a:h:b]
SBI05	SM06051	61.217	40058419	39	88	54	0	0	28	2.62	2	NS	[a:h:b]
SBI05	Xtxp15	67.941	42049835	43	106	58	0	0	2	2.29	2	NS	[a:h:b]
SBI05	Sb5-4	65.254	44025696	36	113	59	0	0	1	6.64	2	**	[a:h:b]
SBI05	Sb5-45-11	63.497	45759554	39	99	61	0	0	10	4.87	2	NS	[a:h:b]
SBI05	Sb5-48-21	66.743	48905565	49	98	58	0	0	4	1.19	2	NS	[a:h:b]
SBI05	Sb5-52-12	83.987	52749348	49	72	23	0	0	65	9.39	2	**	[a:h:b]
SBI05	Sb5-15	81.312	54510116	16	39	18	0	0	136	0.45	2	NS	[a:h:b]
SBI05	xtxp14	60.436	55038930	41	90	54	0	0	24	1.96	2	NS	[a:h:b]
SBI05	Sb5-56-24	96.978	56917610	47	107	54	0	0	1	0.64	2	NS	[a:h:b]
SBI05	Sb5-59-21	112.649	59353319	48	104	52	0	0	5	0.24	2	NS	[a:h:b]
SBI05	Sb5-60-23	118.322	60631218	48	103	57	0	0	1	0.8	2	NS	[a:h:b]
SBI05	Sb5-60-24	122.552	60930687	46	104	48	0	0	11	0.55	2	NS	[a:h:b]
SBI05	Sb5-61-21	125.773	61171484	43	113	50	0	0	3	2.42	2	NS	[a:h:b]
SBI06	Sb6-0-2	0	388397	36	82	77	0	0	14	22.17	2	**	[a:h:b]
SBI06	Sb6-0-b6	10.437	596573	55	95	50	0	0	9	0.75	2	NS	[a:h:b]
SBI06	Sb6-14	17.179	1383694	41	88	40	0	0	40	0.3	2	NS	[a:h:b]
SBI06	Sb6-1-11	23.474	1822330	51	105	51	0	0	2	0.04	2	NS	[a:h:b]
SBI06	Sb6-1-12	26.621	1907986	53	102	48	0	0	6	0.25	2	NS	[a:h:b]
SBI06	Sb6-2-11	34.221	2053433	46	114	47	0	0	2	2.14	2	NS	[a:h:b]
SBI06	Sb6-3-1	41.417	3165303	41	108	53	0	0	7	2.4	2	NS	[a:h:b]
SBI06	Sb6-3-11	43.823	3550615	42	107	53	0	0	7	1.91	2	NS	[a:h:b]
SBI06	SM06048	48.827	38369067	39	92	41	0	0	37	0.88	2	NS	[a:h:b]
SBI06	Sb6-40-2	51.057	40762097	43	110	50	0	0	6	1.91	2	NS	[a:h:b]
SBI06	Sb6-45-11	60.849	45310481	38	117	52	0	0	2	5.42	2	NS	[a:h:b]
SBI06	Sb6-45-12	55.857	45509100	39	114	48	0	0	8	4.43	2	NS	[a:h:b]
SBI06	Sb6-45-15	62.854	45996053	34	118	55	0	0	2	8.32	2	**	[a:h:b]
SBI06	Sb6-20	69.378	46961128	48	115	44	0	0	2	2.71	2	NS	[a:h:b]
SBI06	Sb6-48-13	75.045	48494948	38	103	66	0	0	2	7.58	2	**	[a:h:b]
SBI06	Sb6-49-11	80.428	49000888	40	105	60	0	0	4	4.02	2	NS	[a:h:b]
SBI06	Sb6-49-12	80.502	49038452	40	105	61	0	0	3	4.36	2	NS	[a:h:b]
SBI06	Sb6-49-13	80.423	49039430	40	105	62	0	0	2	4.72	2	NS	[a:h:b]
SBI06	Sb6-49-14	82.905	49618311	40	109	57	0	0	3	3.5	2	NS	[a:h:b]
SBI06	Sb6-51-1	85.918	51075035	40	107	58	0	0	4	3.56	2	NS	[a:h:b]
SBI06	xtxp265	86.303	51179322	36	102	47	0	0	24	3.26	2	NS	[a:h:b]
SBI06	Sb6-48	89.154	51358710	38	105	65	0	0	1	7.03	2	**	[a:h:b]
SBI06	Sb6-51-b1	92.626	51474637	35	88	80	0	0	6	23.54	2	**	[a:h:b]
SBI06	Sb6-52-8-11	99.098	52811691	42	111	54	0	0	2	2.48	2	NS	[a:h:b]
SBI06	Sb6-52-9-11	100.469	52987751	44	111	53	0	0	1	1.72	2	NS	[a:h:b]
SBI06	Sb6-53-0-11	101.196	53096165	41	108	53	0	0	7	2.4	2	NS	[a:h:b]
SBI06	Sb6-54-2	109.184	54783490	46	103	51	0	0	9	0.43	2	NS	[a:h:b]
SBI06	Sb6-55-23	112.999	55867544	42	96	46	0	0	25	0.52	2	NS	[a:h:b]
SBI06	Sb6-56-22	116.736	56383092	51	109	49	0	0	0	0.43	2	NS	[a:h:b]
SBI06	Sb6-56-23	119.135	56405077	52	106	47	0	0	4	0.48	2	NS	[a:h:b]
SBI06	Sb6-57-1	121.993	57195204	56	95	53	0	0	5	1.05	2	NS	[a:h:b]
SBI06	xtxp17	126.24	58257550	50	91	43	0	0	25	0.55	2	NS	[a:h:b]
SBI06	Sb6-59-1	130.176	59617815	57	98	47	0	0	7	1.17	2	NS	[a:h:b]
SBI06	Sb6-60-2	132.424	60712722	54	102	44	0	0	9	1.08	2	NS	[a:h:b]
SBI06	Sb6-62-1	134.709	62192514	55	104	44	0	0	6	1.32	2	NS	[a:h:b]
SBI06	Sb6-62-2	134.49	62193504	56	103	44	0	0	6	1.46	2	NS	[a:h:b]
SBI07	Sb7-0-11	5.088	125894	49	102	55	0	0	3	0.37	2	NS	[a:h:b]
SBI07	Sb7-21	0	575328	44	107	54	0	0	4	1.37	2	NS	[a:h:b]
SBI07	Sb7-1-11	6.957	1283965	52	102	53	0	0	2	0.05	2	NS	[a:h:b]
SBI07	Sb7-1-12	10.184	1837459	49	109	49	0	0	2	0.58	2	NS	[a:h:b]
SBI07	Sb7-2-1	13.92	2287432	48	110	46	0	0	5	1.29	2	NS	[a:h:b]
SBI07	Sb7-2-11	15.979	2824216	50	110	47	0	0	2	0.9	2	NS	[a:h:b]
SBI07	Sb7-3-11	17.148	3310064	49	109	46	0	0	5	1.05	2	NS	[a:h:b]
SBI07	Sb7-4-12	25.98	4540818	44	119	43	0	0	3	4.98	2	NS	[a:h:b]
SBI07	xtxp312	27.673	4593562	46	118	42	0	0	3	4.52	2	NS	[a:h:b]
SBI07	Sb7-25	29.76	4707358	49	120	39	0	0	1	5.88	2	NS	[a:h:b]
SBI07	Sb7-5-1	36.219	5334521	46	94	59	0	0	10	2.31	2	NS	[a:h:b]
SBI07	Sb7-5-11	42.633	5960845	56	111	40	0	0	2	3.56	2	NS	[a:h:b]
SBI07	Sb7-7-11	49.349	7491384	56	115	35	0	0	3	7.08	2	**	[a:h:b]
SBI07	Sb7-7-12	49.83	7534764	57	115	35	0	0	2	7.23	2	**	[a:h:b]
SBI07	Sb7-7-13	50.176	7596729	58	111	33	0	0	7	8.17	2	**	[a:h:b]
SBI07	Sb7-28	53.179	8248089	54	115	37	0	0	3	5.6	2	NS	[a:h:b]
SBI07	Sb7-8-2	54.641	8758199	61	114	31	0	0	3	11.09	2	**	[a:h:b]
SBI07	SM07038	59.752	13245629	45	104	32	0	0	28	5.9	2	NS	[a:h:b]
SBI07	Sb7-50-1	57.91	50479021	54	118	33	0	0	4	8.99	2	**	[a:h:b]
SBI07	Sb7-4	64.761	52911126	41	132	35	0	0	1	15.42	2	**	[a:h:b]
SBI07	Sb7-53-3	62.231	53464879	46	128	27	0	0	8	18.64	2	**	[a:h:b]
SBI07	Sb7-55-11	66.59	55026223	43	133	27	0	0	6	22.07	2	**	[a:h:b]
SBI07	Sb7-5	69.194	55845913	54	126	29	0	0	0	14.83	2	**	[a:h:b]
SBI07	Sb7-56-1	72.14	56220388	62	115	27	0	0	5	15.32	2	**	[a:h:b]
SBI07	Sb7-56-11	76.111	56655008	56	117	34	0	0	2	8.2	2	**	[a:h:b]
SBI07	Sb7-56-13	79.605	56817419	61	117	25	0	0	6	17.5	2	**	[a:h:b]
SBI07	Sb7-56-14	79.144	56976662	59	115	26	0	0	9	15.39	2	**	[a:h:b]
SBI07	Sb7-57-1	87.42	57761485	61	108	36	0	0	4	6.69	2	**	[a:h:b]
SBI07	Sb7-58-2	94.569	58599750	59	106	37	0	0	7	5.29	2	NS	[a:h:b]
SBI07	SM07089	98.731	58915963	60	103	39	0	0	7	4.45	2	NS	[a:h:b]
SBI07	Sb7-59-2	102.073	59528135	55	104	40	0	0	10	2.67	2	NS	[a:h:b]
SBI07	xtxp295	112.251	61171968	62	107	40	0	0	0	4.75	2	NS	[a:h:b]
SBI07	Sb7-63-1	123.902	63266906	51	105	49	0	0	4	0.16	2	NS	[a:h:b]
SBI07	Sb7-63-11	123.111	63614808	52	103	50	0	0	4	0.04	2	NS	[a:h:b]
SBI07	Sb7-63-12	131.451	63615554	28	54	28	0	0	99	0.04	2	NS	[a:h:b]
SBI07	Sb7-6	126.899	64182469	48	106	31	0	0	24	7.06	2	**	[a:h:b]
SBI08	Sb8-0-11	0	379587	47	88	69	0	0	5	8.59	2	**	[a:h:b]
SBI08	Sb8-1	59.686	588237	28	103	53	0	0	25	9.42	2	**	[a:h:b]
SBI08	Sb8-0-12	3.713	636903	53	99	55	0	0	2	0.43	2	NS	[a:h:b]
SBI08	Sb8-1-25	9.212	1605915	47	113	49	0	0	0	1.42	2	NS	[a:h:b]
SBI08	Sb8-2-1	14.489	2024269	53	95	57	0	0	4	1.25	2	NS	[a:h:b]
SBI08	Sb8-3-11	26.459	3019821	47	107	53	0	0	2	0.58	2	NS	[a:h:b]
SBI08	Sb8-3-1	20.866	3059990	21	85	67	0	0	36	24.51	2	**	[a:h:b]
SBI08	Sb8-3-14	32.822	3700415	51	97	59	0	0	2	1.43	2	NS	[a:h:b]
SBI08	Sb8-4-11	37.126	4144463	41	91	51	0	0	26	1.1	2	NS	[a:h:b]
SBI08	Sb8-4-2	41.581	4495925	40	106	57	0	0	6	3.25	2	NS	[a:h:b]
SBI08	Sb8-4-12	45.135	4947489	39	107	59	0	0	4	4.3	2	NS	[a:h:b]
SBI08	Sb8-5-11	45.532	5077677	39	108	60	0	0	2	4.65	2	NS	[a:h:b]
SBI08	Sb8-5-13	46.807	5411879	38	112	56	0	0	3	4.72	2	NS	[a:h:b]
SBI08	Sb8-5-14	47.057	5415976	38	106	56	0	0	9	3.96	2	NS	[a:h:b]
SBI08	Sb8-5-17	50.343	5865416	35	116	56	0	0	2	7.28	2	**	[a:h:b]
SBI08	Sb8-7-1	57.781	7589189	33	108	62	0	0	6	9.12	2	**	[a:h:b]
SBI08	Sb8-7-11	61.41	7973113	31	116	60	0	0	2	11.14	2	**	[a:h:b]
SBI08	SM08055	62.48	37878312	25	97	59	0	0	28	13.71	2	**	[a:h:b]
SBI08	Sb8-41-11	63.191	41597766	37	107	64	0	0	1	7.18	2	**	[a:h:b]
SBI08	Sb8-42-1	66.788	42403454	28	116	60	0	0	5	13.88	2	**	[a:h:b]
SBI08	SM08062	64.061	42574030	32	89	55	0	0	33	6.03	2	**	[a:h:b]
SBI08	SM08067	65.765	45118850	30	96	58	0	0	25	8.87	2	**	[a:h:b]
SBI08	Sb8-46-1	70.468	46887847	32	114	57	0	0	6	9.24	2	**	[a:h:b]
SBI08	Sb8-47-12	71.343	47210206	35	112	59	0	0	3	7.17	2	**	[a:h:b]
SBI08	Sb8-47-13	71.912	47306147	34	117	56	0	0	2	8.2	2	**	[a:h:b]
SBI08	xtxp354	75.992	48205907	42	101	61	0	0	5	3.56	2	NS	[a:h:b]
SBI08	Sb8-48-11	78.642	48443082	41	107	58	0	0	3	3.12	2	NS	[a:h:b]
SBI08	Sb8-50-21	89.547	50200869	46	99	62	0	0	2	2.86	2	NS	[a:h:b]
SBI08	xtxp321	92.227	50508816	44	83	58	0	0	24	4.07	2	NS	[a:h:b]
SBI08	Sb8-51-21	97.294	51022862	46	105	58	0	0	0	1.38	2	NS	[a:h:b]
SBI08	Sb8-52-21	106.57	52274436	45	105	52	0	0	7	0.8	2	NS	[a:h:b]
SBI08	Sb8-52-25	113.148	52911384	44	113	51	0	0	1	2.03	2	NS	[a:h:b]
SBI08	Sb8-53-24	116.832	53864071	45	109	50	0	0	5	1.21	2	NS	[a:h:b]
SBI08	Sb8-54-21	118.588	54059597	50	106	51	0	0	2	0.13	2	NS	[a:h:b]
SBI08	Sb8-54-22	121.22	54374996	44	97	44	0	0	24	0.44	2	NS	[a:h:b]
SBI08	Sb8-54-25	123.277	54741008	48	111	50	0	0	0	0.85	2	NS	[a:h:b]
SBI08	Sb8-6	60.599	55260546	31	116	61	0	0	1	11.42	2	**	[a:h:b]
SBI09	Sb9-0-11	0	23659	55	98	54	0	0	2	0.59	2	NS	[a:h:b]
SBI09	Sb9-0-13	3.959	221419	53	97	55	0	0	4	0.63	2	NS	[a:h:b]
SBI09	SM09004	13.61	1847914	47	102	56	0	0	4	0.8	2	NS	[a:h:b]
SBI09	Sb9-2-1	18.55	2591684	38	106	55	0	0	10	3.75	2	NS	[a:h:b]
SBI09	Sb9-2-3	24.275	2829094	38	116	48	0	0	7	5.45	2	NS	[a:h:b]
SBI09	Sb9-3-11	36.005	3182736	44	109	54	0	0	2	1.55	2	NS	[a:h:b]
SBI09	Sb9-3-13	37.275	3258710	44	111	52	0	0	2	1.71	2	NS	[a:h:b]
SBI09	Sb9-3-14	31.84	3346264	39	112	56	0	0	2	4.19	2	NS	[a:h:b]
SBI09	Sb9-3-16	32.719	3590464	42	112	53	0	0	2	2.57	2	NS	[a:h:b]
SBI09	Sb9-4-2	30.717	4113970	43	105	56	0	0	5	1.83	2	NS	[a:h:b]
SBI09	Sb9-4-3	41.575	4456835	45	98	50	0	0	16	0.31	2	NS	[a:h:b]
SBI09	Sb9-5-22	46.904	5615272	37	115	52	0	0	5	5.52	2	NS	[a:h:b]
SBI09	Sb9-1	63.128	6549284	44	111	53	0	0	1	1.72	2	NS	[a:h:b]
SBI09	Sb9-8-1	55.102	8068001	40	111	53	0	0	5	3.25	2	NS	[a:h:b]
SBI09	Sb9-8-3	58.185	8276687	39	112	52	0	0	6	3.84	2	NS	[a:h:b]
SBI09	Sb9-8-11	58.889	8403543	41	110	53	0	0	5	2.67	2	NS	[a:h:b]
SBI09	Sb9-8-12	59.227	8524274	40	113	52	0	0	4	3.56	2	NS	[a:h:b]
SBI09	Sb9-5	65.312	40546442	33	123	52	0	0	1	10.41	2	**	[a:h:b]
SBI09	Sb9-7	51.822	46105923	38	121	49	0	0	1	6.72	2	**	[a:h:b]
SBI09	Sb9-47-2	67.08	47318950	36	111	51	0	0	11	5.18	2	NS	[a:h:b]
SBI09	Sb9-47-11	69.04	47931678	36	115	54	0	0	4	6.21	2	**	[a:h:b]
SBI09	Sb9-48-11	69.517	48014243	37	117	53	0	0	2	6	2	**	[a:h:b]
SBI09	Sb9-49-11	72.145	49010441	39	113	53	0	0	4	4.06	2	NS	[a:h:b]
SBI09	Sb9-50-1	81.305	50572036	31	124	50	0	0	4	12.54	2	**	[a:h:b]
SBI09	SM09083	85.957	51161205	38	116	54	0	0	1	5.23	2	NS	[a:h:b]
SBI09	Sb9-51-1	88.741	51353211	42	108	56	0	0	3	2.39	2	NS	[a:h:b]
SBI09	Sb9-51-21	93.543	51842543	35	113	57	0	0	4	6.87	2	**	[a:h:b]
SBI09	Sb9-52-23	98.348	52261817	40	105	61	0	0	3	4.36	2	NS	[a:h:b]
SBI09	SM09087	103.364	53033475	27	75	47	0	0	60	5.38	2	NS	[a:h:b]
SBI09	Sb9-53-21	105.885	53238564	33	101	70	0	0	5	13.44	2	**	[a:h:b]
SBI09	Sb9-53-23	110.015	53876745	33	119	53	0	0	4	9.21	2	**	[a:h:b]
SBI09	Sb9-54-22	112.101	54618201	30	104	50	0	0	25	7.48	2	**	[a:h:b]
SBI09	Sb9-55-23	115.348	55487648	36	116	53	0	0	4	6.38	2	**	[a:h:b]
SBI09	Sb9-56-22	123.069	56984498	38	121	48	0	0	2	6.88	2	**	[a:h:b]
SBI09	Sb9-57-21	121.052	57014665	40	112	50	0	0	7	3.39	2	NS	[a:h:b]
SBI09	Sb9-22	125.144	57581391	38	124	46	0	0	1	8.31	2	**	[a:h:b]
SBI09	Sb9-28	129.087	58870017	42	117	49	0	0	1	3.72	2	NS	[a:h:b]
SBI09	xtxp230	45.142	N/A	39	95	51	0	0	24	1.69	2	NS	[a:h:b]
SBI10	Sb10-0-11	0	116354	36	116	55	0	0	2	6.51	2	**	[a:h:b]
SBI10	Sb10-0-13	2.561	975324	36	115	56	0	0	2	6.42	2	**	[a:h:b]
SBI10	Sb10-1-1	4.914	1161753	37	119	47	0	0	6	7.02	2	**	[a:h:b]
SBI10	Sb10-1-12	9.872	1844632	38	115	54	0	0	2	5.03	2	NS	[a:h:b]
SBI10	Sb10-2-1	12.006	2136936	38	114	46	0	0	11	5.19	2	NS	[a:h:b]
SBI10	Sb10-3-11	19.455	3041753	45	106	56	0	0	2	1.29	2	NS	[a:h:b]
SBI10	Sb10-3-13	23.846	3590212	45	101	60	0	0	3	2.26	2	NS	[a:h:b]
SBI10	Sb10-4-2	26.004	4547750	52	93	61	0	0	3	2.73	2	NS	[a:h:b]
SBI10	Sb10-5-12	29.313	5215825	52	95	60	0	0	2	2.01	2	NS	[a:h:b]
SBI10	Sb10-5-2	34.239	5935826	47	98	60	0	0	4	2.04	2	NS	[a:h:b]
SBI10	Sb10-6-11	34.93	6125616	46	102	59	0	0	2	1.68	2	NS	[a:h:b]
SBI10	Sb10-6-12	40.498	6651240	44	108	54	0	0	3	1.46	2	NS	[a:h:b]
SBI10	Sb10-7-11	43.771	7332124	39	108	59	0	0	3	4.37	2	NS	[a:h:b]
SBI10	Sb10-7-1	44.966	7611861	41	107	59	0	0	2	3.37	2	NS	[a:h:b]
SBI10	Sb10-7-12	46.802	7875292	39	109	58	0	0	3	4.2	2	NS	[a:h:b]
SBI10	SM10017	48.665	7893378	37	99	47	0	0	26	2.32	2	NS	[a:h:b]
SBI10	Sb10-8-1	47.729	8080940	37	106	52	0	0	14	3.79	2	NS	[a:h:b]
SBI10	SM10022	60.147	10959432	40	99	44	0	0	26	1.4	2	NS	[a:h:b]
SBI10	xtxp270	59.545	10997477	41	95	39	0	0	34	1.33	2	NS	[a:h:b]
SBI10	Sb10-12-1	58.069	12722194	52	102	43	0	0	12	1.07	2	NS	[a:h:b]
SBI10	Sb10-15-1	55.765	15011172	47	109	48	0	0	5	0.97	2	NS	[a:h:b]
SBI10	Sb10-19-1	62.583	19318239	36	101	45	0	0	27	3.09	2	NS	[a:h:b]
SBI10	Sb10-19-2	56.154	19403964	47	111	46	0	0	5	1.6	2	NS	[a:h:b]
SBI10	SM10037	61.127	20310632	42	90	41	0	0	36	0.29	2	NS	[a:h:b]
SBI10	Sb10-22	64.786	24299441	34	97	48	0	0	30	3.45	2	NS	[a:h:b]
SBI10	Sb10-25	63.746	43147074	39	93	44	0	0	33	0.85	2	NS	[a:h:b]
SBI10	Sb10-44-11	63.232	44659039	42	115	48	0	0	4	3.4	2	NS	[a:h:b]
SBI10	Sb10-29	67.75	48943376	38	104	50	0	0	17	2.83	2	NS	[a:h:b]
SBI10	Sb10-51-13	70.988	51502901	39	115	53	0	0	2	4.45	2	NS	[a:h:b]
SBI10	Sb10-52-22	73.547	52616336	42	110	55	0	0	2	2.45	2	NS	[a:h:b]
SBI10	Sb10-52-25	81.644	53159424	47	89	49	0	0	24	0.31	2	NS	[a:h:b]
SBI10	Sb10-53-22	75.944	53754556	40	107	53	0	0	9	2.67	2	NS	[a:h:b]
SBI10	Sb10-54-11	86.611	54511339	48	105	54	0	0	2	0.39	2	NS	[a:h:b]
SBI10	Sb10-34	91.797	55188998	51	82	43	0	0	33	1.55	2	NS	[a:h:b]
SBI10	Sb10-55-22	93.614	55479170	52	102	55	0	0	0	0.21	2	NS	[a:h:b]
SBI10	Sb10-57-21	105.309	57351243	52	97	54	0	0	6	0.44	2	NS	[a:h:b]
SBI10	Sb10-58-21	128.16	58021949	52	96	51	0	0	10	0.26	2	NS	[a:h:b]
SBI10	Sb10-59-23	114.162	59360269	47	103	54	0	0	5	0.5	2	NS	[a:h:b]
SBI10	Sb10-59-1	118.971	59946352	39	104	49	0	0	17	2.38	2	NS	[a:h:b]
SBI10	Sb10-60-1	117.27	60727972	46	103	56	0	0	4	0.98	2	NS	[a:h:b]
**: p-value<0.05; NS: no significance
